# Supplementary material for: Principal component-based weighted indices and a framework to evaluate indices: Results from the Medical Expenditure Panel Survey 1996 to 2011
Source: PLoS One. 2017 Sep 8;12(9):e0183997. doi: 10.1371/journal.pone.0183997 (PMC5590867; doi:10.1371/journal.pone.0183997)
Supplement: S1 Table — (XLSX) [file pone.0183997.s001.xlsx]

## Sheet: Sheet1
Variables	Labels	Included for PCA	Categorical variables	Flag variables	ID variables	Frequencies of reserved values						Sum variables	Round numbers	Skewness	Skewness after log transformation	Proportions of missingness
						-1	-2	-3	-7	-8	-9
taxfrmy1	TAX FORM PERSON WILL FILE 11	TRUE	FALSE			149720		192	783	17095	135		y1	14.5787	1.38523	0.0733975	TRUE
deducty1	ITEMIZE OR STANDAAT ROUND DEDUCTION 11	TRUE	FALSE			209986		192	120	2339	129		y1	2.23422	2.09362	0.0112082	TRUE
totdedy1	TOTAL OF ALL ITEMIZED DEDUCTIONS 11	TRUE	TRUE			222586		192	1070	17366	123		y1	41.562	5.91165	0.0755988	TRUE
clmhipy1	DID/WIL PERS DEDUCT HEALTH INSUR. PREM. 11	TRUE	FALSE			222587		192	142	2165	126		y1	2.99563	2.86758	0.0105833	TRUE
eicrdty1	DID/WIL PERS RECEIVE EARNED INC CREDT 11	TRUE	FALSE			198381		192	224	3467	130		y1	1.73482	1.64809	0.0161793	TRUE
foodsty1	DID ANYONE PURCHASE FOOD STAMPS 11	TRUE	FALSE			4743		192	1363	674	130		y1	-3.49728	-4.9734	0.00951083	TRUE
foodmny1	OF MONTHS FOOD STAMPS PURCHASED 11	TRUE	TRUE			214919		192	42	383	151		y1	2.51654	2.33881	0.00309636	TRUE
foodvly1	MONTHLY VALUE OF FOOD STAMPS 11	TRUE	TRUE			214936		192	441	1552	137		y1	5.95234	2.38124	0.00936166	TRUE
povcaty1	FAMLY INC AS % OF POVERTY LINE-CATEGO 11	TRUE	FALSE			3899							y1	-0.6629	-1.64083	0
wcmppy1x	PERSON'S WORKERS' COMPENSATION 11	TRUE	TRUE			3899							y1	9.83202	4.46666	0
busnpy1x	PERSON'S BUSINESS INCOME 11	TRUE	TRUE			3899				1			y1	23.456	9.2902	0.00395109	TRUE
intrpy1x	PERSON'S INTEREST INCOME 11	TRUE	TRUE			3899							y1	12.0259	2.08737	0
divdpy1x	PERSON'S DIVIDEND INCOME 11	TRUE	TRUE			3899							y1	16.4675	3.73419	0
trstpy1x	PERSON'S TREPORTING UNIT ST/RENT INCOME 11	TRUE	TRUE			3900	2						y1	29.7613	8.45795	0.00441474	TRUE
penspy1x	PERSON'S PENSION INCOME 11	TRUE	TRUE			3899							y1	7.60283	3.64984	0
iraspy1x	PERSON'S IRA INCOME 11	TRUE	TRUE			3899							y1	12.0794	6.08133	0
ssecpy1x	PERSON'S SOCIAL SECURITY INCOME 11	TRUE	TRUE			3899							y1	3.55094	2.28038	0
unempy1x	PERSON'S UNEMPLOYMENT COMP INCOME 11	TRUE	TRUE			3899							y1	12.2444	5.86284	0
vetspy1x	PERSON'S VETERAN'S INCOME 11	TRUE	TRUE			3899							y1	24.0755	14.1693	0
cashpy1x	PER'S OTHER REGULAR CASH CONTRBUTIN 11	TRUE	TRUE			3899							y1	45.3354	12.6675	0
othrpy1x	PERSON'S OTHER INCOME 11	TRUE	TRUE			3899							y1	57.1596	13.3276	0
chldpy1x	PERSON'S CHILD SUPPORT 11	TRUE	TRUE			3899							y1	28.1502	7.71202	0
pubpy1x	PERSON'S PUBLIC ASOCIAL SECURITY INCOMESTANCE 11	TRUE	TRUE			3899							y1	14.1546	9.94353	0
ssipy1x	PERSON'S SOCIAL SECURITY INCOME 11	TRUE	TRUE			3899							y1	7.9063	5.5244	0
salepy1x	PERSON'S SALES INCOME 11	TRUE	TRUE			3900	4			4			y1	35.8809	10.1556	0.00388658	TRUE
refdpy1x	PERSON'S REFUND INCOME 11	TRUE	TRUE			3899							y1	26.3524	2.73338	0
empst1	EMPLOYMENT STATUS AT ROUND 1	TRUE	FALSE			70910		274	374	211	255		1	0.331985	-0.375303	0.00449134	TRUE
nwk1	REASON NOTHER WORKING DURING AT ROUND 1	TRUE	FALSE			205424		274	36	66	232		1	13.0788	2.581	0.00245129	TRUE
retpln1	PENSION PLAN AT ROUND 1 FOR CURRENT MAIN JOB	TRUE	FALSE			153691		274	202	3093	1000		1	0.722905	0.607997	0.0184209	TRUE
retpln2	PENSION PLAN AT ROUND 2 FOR CURRENT MAIN JOB	TRUE	FALSE			141848	90134	159	31	830	510		2	0.715241	0.601647	0.0174291	TRUE
bsnty1	SOLE PROP, PARTNER, CORP, AT ROUND 1 FOR CURRENT MAIN JOB	TRUE	FALSE			234056		274	41	277	1002		y1	4.40456	4.21294	0.00642656	TRUE
held2x	HEALTH INSURANCE HELD FROM AT ROUND 2 FOR CURRENT MAIN JOB (ED)	TRUE	FALSE			146882		159	39	539	531		2	0.578381	0.455455	0.00511222	TRUE
offer1x	HEALTH INSURANCE OFFERED BY AT ROUND 1 FOR CURRENT MAIN JOB (ED)	TRUE	FALSE			147250		274	103	1770	3582		1	0.645495	0.507916	0.0230977	TRUE
offer2x	HEALTH INSURANCE OFFERED BY AT ROUND 2 FOR CURRENT MAIN JOB (ED)	TRUE	FALSE			144944	32495	159	31	1169	8480		2	0.696436	0.561803	0.0449134	TRUE
choic2	CHOICE OF HEALTH PLANS AT ROUND 2 FOR CURRENT MAIN JOB	TRUE	FALSE			152064	90134	159		521	458		2	1.35588	1.24205	0.018046	TRUE
numemp1	NUMBER OF EMPLOYEES AT ROUND 1 FOR CURRENT MAIN JOB	TRUE	TRUE			140828		274	250	6937	1290		1	2.71675	1.09078	0.0352816	TRUE
numemp2	NUMBER OF EMPLOYEES AT ROUND 2 FOR CURRENT MAIN JOB	TRUE	TRUE			140409	90134	159	45	1647	560		2	2.71675	1.08733	0.0345156	TRUE
union2	UNION STATUS AT ROUND 2 FOR CURRENT MAIN JOB	TRUE	FALSE			140451	90134	159	23	360	524		2	0.340563	0.311846	0.00930925	TRUE
stjbmm1	MONTH STARTED AT ROUND 1 FOR CURRENT MAIN JOB	TRUE	TRUE			218411		274	23	1421	851		1	3.78798	3.00317	0.0103575	TRUE
stjbmm2	MONTH STARTED AT ROUND 2 FOR CURRENT MAIN JOB	TRUE	TRUE			142075	90134	159	14	317	574		2	2.91441	2.41859	0.00867626	TRUE
stjbyy1	YEAR STARTED AT ROUND 1 FOR CURRENT MAIN JOB	TRUE	TRUE			140828		274	250	1427	992		y1	0.539868	0.385552	0.0118654	TRUE
evretiy1	PERSON HAS EVER RETIRED 11	TRUE	FALSE			202300			16	59	630		y1	1.81063	1.70682	0.00284236	TRUE
evrwrky1	EVER WRKD FOR PAY IN LIFE AS OF 12/31/11	TRUE	FALSE			189600		192	337	263	348		y1	1.45803	1.33183	0.00459616	TRUE
ychj12	WHY CHNGD JOB BETWEEN AT ROUND 1 AND AT ROUND 2	TRUE	FALSE			231707		343	89	105	685		1	8.73969	4.82616	0.00492676	TRUE
ychj23	WHY CHNGD JOB BETWEEN AT ROUND 2 AND AT ROUND 3	TRUE	FALSE			233344		282	76	96	832		2	9.75497	5.17507	0.00518479	TRUE
mcrdey1x	COVERED BY MEDICARE IN DEC11 (ED)	TRUE	FALSE			6429		226					y1	-3.4258	-4.59302	0.000911169	TRUE
mcdjay1x	COVERED BY MEDICAID OR SCHINPATIENT IN JAN11 (ED)	TRUE	FALSE			7532		336					y1	-2.90255	-4.0699	0.00135466	TRUE
mcddey1x	COVERED BY MEDICAID OR SCHINPATIENT IN DEC11 (ED)	TRUE	FALSE			6429		226					y1	-2.83277	-4.17818	0.000911169	TRUE
opbjay1	COVERED BY OTHER PUBLIC B INSURANCE IN JAN11	TRUE	FALSE			7532		336					y1	-5.32509	-5.40679	0.00135466	TRUE
opbdey1	COVERED BY OTHER PUBLIC B INSURANCE IN DEC11	TRUE	FALSE			6429		226					y1	-5.80342	-5.89423	0.000911169	TRUE
stajay1	COVERED BY OTHER STATE PROG IN JAN11	TRUE	FALSE			7532		336					y1	-5.33642	-5.41177	0.00135466	TRUE
stadey1	COVERED BY OTHER STATE PROG IN DEC11	TRUE	FALSE			6429		226					y1	-5.77817	-5.88306	0.000911169	TRUE
pubjay1x	COVERED BY ANY PUBLIC INSURANCE IN JAN11 (ED)	TRUE	FALSE			7532		336					y1	-2.08315	-3.49778	0.00135466	TRUE
pubdey1x	COVERED BY ANY PUBLIC INSURANCE IN DEC11 (ED)	TRUE	FALSE			6429		226					y1	-1.99611	-3.54704	0.000911169	TRUE
pegjay1	COVERED BY EMPLOYEE UNION INSURANCE IN JAN11	TRUE	FALSE			7532		336					y1	-1.40424	-3.05315	0.00135466	TRUE
pegdey1	COVERED BY EMPLOYEE UNION INSURANCE IN DEC11	TRUE	FALSE			6429		226					y1	-1.31826	-3.07569	0.000911169	TRUE
pdkjay1	COVERED BY PRIVATE INSURANCE (SOURCE UNKNWN) JAN11	TRUE	FALSE			7532		336					y1	-5.28951	-5.39106	0.00135466	TRUE
pdkdey1	COVERED BY PRIVATE INSURANCE (SOURCE UNKNWN) DEC11	TRUE	FALSE			6429		226					y1	-5.72552	-5.85962	0.000911169	TRUE
pngjay1	COVERED BY NONGROUP INSURANCE IN JAN11	TRUE	FALSE			7532		336					y1	-4.8519	-5.18919	0.00135466	TRUE
pngdey1	COVERED BY NONGROUP INSURANCE IN DEC11	TRUE	FALSE			6429		226					y1	-5.12533	-5.57688	0.000911169	TRUE
pogjay1	COVERED BY OTHER GROUP INSURANCE IN JAN11	TRUE	FALSE			7532		336					y1	-5.24117	-5.36954	0.00135466	TRUE
pogdey1	COVERED BY OTHER GROUP INSURANCE IN DEC11	TRUE	FALSE			6429		226					y1	-5.63302	-5.81794	0.000911169	TRUE
prsjay1	COVERED BY SELF-EMP-1 INSURANCE IN JAN11	TRUE	FALSE			7532		336					y1	-5.40728	-5.44274	0.00135466	TRUE
prsdey1	COVERED BY SELF-EMP-1 INSURANCE IN DEC11	TRUE	FALSE			6429		226					y1	-5.88793	-5.93124	0.000911169	TRUE
poujay1	COVERED BY HOLDER OUTSIDE OF REPORTING UNIT IN JAN11	TRUE	FALSE			7532		336					y1	-5.15856	-5.33232	0.00135466	TRUE
poudey1	COVERED BY HOLDER OUTSIDE OF REPORTING UNIT IN DEC11	TRUE	FALSE			6429		226					y1	-5.57661	-5.79219	0.000911169	TRUE
hpejay1	HOLDER OF EMPLOYEE UNION INSURANCE IN JAN11	TRUE	FALSE			7532		336					y1	-2.41741	-3.73485	0.00135466	TRUE
hpedey1	HOLDER OF EMPLOYEE UNION INSURANCE IN DEC11	TRUE	FALSE			6429		226					y1	-2.39492	-3.85146	0.000911169	TRUE
insjay1x	COVERED BY HOSPITAL/PHYSICIAN INSURANCE IN JAN11 (ED)	TRUE	FALSE			7532		336					y1	-1.01803	-3.22035	0.00135466	TRUE
insdey1x	COVERED BY HOSPITAL/PHYSICIAN INSURANCE IN DEC11 (ED)	TRUE	FALSE			6429		226					y1	-0.913342	-3.321	0.000911169	TRUE
mcdevy1	EVER HAVE MEDICAID/SCHINPATIENT DURING 11 (ED)	TRUE	FALSE			3899							y1	-2.51809	-4.31085	0
uninsy1	UNINSURED ALL OF 11	TRUE	FALSE			3899							y1	-3.25695	-4.98184	0
inscovy1	HEALTH INSURANCE COVERAGE INDICATOR 11	TRUE	FALSE			3899							y1	0.357082	-1.38943	0
rthlth1	PERCEIVED HEALTH STATUS - AT ROUND 1	TRUE	FALSE			7250		274	27	82	23		1	0.152024	-1.48361	0.00163688	TRUE
rthlth2	PERCEIVED HEALTH STATUS - AT ROUND 2	TRUE	FALSE			6368		159	29	67	6		2	0.111285	-1.55819	0.00105228	TRUE
mnhlth1	PERCEIVED MENTAL HEALTH STATUS - AT ROUND 1	TRUE	FALSE			7250		274	36	125	27		1	0.2814	-1.45413	0.00186266	TRUE
mnhlth2	PERCEIVED MENTAL HEALTH STATUS - AT ROUND 2	TRUE	FALSE			6368		159	31	123	7		2	0.216014	-1.48959	0.00129015	TRUE
iadlhp1	IADL SCREENER - AT ROUND 1	TRUE	FALSE			7211		274	13	482	51		1	-4.88361	-5.26987	0.00330601	TRUE
iadlhp2	IADL SCREENER - AT ROUND 2	TRUE	FALSE			6321		159	13	528	36		2	-5.18735	-5.63206	0.00296735	TRUE
adlhlp1	ADL SCREENER - AT ROUND 1	TRUE	FALSE			7211		274	16	820	53		1	-5.18878	-5.41232	0.00468889	TRUE
adlhlp2	ADL SCREENER - AT ROUND 2	TRUE	FALSE			6321		159	18	736	38		2	-5.52409	-5.79233	0.00383417	TRUE
aidhlp1	USED ASOCIAL SECURITY INCOMESTIVE DEVICES - AT ROUND 1	TRUE	FALSE			7211		274	13	16	64		1	-4.73138	-5.19746	0.00147964	TRUE
wlklim1	LIMITATION IN PHYSICAL FUNCTIONING-RD1	TRUE	FALSE			7211		274	24	971	63		1	-3.77691	-4.6699	0.00537025	TRUE
fngrdf1	DIFFICULTY USING FINGERS TO GRASP-AT ROUND 1	TRUE	FALSE			224186		274	1	10	9		1	3.31172	2.90525	0.00118533	TRUE
actlim1	ANY LIMITATION WORK/HOUSEWRK/SCHL-AT ROUND 1	TRUE	FALSE			26813		274	26	153	60		1	-2.23425	-2.39478	0.00206827	TRUE
unable1	COMPLETELY UNABLE TO DO ACTIVITY-AT ROUND 1	TRUE	FALSE			229837		274	1	60	2		1	3.56559	3.39335	0.00135869	TRUE
soclim1	SOCIAL LIMITATIONS - AT ROUND 1	TRUE	FALSE			7211		274	29	294	74		1	-4.65946	-5.15928	0.00270529	TRUE
coglim1	COGNITIVE LIMITATIONS - AT ROUND 1	TRUE	FALSE			78918		274		501			1	-0.732216	-0.757249	0.00312458	TRUE
wrglas2	WEARS EYEGLASSES OR CONTACTS - AT ROUND 2	TRUE	FALSE			6321		159	9	32	21		2	-1.36453	-3.10884	0.00089101	TRUE
seedif2	DIFFCLTY SEEING WITH GLASSES OR CONTACT LENS-AT ROUND 2	TRUE	FALSE			6321		159	14	81	31		2	-4.73339	-5.40108	0.00114904	TRUE
readnw2	CAN READ NEWSPRNT WITH GLASSES OR CONTACT LENS-RD2	TRUE	FALSE			236500		159	1	24	10		2	4.62055	4.4266	0.000782154	TRUE
recpep2	CAN RECGNZE PEOPLE WITH GLASSES OR CONTACT LENS-R2	TRUE	FALSE			245663		159	1	7	15		2	10.9722	10.6303	0.000733773	TRUE
vision2	VISION IMPAIRMENT (SUMMARY) - AT ROUND 2	TRUE	FALSE			6321		159			174		2	0.839612	-3.83951	0.00134256	TRUE
hearad2	PERSON WEARS HEARING AID - AT ROUND 2	TRUE	FALSE			6323		159	12	19	36		2	-5.51783	-5.79395	0.000911169	TRUE
hearmo2	CAN HEAR MOST CONVERSATION - AT ROUND 2	TRUE	FALSE			235838		159		28	16		2	4.35434	4.24699	0.000818439	TRUE
anylimy1	ANY LIMITATION IN P15R3,4,5/P16R1,2,3 11	TRUE	FALSE			4440		90			7247		y1	-2.70203	-4.36806	0.0295807	TRUE
dadpro2	PROBLEM GETTING ALONG WITH DAD (5-17)-R2	TRUE	TRUE			195546		159	49	788	40		2	5.35298	4.3386	0.00417686	TRUE
totslfy1	TOTAL AMOUNT PAID BY SELF/FAMILY 11	TRUE	TRUE			3899							y1	19.4347	-0.220517	0
totmcry1	TOTAL AMOUNT PAID BY MEDICARE 11	TRUE	TRUE			3899							y1	19.5252	2.52115	0
totmcdy1	TOTAL AMOUNT PAID BY MEDICAID 11	TRUE	TRUE			3899							y1	225.018	1.93538	0
totprvy1	TOTAL AMOUNT PAID BY PRIVATE INSURANCE 11	TRUE	TRUE			3899							y1	25.9216	0.431743	0
totvay1	TOTAL AMOUNT PAID BY VA/CHAMPVA 11	TRUE	TRUE			3899							y1	172.98	5.96813	0
totofdy1	TOTAL AMOUNT PAID BY OTHER FEDERAL 11	TRUE	TRUE			3899							y1	79.6392	10.6235	0
totstly1	TOTAL AMOUNT PAID BY OTHER STATE OR LOCAL INSURANCE 11	TRUE	TRUE			3899							y1	82.287	6.24244	0
totwcpy1	TOTAL AMOUNT PAID BY WORKERS COMP 11	TRUE	TRUE			3899							y1	63.8113	7.77955	0
totopry1	TOTAL AMOUNT PAID BY OTHER PRIVATE 11	TRUE	TRUE			3899							y1	54.1513	4.42689	0
totopuy1	TOTAL AMOUNT PAID BY OTHER PUBLIC 11	TRUE	TRUE			3899							y1	112.722	9.67223	0
totosry1	TOTAL AMOUNT PAID BY OTHER SOURCES 11	TRUE	TRUE			3899							y1	106.408	5.15862	0
obvmcdy1	ALL OFFICE VISITS - MEDICAID AMOUNT 11	TRUE	TRUE			3899							y1	177.987	2.36961	0
obvvay1	ALL OFFICE VISITS-VA/CHAMPVA AMOUNT 11	TRUE	TRUE			3899							y1	56.2788	8.11522	0
obvstly1	ALL OFFICE VISITS-OTHER STATE OR LOCAL INSURANCE AMOUNT 11	TRUE	TRUE			3899							y1	105.485	8.94769	0
obvopry1	ALL OFFICE VISITS - OTHER PRIVATE AMOUNT 11	TRUE	TRUE			3899							y1	120.22	5.66455	0
obvopuy1	ALL OFFICE VISITS - OTHER PUBLIC AMOUNT 11	TRUE	TRUE			3899							y1	120.667	13.3124	0
obvosry1	ALL OFFICE VISITS - OTHER UNCLASSIFIED SOURCE AMOUNT 11	TRUE	TRUE			3899							y1	170.463	6.36499	0
obdtchy1	OFFICE-BASED PHYSICIAN VISIT CHARGES 11	TRUE	TRUE			3899							y1	85.5283	-0.1788	0
obdslfy1	DR OFFICE VISITS - SELF/FAMILY AMOUNT 11	TRUE	TRUE			3899							y1	40.9377	0.688335	0
obdprvy1	DR OFFICE VISITS - PRIVATE INSURANCE AMOUNT 11	TRUE	TRUE			3899							y1	44.1997	0.866514	0
obotchy1	OFFICE-BASED NON-DR VISIT CHARGES 11	TRUE	TRUE			3899							y1	98.5942	1.45413	0
oboslfy1	NON-DR OFFICE VISTS - SELF/FAMILY AMOUNT 11	TRUE	TRUE			3899							y1	42.4034	2.4891	0
obomcry1	NON-DR OFFICE VISTS - MEDICARE AMOUNT 11	TRUE	TRUE			3899							y1	152.678	5.28909	0
obomcdy1	NON-DR OFFICE VISTS - MEDICAID AMOUNT 11	TRUE	TRUE			3899							y1	61.5454	6.02014	0
oboprvy1	NON-DR OFFICE VISTS - PRIVATE INSURANCE AMOUNT 11	TRUE	TRUE			3899							y1	141.356	2.52127	0
obovay1	NON-DR OFFICE VISTS - VA/CHAMPVA AMOUNT 11	TRUE	TRUE			3899							y1	146.897	13.7475	0
obostly1	NON-DR OFFICE VISTS - OTHER STATE OR LOCAL INSURANCE AMOUNT 11	TRUE	TRUE			3899							y1	252.623	19.2845	0
obowcpy1	NON-DR OFFICE VISTS - WORKERS COMP AMOUNT 11	TRUE	TRUE			3899							y1	63.8743	17.0755	0
oboopry1	NON-DR OFFICE VISTS - OTHER PRIVATE AMOUNT 11	TRUE	TRUE			3899							y1	147.207	12.1394	0
oboosry1	NON-DR OF VISITS - OTHER UNCLASSIFIED SOURCE AMOUNT 11	TRUE	TRUE			3899							y1	64.1502	11.5289	0
obchiry1	OFFICE-BASED CHIROPRACTOR VISITS 11	TRUE	TRUE			3899							y1	26.4861	7.24996	0
obcmcry1	CHIRPRACTOR OFFICE VISITS - MEDICARE AMOUNT 11	TRUE	TRUE			3899							y1	130.122	19.7447	0
obcprvy1	CHIRPRACTOR OFFICE VISITS - PRIVATE INSURANCE AMOUNT 11	TRUE	TRUE			3899							y1	33.9	8.68476	0
obnursy1	OFFICE-BASED NURSE/PRACTITIONER VISITS 11	TRUE	TRUE			3899							y1	46.169	5.49634	0
obnslfy1	NURSE OR PRACTITIONER OFFICE VISITS-SELF/FAMILY AMOUNT 11	TRUE	TRUE			3899							y1	127.717	5.52508	0
obnmcry1	NURSE OR PRACTITIONER OFFICE VISITS - MEDICARE AMOUNT 11	TRUE	TRUE			3899							y1	207.422	9.84205	0
obnmcdy1	NURSE OR PRACTITIONER OFFICE VISITS - MEDICAID AMOUNT 11	TRUE	TRUE			3899							y1	157.984	10.5752	0
obnprvy1	NURSE OR PRACTITIONER OFFICE VISITS-PRIVATE INSURANCE AMOUNT 11	TRUE	TRUE			3899							y1	141.859	5.45032	0
obnopry1	NURSE OR PRACTITIONER OFFICE VISITS - OTHER PRIVATE AMOUNT 11	TRUE	TRUE			3899							y1	284.145	23.7775	0
obnosry1	NURSE OR PRACTITIONER OFFICE VISITS-OTHER UNCLASSIFIED SOURCE AMOUNT 11	TRUE	TRUE			3899							y1	169.301	18.9627	0
oboptoy1	OFFICE-BASED OPTOMETRIST VISITS 11	TRUE	TRUE			3899							y1	11.4662	4.97477	0
obeslfy1	OPTOMETRIST OFFICE VISITS-SELF/FAMILY AMOUNT 11	TRUE	TRUE			3899							y1	67.5533	5.77862	0
obemcry1	OPTOMETRIST OFFICE VISITS - MEDICARE AMOUNT 11	TRUE	TRUE			3899							y1	107.927	21.5729	0
obemcdy1	OPTOMETRIST OFFICE VISITS - MEDICAID AMOUNT 11	TRUE	TRUE			3899							y1	128.049	14.6597	0
obeprvy1	OPTOMETRIST OFFICE VISITS-PRIVATE INSURANCE AMOUNT 11	TRUE	TRUE			3899							y1	66.6195	7.31837	0
obassty1	OFFICE-BASED PHYSICIAN ASOCIAL SECURITY INCOMEST VISITS 11	TRUE	TRUE			3899							y1	31.1393	9.24968	0
obaslfy1	PHYSICIAN ASSISTANT TOTAL OFFICE VISITS - SELF/FAMILY AMOUNT 11	TRUE	TRUE			3899							y1	365.852	10.0922	0
obamcry1	PHYSICIAN ASSISTANT TOTAL OFFICE VISITS - MEDICARE AMOUNT 11	TRUE	TRUE			3899							y1	132.825	20.1168	0
obamcdy1	PHYSICIAN ASSISTANT TOTAL OFFICE VISITS - MEDICAID AMOUNT 11	TRUE	TRUE			3899							y1	184.331	23.2748	0
obaprvy1	PHYSICIAN ASSISTANT TOTAL OFFICE VISITS - PRIVATE INSURANCE AMOUNT 11	TRUE	TRUE			3899							y1	161.092	10.0961	0
obthery1	OFFICE-BASED PHYSICAL OR OCCUPATIONAL THERAPIST VISITS 11	TRUE	TRUE			3899							y1	23.7016	8.46411	0
obtslfy1	PHYSICAL OR OCCUPATIONAL THERAPIST OFFICE VISITS - SELF/FAMILY AMOUNT 11	TRUE	TRUE			3899							y1	156.476	11.4585	0
obtmcry1	PHYSICAL OR OCCUPATIONAL THERAPIST OFFICE VISITS - MEDICARE AMOUNT 11	TRUE	TRUE			3899							y1	66.8612	16.5142	0
obtmcdy1	PHYSICAL OR OCCUPATIONAL THERAPIST OFFICE VISITS - MEDICAID AMOUNT 11	TRUE	TRUE			3899							y1	70.8094	22.9756	0
obtprvy1	PHYSICAL OR OCCUPATIONAL THERAPIST OFFICE VISITS - PRIVATE INSURANCE AMOUNT 11	TRUE	TRUE			3899							y1	390.801	9.70565	0
optotvy1	OUTPATIENT DEPT PROVIDER VISITS 11	TRUE	TRUE			3899							y1	31.1152	3.97989	0
opfslfy1	ALL OUTPATIENT DEPARTMENT VISITS-SELF/FAMILY FACILITY AMOUNT 11	TRUE	TRUE			3899							y1	56.4226	4.84836	0
opfmcry1	ALL OUTPATIENT DEPARTMENT VISITS-MEDICARE FACILITY AMOUNT 11	TRUE	TRUE			3899							y1	58.3853	5.65154	0
opfmcdy1	ALL OUTPATIENT DEPARTMENT VISITS-MEDICAID FACILITY AMOUNT 11	TRUE	TRUE			3899							y1	54.0912	7.48657	0
opfprvy1	ALL OUTPATIENT DEPARTMENT VISITS-PRIVATE INSURANCE FACILITY AMOUNT 11	TRUE	TRUE			3899							y1	61.2398	3.67693	0
opfvay1	ALL OUTPATIENT DEPARTMENT VISITS-VA/CHAMPVA FACILITY AMOUNT 11	TRUE	TRUE			3899							y1	107.937	15.7624	0
opfwcpy1	ALL OUTPATIENT DEPARTMENT VISITS-WORKERS COMP FACILITY AMOUNT 11	TRUE	TRUE			3899							y1	117.552	19.8958	0
opfopry1	ALL OUTPATIENT DEPARTMENT VISITS - OTHER PRIVATE FACILITY AMOUNT 11	TRUE	TRUE			3899							y1	113.604	13.9413	0
opfosry1	ALL OUTPATIENT DEPARTMENT VISITS-OTHER UNCLASSIFIED SOURCE FACILITY AMOUNT 11	TRUE	TRUE			3899							y1	175.678	19.2505	0
opdtchy1	OUTPATIENT DEPARTMENT PROVIDER VISIT CHARGES - DR 11	TRUE	TRUE			3899							y1	39.0378	3.3602	0
opdslfy1	ALL OUTPATIENT DEPARTMENT VISITS-SELF/FAMILY PHYSICIAN AMOUNT 11	TRUE	TRUE			3899							y1	68.1704	7.17723	0
opdmcry1	ALL OUTPATIENT DEPARTMENT VISITS-MEDICARE PHYSICIAN AMOUNT 11	TRUE	TRUE			3899							y1	61.3675	6.75244	0
opdmcdy1	ALL OUTPATIENT DEPARTMENT VISITS-MEDICAID PHYSICIAN AMOUNT 11	TRUE	TRUE			3899							y1	75.0634	10.2648	0
opdprvy1	ALL OUTPATIENT DEPARTMENT VISITS-PRIVATE INSURANCE PHYSICIAN AMOUNT 11	TRUE	TRUE			3899							y1	23.3941	4.74195	0
opdopry1	ALL OUTPATIENT DEPARTMENT VISITS - OTHER PRIVATE PHYSICIAN AMOUNT 11	TRUE	TRUE			3899							y1	122.507	14.3591	0
opdrvy1	OUTPATIENT DEPT PHYSICIAN VISITS 11	TRUE	TRUE			3899							y1	49.6349	5.27256	0
opvslfy1	OUTPATIENT DEPARTMENT DR VISITS-SELF/FAMILY FACILITY AMOUNT 11	TRUE	TRUE			3899							y1	63.4475	6.60579	0
opvmcry1	OUTPATIENT DEPARTMENT DR VISITS-MEDICARE FACILITY AMOUNT 11	TRUE	TRUE			3899							y1	57.7553	7.71049	0
opvmcdy1	OUTPATIENT DEPARTMENT DR VISITS-MEDICAID FACILITY AMOUNT 11	TRUE	TRUE			3899							y1	64.3778	9.40288	0
opvprvy1	OUTPATIENT DEPARTMENT DR VISITS-PRIVATE INSURANCE FACILITY AMOUNT 11	TRUE	TRUE			3899							y1	71.2844	5.16489	0
opstchy1	OUTPATIENT DEPARTMENT PHYSICIAN VISIT CHARGES - DR 11	TRUE	TRUE			3899							y1	39.9072	4.5423	0
opsslfy1	OUTPATIENT DEPARTMENT DR VISITS-SELF/FAMILY PHYSICIAN AMOUNT 11	TRUE	TRUE			3899							y1	83.0556	9.34679	0
opsmcry1	OUTPATIENT DEPARTMENT DR VISITS-MEDICARE PHYSICIAN AMOUNT 11	TRUE	TRUE			3899							y1	76.6932	8.89603	0
opsprvy1	OUTPATIENT DEPARTMENT DR VISITS-PRIVATE INSURANCE PHYSICIAN AMOUNT 11	TRUE	TRUE			3899							y1	24.9419	6.2402	0
opothvy1	OUTPATIENT DEPT NON-DR VISITS 11	TRUE	TRUE			3899							y1	29.7634	5.60903	0
oposlfy1	OUTPATIENT DEPARTMENT NON-DR VISITS-SELF/FAM FACILITY AMOUNT 11	TRUE	TRUE			3899							y1	90.3704	7.04673	0
opomcry1	OUTPATIENT DEPARTMENT NON-DR VISITS-MEDICARE FACILITY AMOUNT 11	TRUE	TRUE			3899							y1	100.249	7.25497	0
opomcdy1	OUTPATIENT DEPARTMENT NON-DR VISITS-MEDICAID FACILITY AMOUNT 11	TRUE	TRUE			3899							y1	82.3894	11.2309	0
opoprvy1	OUTPATIENT DEPARTMENT NON-DR VISITS-PRIVATE INSURANCE FACILITY AMOUNT 11	TRUE	TRUE			3899							y1	109.098	4.95368	0
opptchy1	OUTPATIENT DEPARTMENT NON-PHYS VISIT CHARGES - DR 11	TRUE	TRUE			3899							y1	48.2812	4.92071	0
oppslfy1	OUTPATIENT DEPARTMENT NON-DR VISITS-SELF/FAM PHYSICIAN AMOUNT 11	TRUE	TRUE			3899							y1	99.9633	10.8876	0
oppmcry1	OUTPATIENT DEPARTMENT NON-DR VISITS-MEDICARE PHYSICIAN AMOUNT 11	TRUE	TRUE			3899							y1	106.638	9.28781	0
oppmcdy1	OUTPATIENT DEPARTMENT NON-DR VISITS-MEDICAID PHYSICIAN AMOUNT 11	TRUE	TRUE			3899							y1	121.214	16.1918	0
oppprvy1	OUTPATIENT DEPARTMENT NON-DR VISITS-PRIVATE INSURANCE PHYSICIAN AMOUNT 11	TRUE	TRUE			3899							y1	62.8872	6.83007	0
ertoty1	EMERGENCY ROOM VISITS 11	TRUE	TRUE			3899							y1	5.95115	2.77104	0
erfslfy1	ER-SELF/FAMILY AMOUNT - FACILITY 11	TRUE	TRUE			3899							y1	70.9817	4.97659	0
erfmcry1	ER-MEDICARE AMOUNT - FACILITY 11	TRUE	TRUE			3899							y1	207.471	7.42287	0
erfmcdy1	ER-MEDICAID AMOUNT - FACILITY 11	TRUE	TRUE			3899							y1	90.4712	5.7029	0
erfprvy1	ER-PRIVATE INSURANCE AMOUNT - FACILITY 11	TRUE	TRUE			3899							y1	44.8344	4.38193	0
erfvay1	ER-VA/CHAMPVA AMOUNT - FACILITY 11	TRUE	TRUE			3899							y1	93.6419	23.9306	0
erfwcpy1	ER-WORKERS COMP AMOUNT - FACILITY 11	TRUE	TRUE			3899							y1	148.257	17.541	0
erfopry1	ER-OTHER PRIVATE AMOUNT - FACILITY 11	TRUE	TRUE			3899							y1	99.1999	15.6304	0
erfosry1	ER-OTHER UNCLASSIFIED SOURCE AMOUNT - FACILITY 11	TRUE	TRUE			3899							y1	144.307	17.5496	0
erdtchy1	ER DOCTOR VISIT CHARGES 11	TRUE	TRUE			3899							y1	34.9756	2.92196	0
erdslfy1	ER-SELF/FAMILY AMOUNT - DR 11	TRUE	TRUE			3899							y1	49.145	7.58667	0
erdmcry1	ER-MEDICARE AMOUNT - DR 11	TRUE	TRUE			3899							y1	54.9245	7.89361	0
erdmcdy1	ER-MEDICAID AMOUNT - DR 11	TRUE	TRUE			3899							y1	33.4205	6.99987	0
erdprvy1	ER-PRIVATE INSURANCE AMOUNT - DR 11	TRUE	TRUE			3899							y1	32.9075	5.14244	0
erdopry1	ER - OTHER PRIVATE AMOUNT - DR 11	TRUE	TRUE			3899							y1	177.041	14.0804	0
ipzeroy1	ZERO-NIGHT HOSPITAL STAYS 11	TRUE	TRUE			3899							y1	46.0548	19.7862	0
ipftchy1	INPATIENT HOSPITAL STAY CHARGES - FACILITY 11	TRUE	TRUE			3899							y1	24.4103	3.42141	0
ipfslfy1	INPATIENT HOSPITAL STAY-SELF/FAMILY FACILITY AMOUNT 11	TRUE	TRUE			3899							y1	89.0245	7.67737	0
ipfmcdy1	INPATIENT HOSPITAL STAY-MEDICAID FACILITY AMOUNT 11	TRUE	TRUE			3899							y1	109.424	7.46095	0
ipfprvy1	INPATIENT HOSPITAL STAY-PRIVATE INSURANCE FACILITY AMOUNT 11	TRUE	TRUE			3899							y1	42.7246	5.60769	0
ipfopry1	INPATIENT HOSPITAL STAY - OTHER PRIVATE FACILITY AMOUNT 11	TRUE	TRUE			3899							y1	80.764	16.292	0
ipdslfy1	INPATIENT HOSPITAL STAY-SELF/FAMILY PHYSICIAN AMOUNT 11	TRUE	TRUE			3899							y1	61.8103	8.39423	0
ipdmcry1	INPATIENT HOSPITAL STAY-MEDICARE AMT- DR 11	TRUE	TRUE			3899							y1	41.5884	6.68221	0
ipdmcdy1	INPATIENT HOSPITAL STAY-MEDICAID PHYSICIAN AMOUNT 11	TRUE	TRUE			3899							y1	43.063	8.00203	0
ipdopry1	INPATIENT HOSPITAL STAY - OTHER PRIVATE PHYSICIAN AMOUNT 11	TRUE	TRUE			3899							y1	85.475	13.1899	0
ipdopuy1	INPATIENT HOSPITAL STAY - OTHER PUBLIC PHYSICIAN AMOUNT 11	TRUE	TRUE			3899							y1	74.9188	23.7069	0
dvttchy1	TOTAL DENTAL CARE VISIT CHARGES 11	TRUE	TRUE			3899							y1	12.7378	0.742541	0
dvtslfy1	ALL DENTAL CARE - SELF/FAMILY AMOUNT 11	TRUE	TRUE			3899							y1	15.0744	1.61854	0
dvtmcry1	ALL DENTAL CARE - MEDICARE AMOUNT 11	TRUE	TRUE			3899							y1	73.2514	19.0244	0
dvtmcdy1	ALL DENTAL CARE - MEDICAID AMOUNT 11	TRUE	TRUE			3899							y1	46.981	4.27098	0
dvtprvy1	ALL DENTAL CARE - PRIVATE INSURANCE AMOUNT 11	TRUE	TRUE			3899							y1	13.4443	1.67797	0
dvtvay1	ALL DENTAL CARE - VA/CHAMPVA AMOUNT 11	TRUE	TRUE			3899							y1	86.5498	20.4753	0
dvtstly1	ALL DENTAL CARE - OTHER STATE OR LOCAL INSURANCE AMOUNT 11	TRUE	TRUE			3899							y1	62.9352	18.6301	0
dvtopry1	ALL DENTAL CARE - OTHER PRIVATE AMOUNT 11	TRUE	TRUE			3899							y1	71.0468	13.7464	0
dvtosry1	ALL DENTAL CARE-OTHER UNCLASSIFIED SOURCE AMOUNT 11	TRUE	TRUE			3899							y1	70.4455	12.2323	0
dvorthy1	ORTHODONTIST VISITS 11	TRUE	TRUE			3899							y1	10.4761	7.56947	0
dvomcdy1	ORTHODONTIST VISITS - MEDICAID AMOUNT 11	TRUE	TRUE			3899							y1	108.796	22.5537	0
dvoprvy1	ORTHODONTIST VISITS - PRIVATE INSURANCE AMOUNT 11	TRUE	TRUE			3899							y1	31.6409	10.9415	0
hhtotdy1	HOME HEALTH PROVIDER DAYS, 2011	TRUE	TRUE			3899					352		y1	15.389	7.70032	0.00141917	TRUE
hhaslfy1	HOME HEALTH AGENCY - SELF/FAMILY AMOUNT 11	TRUE	TRUE			3899							y1	163.083	24.127	0
hhamcry1	HOME HEALTH AGENCY - MEDICARE AMOUNT 11	TRUE	TRUE			3899							y1	30.2645	10.0208	0
hhamcdy1	HOME HEALTH AGENCY - MEDICAID AMOUNT 11	TRUE	TRUE			3899							y1	80.8446	12.7048	0
hhaprvy1	HOME HEALTH AGENCY - PRIVATE INSURANCE AMOUNT 11	TRUE	TRUE			3899							y1	148.816	20.5591	0
hhastly1	HOME HEALTH AGENCY-OTHR STATE OR LOCAL INSURANCE AMOUNT 11	TRUE	TRUE			3899							y1	142.034	17.7866	0
hhinddy1	NON-AGENCY HOME HEALTH PROVIDR DAYS 11	TRUE	TRUE			3899					126		y1	62.6034	24.4221	0.000507997	TRUE
hhinfdy1	INFORMAL HOME HEALTH PROVIDER DAYS 11	TRUE	TRUE			3899					135		y1	32.2691	16.7367	0.000544282	TRUE
vistchy1	GLASSES/CONTACT LENSES CHARGES 11	TRUE	TRUE			3899							y1	23.6513	2.13539	0
vismcry1	GLASSES/CONTACT LENSES-MEDICARE AMOUNT 11	TRUE	TRUE			3899							y1	275.175	19.6562	0
vismcdy1	GLASSES/CONTACT LENSES-MEDICAID AMOUNT 11	TRUE	TRUE			3899							y1	32.7111	8.26096	0
visprvy1	GLASSES/CONTACT LENSES-PRIVATE INSURANCE AMOUNT 11	TRUE	TRUE			3899							y1	93.8243	5.27921	0
othtchy1	OTHER EQUIPMENT/SUPPLIES CHARGES 11	TRUE	TRUE			3899							y1	39.7196	5.1464	0
othslfy1	OTHER EQUIPMENT/SUPPLIES-SELF/FAM AMOUNT 11	TRUE	TRUE			3899							y1	59.4557	7.33379	0
othmcry1	OTHER EQUIPMENT/SUPPLIES-MEDICARE AMOUNT 11	TRUE	TRUE			3899							y1	204.507	15.3036	0
othmcdy1	OTHER EQUIPMENT/SUPPLIES-MEDICAID AMOUNT 11	TRUE	TRUE			3899							y1	51.5804	12.7337	0
othprvy1	OTHER EQUIPMENT/SUPPLIES-PRIVATE INSURANCE AMOUNT 11	TRUE	TRUE			3899							y1	90.3061	10.3346	0
rxtoty1	PRESCRIBED MEDICATIONS INCL REFILLS 11	TRUE	TRUE			3899							y1	4.35084	0.751	0
rxmcry1	TOTAL PRESCRIBED MEDICINE-MEDICARE AMOUNT 11	TRUE	TRUE			3899							y1	49.2099	4.34085	0
rxmcdy1	TOTAL PRESCRIBED MEDICINE-MEDICAID AMOUNT 11	TRUE	TRUE			3899							y1	423.396	3.14906	0
rxprvy1	TOTAL PRESCRIBED MEDICINE-PRIVATE INSURANCE AMOUNT 11	TRUE	TRUE			3899							y1	66.6184	1.43271	0
rxvay1	TOTAL PRESCRIBED MEDICINE-VA/CHAMPVA AMOUNT 11	TRUE	TRUE			3899							y1	51.4617	8.06157	0
rxofdy1	TOTAL PRESCRIBED MEDICINE-OTHER FED AMOUNT 11	TRUE	TRUE			3899							y1	195.274	27.3106	0
rxstly1	TOTAL PRESCRIBED MEDICINE-OTHER STATE OR LOCAL INSURANCE AMOUNT 11	TRUE	TRUE			3899							y1	216.887	12.3459	0
rxwcpy1	TOTAL PRESCRIBED MEDICINE-WORKERS COMP AMOUNT 11	TRUE	TRUE			3899							y1	206.891	25.4057	0
rxopry1	TOTAL PRESCRIBED MEDICINE-OTHER PRIVATE AMOUNT 11	TRUE	TRUE			3899							y1	76.451	11.1456	0
rxopuy1	TOTAL PRESCRIBED MEDICINE-OTHER PUBLIC AMOUNT 11	TRUE	TRUE			3899							y1	88.6361	19.3258	0
duid	DWELLING UNIT ID	FALSE	FALSE		TRUE									0.00828302	-2.35683	0
pid	PERSON NUMBER	FALSE	FALSE		TRUE									1.03794	-0.561402	0
dupersid	PERSON ID (DUID + PID)	FALSE	FALSE		TRUE									0.00828295	-2.41662	0
yearind	YEAR INDICATOR	FALSE	FALSE		TRUE									6.49423	6.15024	0
panel	PANEL NUMBER	FALSE	FALSE		TRUE									-0.081264	-1.19271	0
all5rds	INSCOPE AND DATA COLLECTED ALL 5 ROUNDS	FALSE	TRUE		TRUE								5	-2.9399	-2.9399	0
died	DIED DURING 2011-12	FALSE	TRUE		TRUE									8.78513	8.78513	0
inst	INSTITUTIONALIZED DURING 2011-12	FALSE	TRUE		TRUE									13.5877	13.5877	0
military	ACTIVE DUTY MILITARY DURING 2011-12	FALSE	TRUE		TRUE									20.9554	20.9554	0
entrsrvy	ENTERED SURVEY AFTER IT BEGAN	FALSE	TRUE		TRUE									3.73294	3.73294	0
leftus	MOVED OUT OF COUNTRY AFTER SURVEY BEGAN	FALSE	TRUE		TRUE									15.235	15.235	0
other	OTHER PERSON DISPOSITION STATUS VALUES	FALSE	TRUE		TRUE									14.5199	14.5199	0
famid1		FALSE	TRUE		TRUE	3899							1	2.8692	-1.55687	0
famid2		FALSE	TRUE		TRUE	3899							2	3.34157	-0.701206	0
famid3		FALSE	TRUE		TRUE	237							3	3.50926	-0.133115	0
famid4		FALSE	TRUE		TRUE	2891							4	3.59784	0.325787	0
famid5		FALSE	TRUE		TRUE	2891							5	3.63965	0.481938	0
famidy1		FALSE	TRUE		TRUE	3899							y1	3.28514	-0.394258	0
famidy2		FALSE	TRUE		TRUE	2891							y2	3.63965	0.481938	0
famidyr1		FALSE	TRUE		TRUE	3899							1	7.0493	5.15376	0
famidyr2		FALSE	TRUE		TRUE	2891							2	7.39059	4.72374	0
cpsfamy1		FALSE	FALSE		TRUE	3899							y1	3.73913	0.791381	0
cpsfamy2		FALSE	FALSE		TRUE	2891							y2	3.85993	1.46644	0
ruletr1		FALSE	FALSE		TRUE	6711		274					1	2.93314	-1.34176	0.00110469
ruletr2		FALSE	FALSE		TRUE	5640		159					2	3.31092	-0.487122	0.000641044
ruletr3		FALSE	FALSE		TRUE	5206							3	3.41357	9.6687e-05	0
ruletr4		FALSE	FALSE		TRUE	4753							4	3.49584	0.433888	0
ruletr5		FALSE	FALSE		TRUE	4634							5	3.54378	0.580679	0
ruletry1		FALSE	FALSE		TRUE	3899		192					y1	3.77243	0.492748	0.000774091
ruletry2		FALSE	FALSE		TRUE	2891							y2	3.92723	1.35001	0
rusize1	REPORTING UNIT SIZE - R1	FALSE	FALSE		TRUE	6751		274					1	0.586193	-1.37851	0.00110469
rusize2	REPORTING UNIT SIZE - R2	FALSE	FALSE		TRUE	5691		159					2	0.610776	-1.28463	0.000641044
rusize3	REPORTING UNIT SIZE - R3	FALSE	FALSE		TRUE	5343							3	0.605939	-1.24357	0
rusize4	REPORTING UNIT SIZE - R4	FALSE	FALSE		TRUE	4805							4	0.596813	-1.19333	0
rusize5	REPORTING UNIT SIZE - R5	FALSE	FALSE		TRUE	4736							5	0.580309	-1.19052	0
rusizey1	REPORTING UNIT SIZE AS OF 12/31/11	FALSE	FALSE		TRUE	5917		192					y1	0.576079	-1.29398	0.000774091
rusizey2	REPORTING UNIT SIZE AS OF 12/31/12	FALSE	FALSE		TRUE	4736							y2	0.580602	-1.19038	0
ruclas1	REPORTING UNIT FIELDED AS:STANDARD/NEWITH STUDENT-R1	FALSE	FALSE		TRUE	6711		274					1	-2.60025	-4.88532	0.00110469
ruclas2	REPORTING UNIT FIELDED AS:STANDARD/NEWITH STUDENT-R2	FALSE	FALSE		TRUE	5639		159					2	-2.71094	-5.4203	0.000641044
ruclas3	REPORTING UNIT FIELDED AS:STANDARD/NEWITH STUDENT-R3	FALSE	FALSE		TRUE	5206							3	-2.70134	-5.63616	0
ruclas4	REPORTING UNIT FIELDED AS:STANDARD/NEWITH STUDENT-R4	FALSE	FALSE		TRUE	4753							4	-2.58116	-5.83174	0
ruclas5	REPORTING UNIT FIELDED AS:STANDARD/NEWITH STUDENT-R5	FALSE	FALSE		TRUE	4633							5	-2.93039	-6.08472	0
ruclasy1	REPORTING UNIT FIELDED AS:STANDARD/NEWITH STUD-12/31/11	FALSE	FALSE		TRUE	3899		192					y1	-2.33456	-6.23291	0.000774091
ruclasy2	REPORTING UNIT FIELDED AS:STANDARD/NEWITH STUD-12/31/12	FALSE	FALSE		TRUE	2891							y2	-2.14222	-7.14827	0
famsze1	REPORTING UNIT SIZE INCLUDING STUDENTS - R1	FALSE	FALSE		TRUE	6739		274					1	0.573008	-1.40361	0.00110469
famsze2	REPORTING UNIT SIZE INCLUDING STUDENTS - R2	FALSE	FALSE		TRUE	5713		159					2	0.597032	-1.32117	0.000641044
famsze3	REPORTING UNIT SIZE INCLUDING STUDENTS - R3	FALSE	FALSE		TRUE	5385							3	0.588264	-1.28385	0
famsze4	REPORTING UNIT SIZE INCLUDING STUDENTS - R4	FALSE	FALSE		TRUE	4850							4	0.581841	-1.23481	0
famsze5	REPORTING UNIT SIZE INCLUDING STUDENTS - R5	FALSE	FALSE		TRUE	4784							5	0.566314	-1.23183	0
famszey1	REPORTING UNIT SIZE INCLUDING STUDENTAL AS OF 12/31/11	FALSE	FALSE		TRUE	5958		192					y1	0.557859	-1.3324	0.000774091
famszey2	REPORTING UNIT SIZE INCLUDING STUDENTAL AS OF 12/31/12	FALSE	FALSE		TRUE	4785							y2	0.566268	-1.23194	0
fmrsy1	MEMBER OF RESPONDING 12/31 FAMILY 11	FALSE	TRUE		TRUE	8688							y1	-4.21547	-4.21547	0
fmrsy2	MEMBER OF RESPONDING 12/31 FAMILY	FALSE	TRUE		TRUE	7860							y2	-4.12009	-4.12009	0
famsy1	FAMLY SIZE OF RESPONDING 12/31 FAMILY 11	FALSE	FALSE		TRUE	11932							y1	0.351323	-1.55077	0
famsy2	FAMILY SIZE OF RESPONDING 12/31 FAMILY	FALSE	FALSE		TRUE	12450							y2	0.308349	-1.55794	0
famszyr1	SIZE OF RESPONDING ANNUALIZED FAMILY 11	FALSE	FALSE		TRUE	4292							1	0.637281	-1.15199	0
famszyr2	SIZE OF RESPONDING ANNUALIZED FAMILY 12	FALSE	FALSE		TRUE	2917							2	0.662271	-0.946937	0
famrfpy1	REFERENCE PERSON OF ANNUALIZED FAMILY 11	FALSE	TRUE		TRUE	3916							y1	0.419965	0.419965	0
famrfpy2	REFERENCE PERSON OF ANNUALIZED FAMILY 12	FALSE	TRUE		TRUE	2918							y2	0.404019	0.404019	0
fcszy1	FAM SIZE RESPONDING 12/31 CPS FAMILY 11	FALSE	FALSE		TRUE	12005							y1	0.37871	-1.47047	0
fcszy2	FAM SIZE RESPONDING 12/31 CPS FAMILY	FALSE	FALSE		TRUE	12495							y2	0.338642	-1.4841	0
fcrpy1	REFERENCE PERSON OF 12/31 CPS FAMILY 11	FALSE	TRUE		TRUE	4947							y1	0.371311	0.371311	0
fcrpy2	REFERENCE PERSON OF 12/31 CPS FAMILY	FALSE	TRUE		TRUE	3895							y2	0.363327	0.363327	0
inscy1	INSCOPE STATUS ON 12/31/11	FALSE	TRUE		TRUE	3899							y1	-0.656568	-4.54373	0
inscy2	INSCOPE STATUS ON 12/31/12	FALSE	TRUE		TRUE	2891							y2	-0.31	-4.92656	0
region1	CENSUS REGION - R1	FALSE	FALSE		TRUE	6611		274					1	-0.856248	-2.35422	0.00110469
region2	CENSUS REGION - R2	FALSE	FALSE		TRUE	5621		159					2	-0.820993	-2.32598	0.000641044
region3	CENSUS REGION - R3	FALSE	FALSE		TRUE	5080		185					3	-0.800144	-2.30181	0.000745868
region4	CENSUS REGION - R4	FALSE	FALSE		TRUE	4798							4	-0.787685	-2.2841	0
region5	CENSUS REGION - R5	FALSE	FALSE		TRUE	4730							5	-0.787208	-2.28291	0
regiony1	CENSUS REGION AS OF 12/31/11	FALSE	FALSE		TRUE	5915		192					y1	-0.837565	-2.34445	0.000774091	TRUE
regiony2	CENSUS REGION AS OF 12/31/12	FALSE	FALSE		TRUE	4730							y2	-0.787208	-2.28291	0
msa3	METROPOLITAN STATISTICAL AREA STATUS - R3	FALSE	TRUE		TRUE	5291		188					3	-1.51975	-1.51975	0.000757964
msa5	METROPOLITAN STATISTICAL AREA STATUS - R5	FALSE	TRUE		TRUE	4728							5	-1.53569	-1.53569	0
msay1	METROPOLITAN STATISTICAL AREA AS OF 12/31/11	FALSE	TRUE		TRUE	5915		192					y1	-1.48215	-1.48215	0.000774091
msay2	METROPOLITAN STATISTICAL AREA AS OF 12/31/12	FALSE	TRUE		TRUE	4728							y2	-1.53569	-1.53569	0
refprs1	REFERENCE PERSON AT - R1	FALSE	FALSE		TRUE	6711		274					1	1.19481	-0.428768	0.00110469
refprs2	REFERENCE PERSON AT - R2	FALSE	FALSE		TRUE	5629		159					2	1.42018	-0.358776	0.000641044
refprs3	REFERENCE PERSON AT - R3	FALSE	FALSE		TRUE	5172							3	1.66741	-0.328694	0
refprs4	REFERENCE PERSON AT - R4	FALSE	FALSE		TRUE	4737							4	1.5268	-0.296656	0
refprs5	REFERENCE PERSON AT - R5	FALSE	FALSE		TRUE	4593							5	1.55625	-0.288859	0
refprsy1	REFERENCE PERSON AS OF 12/31/11	FALSE	FALSE		TRUE	3899		192					y1	1.67552	-0.175862	0.000774091
refprsy2	REFERENCE PERSON AS OF 12/31/12	FALSE	FALSE		TRUE	2891							y2	1.56853	-0.0563744	0
resp1	1ST RESPONDENTAL INDICATOR FOR R1	FALSE	TRUE		TRUE	3899		274					1	-0.732161	-1.36921	0.00110469
resp2	1ST RESPONDENTAL INDICATOR FOR R2	FALSE	TRUE		TRUE	3899		159					2	-0.68184	-1.2855	0.000641044
resp3	1ST RESPONDENTAL INDICATOR FOR R3	FALSE	TRUE		TRUE	237							3	-0.65361	-1.23663	0
resp4	1ST RESPONDENTAL INDICATOR FOR R4	FALSE	TRUE		TRUE	2891							4	-0.62916	-1.19397	0
resp5	1ST RESPONDENTAL INDICATOR FOR R5	FALSE	TRUE		TRUE	2891							5	-0.625233	-1.18046	0
respy1	1ST RESPONDENTAL INDICATOR AS OF 12/31/11	FALSE	FALSE		TRUE	3899		192					y1	-1.40737	-3.2612	0.000774091
respy2	1ST RESPONDENTAL INDICATOR AS OF 12/31/12	FALSE	FALSE		TRUE	2891							y2	-1.24925	-3.10959	0
proxy1	WAS RESPONDENTAL A PROXY IN R1	FALSE	FALSE		TRUE	6711		274					y1	-5.34842	-5.70591	0.00110469
proxy2	WAS RESPONDENTAL A PROXY IN R2	FALSE	FALSE		TRUE	5593		159					y2	-5.69092	-6.24035	0.000641044
proxy3	WAS RESPONDENTAL A PROXY IN R3	FALSE	FALSE		TRUE	5090							3	-5.85658	-6.52892	0
proxy4	WAS RESPONDENTAL A PROXY IN R4	FALSE	FALSE		TRUE	4708							4	-6.07559	-6.79712	0
proxy5	WAS RESPONDENTAL A PROXY IN R5	FALSE	FALSE		TRUE	4525							5	-6.04494	-6.89621	0
proxyy1	WAS RESPONDENTAL A PROXY AS OF 12/31/11	FALSE	FALSE		TRUE	3899		192					y1	-6.08296	-7.32198	0.000774091
proxyy2	WAS RESPONDENTAL A PROXY AS OF 12/31/12	FALSE	FALSE		TRUE	2891							y2	-6.46341	-8.35426	0
begrfd1	R1 REFERENCE PERIOD BEGIN DATE: DAY	FALSE	FALSE		TRUE	6404		274	6	60	1		1	16.8252	-0.594059	0.0515294
begrfd3	R3 REFERENCE PERIOD BEGIN DATE: DAY	FALSE	FALSE		TRUE	5215		185		33	3		3	0.0575507	-1.3641	0.00089101
begrfm1	R1 REFERENCE PERIOD BEGIN DATE: MONTH	FALSE	FALSE		TRUE	6751		274	4	36	1		1	-2.26251	-5.3413	0.00126999
begrfm2	R2 REFERENCE PERIOD BEGIN DATE: MONTH	FALSE	FALSE		TRUE	5691		159			3		2	0.202276	-2.04397	0.000653139
begrfm3	R3 REFERENCE PERIOD BEGIN DATE: MONTH	FALSE	FALSE		TRUE	5105		185					3	-2.87756	-5.17107	0.000745868
begrfm4	R4 REFERENCE PERIOD BEGIN DATE: MONTH	FALSE	FALSE		TRUE	4798					1		4	0.310385	-1.17494	4.03172e-06
begrfm5	R5 REFERENCE PERIOD BEGIN DATE: MONTH	FALSE	FALSE		TRUE	4730				2			5	-2.17443	-5.70682	8.06344e-06
begrfy1	R1 REFERENCE PERIOD BEGIN DATE: YEAR	FALSE	FALSE		TRUE	6751		274					y1	-5.80574	-5.80752	0.00110469
begrfy2	R2 REFERENCE PERIOD BEGIN DATE: YEAR	FALSE	FALSE		TRUE	5691		159					y2	-6.36783	-6.37012	0.000641044
begrfy3	R3 REFERENCE PERIOD BEGIN DATE: YEAR	FALSE	FALSE		TRUE	5105		185					3	-6.74791	-6.75059	0.000745868
begrfy4	R4 REFERENCE PERIOD BEGIN DATE: YEAR	FALSE	FALSE		TRUE	4798							4	-6.9766	-6.97955	0
begrfy5	R5 REFERENCE PERIOD BEGIN DATE: YEAR	FALSE	FALSE		TRUE	4730							5	-7.02955	-7.03256	0
endrfd3	R3 REFERENCE PERIOD END DATE: DAY	FALSE	FALSE		TRUE	5452			1	74	42		3	-0.0854301	-1.51167	0.000471711
endrfm1	R1 REFERENCE PERIOD END DATE: MONTH	FALSE	FALSE		TRUE	6751		274			11		1	0.0828775	-2.1376	0.00114904
endrfm2	R2 REFERENCE PERIOD END DATE: MONTH	FALSE	FALSE		TRUE	5691		159		4	23		2	-2.90896	-5.09042	0.0007499
endrfm3	R3 REFERENCE PERIOD END DATE: MONTH	FALSE	FALSE		TRUE	5342			1	1	24		3	0.471065	-1.1929	0.000104825
endrfm4	R4 REFERENCE PERIOD END DATE: MONTH	FALSE	FALSE		TRUE	4798			1	11	23		4	-2.17725	-5.63489	0.00014111
endrfm5	R5 REFERENCE PERIOD END DATE: MONTH	FALSE	FALSE		TRUE	4730				5	7		5	-6.9908	-7.02472	4.83807e-05
endrfy1	R1 REFERENCE PERIOD END DATE: YEAR	FALSE	FALSE		TRUE	6751		274					y1	-5.80574	-5.80752	0.00110469
endrfy2	R2 REFERENCE PERIOD END DATE: YEAR	FALSE	FALSE		TRUE	5692		159					y2	-6.36724	-6.36952	0.000641044
endrfy3	R3 REFERENCE PERIOD END DATE: YEAR	FALSE	FALSE		TRUE	5342					3		3	-6.58927	-6.59178	1.20952e-05
endrfy4	R4 REFERENCE PERIOD END DATE: YEAR	FALSE	FALSE		TRUE	4798							4	-6.9766	-6.97955	0
endrfy5	R5 REFERENCE PERIOD END DATE: YEAR	FALSE	FALSE		TRUE	4730							5	-7.02955	-7.03256	0
endrfdy1	2011 REFERENCE PERIOD END DATE: DAY	FALSE	FALSE		TRUE	3698		192	2	194	80		y1	-6.6724	-7.28523	0.0520415
endrfdy2	2012 REFERENCE PERIOD END DATE: DAY	FALSE	FALSE		TRUE	2716			3	117	65		y2	-7.54723	-8.36607	0.0674023
endrfmy1	2011 REFERENCE PERIOD END DATE: MONTH	FALSE	TRUE		TRUE	3899		192	1	4	46		y1	-6.72135	-7.20123	0.000979708
endrfmy2	2012 REFERENCE PERIOD END DATE: MONTH	FALSE	TRUE		TRUE	3063			2	13	37		y2	-7.47737	-8.05519	0.00020965
endrfyy1	2011 REFERENCE PERIOD END DATE: YEAR	FALSE	TRUE		TRUE	3899		192	1		8		y1	-7.77916	-7.78318	0.000810376
endrfyy2	2012 REFERENCE PERIOD END DATE: YEAR	FALSE	TRUE		TRUE	2891							y2	-9.09342	-9.09971	0
keynesy1	PERSON KEY STATUS 11	FALSE	FALSE		TRUE	3899							y1	-7.78237	-7.78555	0
keynesy2	PERSON KEY STATUS 12	FALSE	FALSE		TRUE	2891							y2	-9.08191	-9.09549	0
inscop1	INSCOPE - R1	FALSE	TRUE		TRUE	3899							1	7.71246	4.49508	0
inscop2	INSCOPE - R2	FALSE	TRUE		TRUE	3899							2	8.51446	3.70783	0
inscop3	INSCOPE - R3	FALSE	TRUE		TRUE	237							3	6.53676	6.08889	0
inscop4	INSCOPE - R4	FALSE	TRUE		TRUE	2891							4	8.94652	4.58087	0
inscop5	INSCOPE - R5	FALSE	FALSE		TRUE	2891							5	6.68166	-2.10216	0
inscopy1	INSCOPE - R3 START THROUGH 12/31/11	FALSE	FALSE		TRUE	3899							y1	5.91441	-2.21255	0
inscopy2	INSCOPE - R5 START THROUGH 12/31/12	FALSE	FALSE		TRUE	2891							y2	6.68166	-2.10216	0
inscpyr1	WAS PERSON EVER INSCOPE IN 2011	FALSE	FALSE		TRUE	3899							1	-7.7521	-7.77821	0
inscpyr2	WAS PERSON EVER INSCOPE IN 2012	FALSE	TRUE		TRUE	2891							2	-8.95615	-9.05395	0
elgrnd1	ELIGIBILITY - R1	FALSE	FALSE		TRUE	3899							1	2.83839	-4.07247	0
elgrnd2	ELIGIBILITY - R2	FALSE	FALSE		TRUE	3899							2	0.629069	-5.6069	0
elgrnd3	ELIGIBILITY - R3	FALSE	FALSE		TRUE	237							3	6.66898	4.16687	0
elgrnd4	ELIGIBILITY - R4	FALSE	FALSE		TRUE	2891							4	1.94141	-5.82766	0
elgrnd5	ELIGIBILITY - R5	FALSE	FALSE		TRUE	2891							5	-1.52064	-6.98647	0
elgrndy1	ELIGIBILITY STATUS AS OF 12/31/11	FALSE	FALSE		TRUE	3899							y1	-1.6391	-6.1349	0
elgrndy2	ELIGIBILITY STATUS AS OF 12/31/12	FALSE	FALSE		TRUE	2891							y2	-1.52064	-6.98647	0
pstats1	PERSON DISPOSITION STATUS - R1	FALSE	TRUE		TRUE	6979							1	3.37157	-2.05856	0
pstats2	PERSON DISPOSITION STATUS - R2	FALSE	FALSE		TRUE	5737							2	4.87168	-3.83876	0
pstats3	PERSON DISPOSITION STATUS - R3	FALSE	FALSE		TRUE	5011							3	5.91903	-5.06934	0
pstats4	PERSON DISPOSITION STATUS - R4	FALSE	TRUE		TRUE	4710							4	5.62142	-3.81372	0
pstats5	PERSON DISPOSITION STATUS - R5	FALSE	FALSE		TRUE	4525							5	6.45725	-5.1112	0
rurslt1		FALSE	FALSE		TRUE	6979							1	4.73691	-2.74436	0
rurslt2		FALSE	FALSE		TRUE	5727							2	6.80558	-1.9895	0
rurslt3		FALSE	FALSE		TRUE	4977							3	8.81713	-1.04072	0
rurslt4		FALSE	FALSE		TRUE	4697							4	7.59314	-1.56468	0
rurslt5		FALSE	FALSE		TRUE	4501							5	8.20023	-0.558782	0
age1x	AGE - R1 (EDITED/IMPUTED)	FALSE	TRUE		TRUE	6751		274					1	0.332543	-0.942903	0
age2x	AGE - R2 (EDITED/IMPUTED)	FALSE	TRUE		TRUE	5691		159					2	0.329605	-0.925349	0
age3x	AGE - R3 (EDITED/IMPUTED)	FALSE	TRUE		TRUE	5342							3	0.325683	-1.28507	0
age4x	AGE - R4 (EDITED/IMPUTED)	FALSE	TRUE		TRUE	4798							4	0.323071	-1.27727	0
age5x	AGE - R5 (EDITED/IMPUTED)	FALSE	TRUE		TRUE	4730							5	0.320784	-1.28019	0
agey1x	AGE AS OF 12/31/11 (EDITED/IMPUTED)	FALSE	TRUE		TRUE	5911		192					y1	0.328015	-0.932428	0
agey2x	AGE AS OF 12/31/12 (EDITED/IMPUTED)	FALSE	TRUE		TRUE	4730							y2	0.320784	-1.28019	0
dobmm	DATE OF BIRTH: MONTH	FALSE	TRUE		TRUE									-0.0487045	-1.00291	0
dobyy	DATE OF BIRTH: YEAR	FALSE	TRUE		TRUE									-0.309817	-1.59889	0
sex	SEX	FALSE	FALSE		TRUE									-0.095216	-0.095216	0
racex	RACE (EDITED/IMPUTED)	FALSE	FALSE		TRUE									2.93848	1.88518	0
racethnx	RACE/ETHNICITY (EDITED/IMPUTED)	FALSE	FALSE		TRUE	18313								-0.633842	-1.69574	0
hispanx	HISPANIC ETHNICITY (EDITED/IMPUTED)	FALSE	FALSE		TRUE									-1.06755	-1.06755	0
hispcat	SPECIFIC HISPANIC ETHNICITY GROUP	FALSE	FALSE		TRUE	38				7	27			10.5201	4.23705	0.000137079
marry1x	MARITAL STATUS - R1 (EDITED/IMPUTED)	FALSE	FALSE		TRUE	6753		274	6	16	18		y1	-0.0233785	-0.821108	0.00126596
marry2x	MARITAL STATUS - R2 (EDITED/IMPUTED)	FALSE	FALSE		TRUE	5687		159	8	7	8		y2	0.0302969	-0.659439	0.000733773
marry3x	MARITAL STATUS - R3 (EDITED/IMPUTED)	FALSE	FALSE		TRUE	5306			6	3	5		3	0.0325934	-0.636639	5.64441e-05
marry4x	MARITAL STATUS - R4 (EDITED/IMPUTED)	FALSE	FALSE		TRUE	4798			3	2	6		4	0.0295771	-0.614286	4.43489e-05
marry5x	MARITAL STATUS - R5 (EDITED/IMPUTED)	FALSE	FALSE		TRUE	4729			2	1	4		5	0.0123507	-0.61024	2.82221e-05
marryy1x	MARITAL STATUS-12/31/11 (EDITED/IMPUTED)	FALSE	FALSE			3899		192		3	7		y1	-0.0220931	-0.54446	0.000814408
marryy2x	MARITAL STATUS-12/31/12 (EDITED/IMPUTED)	FALSE	FALSE			2891			1		3		y2	-0.0218849	-0.470093	1.61269e-05
spouid1	SPOUSE ID - R1	FALSE	FALSE		TRUE	6751		274					1	-0.434734	-0.95285	0.00110469
spouid2	SPOUSE ID - R2	FALSE	FALSE		TRUE	5678		159					2	-0.444132	-0.930489	0.000641044
spouid3	SPOUSE ID - R3	FALSE	FALSE		TRUE	5292							3	-0.45176	-0.926009	0
spouid4	SPOUSE ID - R4	FALSE	FALSE		TRUE	4790							4	-0.464874	-0.921405	0
spouid5	SPOUSE ID - R5	FALSE	FALSE		TRUE	4719							5	-0.466663	-0.920604	0
spouidy1	SPOUSE ID - 12/31/11	FALSE	FALSE		TRUE	3901		192					y1	-0.464785	-0.888931	0.000774091
spouidy2	SPOUSE ID - 12/31/12	FALSE	FALSE		TRUE	2892							y2	-0.488041	-0.868109	0
spouin1	MARITAL STATUS WITH SPOUSE PRESENT-R1	FALSE	FALSE		TRUE	6751		274	1		39		1	-0.468742	-2.096	0.00126596
spouin2	MARITAL STATUS WITH SPOUSE PRESENT-R2	FALSE	FALSE		TRUE	5678		159	2	1	19		2	-0.402164	-2.03023	0.000729742
spouin3	MARITAL STATUS WITH SPOUSE PRESENT-R3	FALSE	FALSE		TRUE	5293					14		3	-0.377947	-2.00253	5.64441e-05
spouin4	MARITAL STATUS WITH SPOUSE PRESENT-R4	FALSE	FALSE		TRUE	4790					11		4	-0.346214	-1.95887	4.43489e-05
spouin5	MARITAL STATUS WITH SPOUSE PRESENT-R5	FALSE	FALSE		TRUE	4720					7		5	-0.341434	-1.95257	2.82221e-05
spouiny1	MARITAL STATUS WITH SPOUSE PRESENT-12/31/11	FALSE	FALSE		TRUE	3899		192			10		y1	-0.266263	-1.82176	0.000814408
spouiny2	MARITAL STATUS WITH SPOUSE PRESENT-12/31/12	FALSE	FALSE		TRUE	2891					4		y2	-0.176855	-1.6108	1.61269e-05
ftstu1x	STUDENTAL STATUS IF AGES 17-23 - R1	FALSE	FALSE		TRUE	225414		274	4	13	324		1	3.36621	3.0616	0.00247951
ftstu2x	STUDENTAL STATUS IF AGES 17-23 - R2	FALSE	FALSE		TRUE	225154		159	3	7	21		2	3.31595	3.00715	0.000766027
ftstu3x	STUDENTAL STATUS IF AGES 17-23 - R3	FALSE	FALSE		TRUE	224810			3	7	9		3	3.28172	2.96676	7.66027e-05
ftstu4x	STUDENTAL STATUS IF AGES 17-23 - R4	FALSE	FALSE		TRUE	224404			3	18	176		4	3.24716	2.94391	0.000794249
ftstu5x	STUDENTAL STATUS IF AGES 17-23 - R5	FALSE	FALSE		TRUE	224223			5	10	21		5	3.23521	2.92053	0.000145142
ftstuy1x	STUDENTAL STATUS IF AGES 17-23 - 12/31/11	FALSE	FALSE		TRUE	163501		192		3	58200		y1	2.50799	2.25072	0.235432
ftstuy2x	STUDENTAL STATUS IF AGES 17-23 - 12/31/12	FALSE	FALSE		TRUE	163089					58582		y2	2.49372	2.23511	0.236186
actdty2	MILITARY FULL-TIME ACTIVE DUTY - R2	FALSE	FALSE		TRUE	5691		159	1	1	4		y2	-0.651081	-3.36152	0.000665234
actdty3	MILITARY FULL-TIME ACTIVE DUTY - R3	FALSE	FALSE		TRUE	5385			4	1	3		3	-0.604705	-3.35862	3.22538e-05
actdty4	MILITARY FULL-TIME ACTIVE DUTY - R4	FALSE	FALSE		TRUE	4798			3		1		4	-0.515162	-3.34434	1.61269e-05
actdty5	MILITARY FULL-TIME ACTIVE DUTY - R5	FALSE	FALSE		TRUE	4730			9	2			5	-0.502979	-3.3426	4.43489e-05
rfrel3x	RELATION TO REFERENCE PERS-R3 (EDIT/IMP)	FALSE	TRUE		TRUE	5304			3	6			3	4.26384	0.0504398	3.62855e-05
rfrel4x	RELATION TO REFERENCE PERS-R4 (EDIT/IMP)	FALSE	TRUE		TRUE	4796			1	4			4	4.14246	0.0459866	2.01586e-05
rfrel5x	RELATION TO REFERENCE PERS-R5 (EDIT/IMP)	FALSE	TRUE		TRUE	4728			2	4	1		5	4.1133	0.0422257	2.82221e-05
rfrely1x	RELATION TO REFERENCE PERS-12/31/11 (EDIT/IMP)	FALSE	TRUE		TRUE	3899		192	3	5	1		y1	4.24811	0.0235927	0.000810376
rfrely2x	RELATION TO REFERENCE PERS-12/31/12 (EDIT/IMP)	FALSE	TRUE		TRUE	2891			2	4	1		y2	4.18595	0.0220234	2.82221e-05
mopid1x	PID OF PERSON'S MOM - AT ROUND 1	FALSE	FALSE		TRUE	160410		274					1	2.0825	0.830938	0.00110469
mopid2x	PID OF PERSON'S MOM - AT ROUND 2	FALSE	FALSE		TRUE	159913		159					2	2.19	0.821374	0.000641044
mopid3x	PID OF PERSON'S MOM - AT ROUND 3	FALSE	FALSE		TRUE	159896							3	2.10087	0.819234	0
mopid4x	PID OF PERSON'S MOM - AT ROUND 4	FALSE	FALSE		TRUE	159197							4	2.09676	0.806855	0
mopid5x	PID OF PERSON'S MOM - AT ROUND 5	FALSE	FALSE		TRUE	158650							5	2.09106	0.797259	0
dapid1x	PID OF PERSON'S DAD - AT ROUND 1	FALSE	FALSE		TRUE	185410		274					1	2.75767	1.38504	0.00110469
dapid2x	PID OF PERSON'S DAD - AT ROUND 2	FALSE	FALSE		TRUE	184930		159					2	2.78067	1.37174	0.000641044
dapid3x	PID OF PERSON'S DAD - AT ROUND 3	FALSE	FALSE		TRUE	185286							3	2.82225	1.37873	0
dapid4x	PID OF PERSON'S DAD - AT ROUND 4	FALSE	FALSE		TRUE	184770							4	2.83949	1.36717	0
dapid5x	PID OF PERSON'S DAD - AT ROUND 5	FALSE	FALSE		TRUE	184434							5	2.85806	1.35949	0
ssidisy1	SOCIAL SECURITY INCOME RECEIPT DUE TO DISABILITY 11	FALSE	FALSE		TRUE	242230		192	4	10	145		y1	6.79278	6.59018	0.00141513
ssidisy2	SOCIAL SECURITY INCOME RECEIPT DUE TO DISABILITY 12	FALSE	FALSE		TRUE	242329			7	6	171		y2	6.73171	6.54331	0.000741837
afdcy1	DID PERSON'S CHECK INCLUDE TANF 11	FALSE	FALSE		TRUE	244770		192	1	96	128		y1	9.74343	9.35939	0.00168123
afdcy2	DID PERSON'S CHECK INCLUDE TANF 12	FALSE	FALSE		TRUE	245279			9	78	160		y2	10.3993	9.9955	0.000995835
filedry1	HAS PER FILED A FED INCOME TAX RETURN 11	FALSE	FALSE		TRUE	40547		192	2208	2314	139		y1	-1.32582	-1.59102	0.0195659
filedry2	HAS PER FILED A FED INCOME TAX RETURN 12	FALSE	FALSE		TRUE	39264			2070	2318	169		y2	-1.37202	-1.64079	0.0183726
wilfily1	WILL PER FILE FED INCOME TAX RETURN 11	FALSE	FALSE		TRUE	94515		192	2229	2768	142		y1	-0.269956	-0.380429	0.0214931
wilfily2	WILL PER FILE FED INCOME TAX RETURN 12	FALSE	FALSE		TRUE	92026			2093	2641	172		y2	-0.304168	-0.422843	0.0197796
flstaty1	PERSON'S FILING STATUS 11	FALSE	FALSE		TRUE	149715		192	240	1707	133		y1	1.01526	0.604644	0.00916007
flstaty2	PERSON'S FILING STATUS 12	FALSE	FALSE		TRUE	148176			201	1656	168		y2	0.994514	0.578454	0.00816424
filery1	PRIMARY OR SECONDARY FILER 11	FALSE	FALSE		TRUE	113444		192			123		y1	0.0847253	-0.0885082	0.00126999
filery2	PRIMARY OR SECONDARY FILER 12	FALSE	FALSE		TRUE	112035					162		y2	0.0630793	-0.112049	0.000653139
jtinruy2	JOINT FILER'S MEMBERSHINPATIENT IN REPORTING UNIT 12	FALSE	FALSE		TRUE	172571					155		y2	0.873498	0.858182	0.000624917
jntpidy1	PID OF SECONDARY FILER 11	FALSE	FALSE		TRUE	173710		192			226		y1	2.57488	1.10012	0.00168526
jntpidy2	PID OF SECONDARY FILER 12	FALSE	FALSE		TRUE	173613					218		y2	2.6955	1.09815	0.000878915
clmdepy1	DID/WIL PERS CLAIM DEPENDTS ON RETURN 11	FALSE	FALSE		TRUE	149722		192	264	1099	134		y1	0.600066	0.500684	0.00680958
clmdepy2	DID/WIL PERS CLAIM DEPENDTS ON RETURN 12	FALSE	FALSE		TRUE	148179			234	997	165		y2	0.570106	0.470943	0.00562828
depdnty1	PERSON IS FLAGGED A DEPENDENTAL 11	FALSE	FALSE	TRUE	TRUE	179905		192			123		y1	1.01484	1.01484	0.00126999
depdnty2	PERSON IS FLAGGED A DEPENDENTAL 12	FALSE	FALSE	TRUE	TRUE	179252					155		y2	0.997426	0.997426	0.000624917
dpinruy2	DEPENDENTS IN/OUT OF REPORTING UNIT 12	FALSE	FALSE		TRUE	208065					155		y2	2.27621	1.94383	0.000624917
dpotsdy2	HOW MANY DEPENDENTS LIVE OUTSIDE REPORTING UNIT 12	FALSE	TRUE		TRUE	243409			8	27	156		y2	11.2396	8.54684	0.000770059
taxfrmy2	TAX FORM PERSON WILL FILE 12	FALSE	FALSE			148178			661	17115	167		y2	14.4166	1.35322	0.0723412
deducty2	ITEMIZE OR STANDAAT ROUND DEDUCTION 12	FALSE	FALSE			209480			114	2240	159		y2	2.19818	2.05858	0.0101317
totdedy2	TOTAL OF ALL ITEMIZED DEDUCTIONS 12	FALSE	TRUE			221955			1200	17646	160		y2	42.3268	5.6826	0.0766269
clmhipy2	DID/WIL PERS DEDUCT HEALTH INSUR. PREM. 12	FALSE	FALSE			221955			167	2120	159		y2	2.92284	2.80063	0.00986159
eicrdty2	DID/WIL PERS RECEIVE EARNED INC CREDT 12	FALSE	FALSE			197358			213	3346	162		y2	1.6979	1.60705	0.015002
foodsty2	DID ANYONE PURCHASE FOOD STAMPS 12	FALSE	FALSE			3642			1393	646	164		y2	-3.48075	-5.23018	0.00888188
foodmny2	OF MONTHS FOOD STAMPS PURCHASED 12	FALSE	TRUE			214316			48	333	176		y2	2.44031	2.2814	0.00224567
foodvly2	MONTHLY VALUE OF FOOD STAMPS 12	FALSE	TRUE			214322			370	1540	162		y2	6.96918	2.33179	0.00835373
ttlpy1x	PERSON'S TOTAL INCOME 11	FALSE	TRUE			3899						TRUE	y1	2.73369	-0.499453	0.00113291
ttlpy2x	PERSON'S TOTAL INCOME 12	FALSE	TRUE			2891						TRUE	y2	2.77011	-0.51684	0.00110872
povcaty2	FAMLY INC AS % OF POVERTY LINE-CATEGO 12	FALSE	FALSE			2891							y2	-0.665404	-1.55968	0
wagepy2x	PERSON'S WAGE INCOME 12	FALSE	TRUE			2891							y2	2.96117	0.0687365	0
wcmppy2x	PERSON'S WORKERS' COMPENSATION 12	FALSE	TRUE			2891							y2	28.9109	14.1955	0
wagimpy1	WAGE IMPUTATION FLAG 11	FALSE	FALSE	TRUE		3899							y1	1.28175	0.109723	0
wagimpy2	WAGE IMPUTATION FLAG 12	FALSE	FALSE	TRUE		2891							y2	1.39503	0.344958	0
busnpy2x	PERSON'S BUSINESS INCOME 12	FALSE	TRUE			2891				2	2		y2	22.6279	9.06175	0.00407204
busimpy1	BUSINESS INCOME IMPUTATION FLAG 11	FALSE	FALSE	TRUE		3899							y1	3.02169	0.835265	0
busimpy2	BUSINESS INCOME IMPUTATION FLAG 12	FALSE	FALSE	TRUE		2891							y2	3.32471	1.20274	0
intrpy2x	PERSON'S INTEREST INCOME 12	FALSE	TRUE			2891							y2	11.9878	2.11409	0
intimpy1	INTEREST INCOME IMPUTATION FLAG 11	FALSE	FALSE	TRUE		3899							y1	1.72571	0.952925	0
intimpy2	INTEREST INCOME IMPUTATION FLAG 12	FALSE	FALSE	TRUE		2891							y2	1.8749	1.17672	0
divdpy2x	PERSON'S DIVIDEND INCOME 12	FALSE	TRUE			2891							y2	16.1921	3.74642	0
divimpy1	DIVIDEND INCOME IMPUTATION FLAG 11	FALSE	FALSE	TRUE		3899							y1	1.54418	0.925611	0
divimpy2	DIVIDEND INCOME IMPUTATION FLAG 12	FALSE	FALSE	TRUE		2891							y2	1.77322	1.19145	0
alimpy1x	PERSON'S ALIMONY INCOME 11	FALSE	TRUE			3899							y1	55.8966	27.9167	0
alimpy2x	PERSON'S ALIMONY INCOME 12	FALSE	TRUE			2891							y2	54.2655	30.21	0
aliimpy1	ALIMONY INCOME IMPUTATION FLAG 11	FALSE	FALSE	TRUE		3899							y1	2.93936	-1.06552	0
aliimpy2	ALIMONY INCOME IMPUTATION FLAG 12	FALSE	FALSE	TRUE		2891							y2	3.47613	-0.976034	0
trstpy2x	PERSON'S TREPORTING UNIT ST/RENT INCOME 12	FALSE	TRUE			2891							y2	21.0357	8.29611	0.00397931
trtimpy1	TREPORTING UNIT ST INCOME IMPUTATION FLAG 11	FALSE	FALSE	TRUE		3899							y1	2.41928	1.27898	0
trtimpy2	TREPORTING UNIT ST INCOME IMPUTATION FLAG 12	FALSE	FALSE	TRUE		2891							y2	2.68393	1.60525	0
penspy2x	PERSON'S PENSION INCOME 12	FALSE	TRUE			2891							y2	7.5501	3.57403	0
penimpy1	PENSION INCOME IMPUTATION FLAG 11	FALSE	FALSE	TRUE		3899							y1	1.86516	1.12409	0
penimpy2	PENSION INCOME IMPUTATION FLAG 12	FALSE	FALSE	TRUE		2891							y2	2.16241	1.43457	0
iraspy2x	PERSON'S IRA INCOME 12	FALSE	TRUE			2891							y2	12.8082	5.82857	0
iraimpy1	IRA INCOME IMPUTATION FLAG 11	FALSE	FALSE	TRUE		3899							y1	2.32374	1.25062	0
iraimpy2	IRA INCOME IMPUTATION FLAG 12	FALSE	FALSE	TRUE		2891							y2	2.67218	1.59419	0
ssecpy2x	PERSON'S SOCIAL SECURITY INCOME 12	FALSE	TRUE			2891							y2	3.49958	2.27462	0
sscimpy1	SOCIAL SECURITY INCOME IMPUTATN FLAG 11	FALSE	FALSE	TRUE		3899							y1	1.85117	1.08981	0
sscimpy2	SOCIAL SECURITY INCOME IMPUTATN FLAG 12	FALSE	FALSE	TRUE		2891							y2	2.15599	1.40076	0
unempy2x	PERSON'S UNEMPLOYMENT COMP INCOME 12	FALSE	TRUE			2891							y2	11.9769	5.83828	0
uneimpy1	UNEMPLOYMENT IMPUTATION FLAG 11	FALSE	FALSE	TRUE		3899							y1	3.14152	1.30704	0
uneimpy2	UNEMPLOYMENT IMPUTATION FLAG 12	FALSE	FALSE	TRUE		2891							y2	3.71514	1.6609	0
wcpimpy1	WORKERS' COMP IMPUTATION FLAG 11	FALSE	FALSE	TRUE		3899							y1	6.11784	-1.72109	0
wcpimpy2	WORKERS' COMP IMPUTATION FLAG 12	FALSE	FALSE	TRUE		2891							y2	6.77436	-1.1406	0
vetspy2x	PERSON'S VETERAN'S INCOME 12	FALSE	TRUE			2891							y2	24.5937	14.3406	0
vetimpy1	VETERAN'S INCOME IMPUTATION FLAG 11	FALSE	FALSE	TRUE		3899							y1	6.08316	-1.84496	0
vetimpy2	VETERAN'S INCOME IMPUTATION FLAG 12	FALSE	FALSE	TRUE		2891							y2	6.7878	-1.36937	0
cashpy2x	PER'S OTHER REGULAR CASH CONTRIBUTION 12	FALSE	TRUE			2891							y2	69.2088	12.8769	0
cshimpy2	CASH CONTRIBUTION IMPUTATION FLAG 12	FALSE	FALSE	TRUE		2891							y2	4.73833	-4.48704	0
othrpy2x	PERSON'S OTHER INCOME 12	FALSE	TRUE			2891							y2	31.3537	13.6158	0
othimpy1	OTHER INCOME IMPUTATION FLAG 11	FALSE	FALSE	TRUE		3899							y1	4.93423	-3.37017	0
othimpy2	OTHER INCOME IMPUTATION FLAG 12	FALSE	FALSE	TRUE		2891							y2	5.3643	-3.67469	0
chldpy2x	PERSON'S CHILD SUPPORT 12	FALSE	TRUE			2891							y2	22.3684	7.73606	0
chlimpy1	CHILD SUPPORT IMPUTATION FLAG 11	FALSE	FALSE	TRUE		3899							y1	6.13107	-1.60531	0
chlimpy2	CHILD SUPPORT IMPUTATION FLAG 12	FALSE	FALSE	TRUE		2891							y2	6.7874	-1.06618	0
pubpy2x	PERSON'S PUBLIC ASOCIAL SECURITY INCOMESTANCE 12	FALSE	TRUE			2891							y2	16.0943	10.4446	0
pubimpy1	PUBLIC ASOCIAL SECURITY INCOMESTANCE IMPUTATION FLAG 11	FALSE	FALSE	TRUE		3899							y1	5.81335	-1.18932	0
pubimpy2	PUBLIC ASOCIAL SECURITY INCOMESTANCE IMPUTATION FLAG 12	FALSE	FALSE	TRUE		2891							y2	6.3661	-0.615517	0
ssipy2x	PERSON'S SOCIAL SECURITY INCOME 12	FALSE	TRUE			2891							y2	7.75212	5.51141	0
ssiimpy1	SOCIAL SECURITY INCOME IMPUTATION FLAG 11	FALSE	FALSE	TRUE		3899							y1	5.74201	-1.00685	0
ssiimpy2	SOCIAL SECURITY INCOME IMPUTATION FLAG 12	FALSE	FALSE	TRUE		2891							y2	6.36085	-0.567451	0
salepy2x	PERSON'S SALES INCOME 12	FALSE	TRUE			2891		4		2	2		y2	64.8096	10.8277	0.00376966
salimpy1	SALES INCOME IMPUTATION FLAG 11	FALSE	FALSE	TRUE		3899							y1	2.68862	1.3234	0
salimpy2	SALES INCOME IMPUTATION FLAG 12	FALSE	FALSE	TRUE		2891							y2	3.10124	1.68862	0
refdpy2x	PERSON'S REFUND INCOME 12	FALSE	TRUE			2891							y2	17.0516	2.66778	0
refimpy1	REFUND INCOME IMPUTATION FLAG 11	FALSE	FALSE	TRUE		3899							y1	2.16787	1.16502	0
refimpy2	REFUND INCOME IMPUTATION FLAG 12	FALSE	FALSE	TRUE		2891							y2	2.41129	1.46119	0
empst2	EMPLOYMENT STATUS AT ROUND 2	FALSE	FALSE			69648		159	205	90	121		2	0.323867	-0.399368	0.00231824
empst3	EMPLOYMENT STATUS AT ROUND 3	FALSE	FALSE			68995			168	68	358		3	0.321202	-0.398838	0.00239484
empst4	EMPLOYMENT STATUS AT ROUND 4	FALSE	FALSE			68188			162	86	96		4	0.311243	-0.419234	0.00138691
empst5	EMPLOYMENT STATUS AT ROUND 5	FALSE	FALSE			67988			169	92	105		5	0.300152	-0.421274	0.00147561
rndflg3	DATA COLLECTION ROUND FOR AT ROUND 3 FOR CURRENT MAIN JOB	FALSE	FALSE			140583					43		3	0.778446	0.410642	0.000173364
nwk2	REASON NOTHER WORKING DURING AT ROUND 2	FALSE	FALSE			207945		159	66	51	107		2	14.9481	2.60688	0.00154415
nwk3	REASON NOTHER WORKING DURING AT ROUND 3	FALSE	FALSE			202476			79	60	4074		3	15.4681	2.4203	0.0169856
nwk4	REASON NOTHER WORKING DURING AT ROUND 4	FALSE	FALSE			206161			96	60	48		4	15.5541	2.44426	0.000822471
nwk5	REASON NOTHER WORKING DURING AT ROUND 5	FALSE	FALSE			204125			115	77	41		5	15.8353	2.30619	0.000939391
selfcm1	SELF-EMPLOYED AT ROUND 1 FOR CURRENT MAIN JOB	FALSE	FALSE			140828		274	50	37	844		1	0.339504	0.307666	0.00485822
selfcm2	SELF-EMPLOYED AT ROUND 2 FOR CURRENT MAIN JOB	FALSE	FALSE			140409	90134	159	10	7	435		2	0.32837	0.296093	0.00274963
selfcm3	SELF-EMPLOYED AT ROUND 3 FOR CURRENT MAIN JOB	FALSE	FALSE			139955	28		41	36	646		3	0.321397	0.288973	0.00291493
selfcm4	SELF-EMPLOYED AT ROUND 4 FOR CURRENT MAIN JOB	FALSE	FALSE			139812	91797		3	8	348		4	0.435511	0.404287	0.00287865
selfcm5	SELF-EMPLOYED AT ROUND 5 FOR CURRENT MAIN JOB	FALSE	FALSE			140578	97431			5	368		5	0.498736	0.467975	0.00305201
paydr1	PAID LEAVE TO VISIT DR AT ROUND 1 FOR CURRENT MAIN JOB	FALSE	FALSE			153691		274	4	1126	3455		1	0.730659	0.612223	0.0195901
paydr2	PAID LEAVE TO VISIT DR AT ROUND 2 FOR CURRENT MAIN JOB	FALSE	FALSE			141848	90134	159	2	237	1360		2	0.725007	0.607613	0.0191749
paydr3	PAID LEAVE TO VISIT DR AT ROUND 3 FOR CURRENT MAIN JOB	FALSE	FALSE			153132	28		6	1259	3609		3	0.718686	0.601917	0.0196506
paydr4	PAID LEAVE TO VISIT DR AT ROUND 4 FOR CURRENT MAIN JOB	FALSE	FALSE			141099	91797		1	199	1163		4	0.825123	0.708704	0.0178847
paydr5	PAID LEAVE TO VISIT DR AT ROUND 5 FOR CURRENT MAIN JOB	FALSE	FALSE			141370	97431			74	695		5	0.882419	0.765548	0.0160342
sicpay1	PAID SICK LEAVE AT ROUND 1 FOR CURRENT MAIN JOB	FALSE	FALSE			153691		274	134	2311	999		y1	0.729253	0.600794	0.0149899
sicpay2	PAID SICK LEAVE AT ROUND 2 FOR CURRENT MAIN JOB	FALSE	FALSE			141848	90134	159	30	820	510		y2	0.722998	0.595514	0.01424
sicpay3	PAID SICK LEAVE AT ROUND 3 FOR CURRENT MAIN JOB	FALSE	FALSE			153132	28		132	2616	848		3	0.716287	0.589394	0.0144981
sicpay4	PAID SICK LEAVE AT ROUND 4 FOR CURRENT MAIN JOB	FALSE	FALSE			141099	91797		26	709	428		4	0.822397	0.696393	0.0133329
sicpay5	PAID SICK LEAVE AT ROUND 5 FOR CURRENT MAIN JOB	FALSE	FALSE			141370	97431		9	269	416		5	0.879583	0.753533	0.0118654
payvac1	PAID VACATION AT ROUND 1 FOR CURRENT MAIN JOB	FALSE	FALSE			153691		274	135	1694	1002		1	0.727326	0.591523	0.0125185
payvac2	PAID VACATION AT ROUND 2 FOR CURRENT MAIN JOB	FALSE	FALSE			141848	90134	159	28	746	509		2	0.722682	0.587018	0.0117807
payvac3	PAID VACATION AT ROUND 3 FOR CURRENT MAIN JOB	FALSE	FALSE			153132	28		128	2033	848		3	0.717139	0.581698	0.0121315
payvac4	PAID VACATION AT ROUND 4 FOR CURRENT MAIN JOB	FALSE	FALSE			141099	91797		25	623	428		4	0.8206	0.687317	0.01093
payvac5	PAID VACATION AT ROUND 5 FOR CURRENT MAIN JOB	FALSE	FALSE			141370	97431		9	255	416		5	0.876394	0.744058	0.00963178
retpln3	PENSION PLAN AT ROUND 3 FOR CURRENT MAIN JOB	FALSE	FALSE			153132	28		187	3350	850		3	0.707535	0.595161	0.0176912
retpln4	PENSION PLAN AT ROUND 4 FOR CURRENT MAIN JOB	FALSE	FALSE			141099	91797		28	745	428		4	0.815994	0.703413	0.0164776
retpln5	PENSION PLAN AT ROUND 5 FOR CURRENT MAIN JOB	FALSE	FALSE			141370	97431		16	321	416		5	0.875441	0.76208	0.0152117
more1	AT ROUND 1 FOR CURRENT MAIN JOB FIRM HAS MORE THAN 1 LOCAT	FALSE	FALSE			153691		274	140	2716	988		1	0.738826	0.604062	0.0166026
more2	AT ROUND 2 FOR CURRENT MAIN JOB FIRM HAS MORE THAN 1 LOCAT	FALSE	FALSE			141848	90134	159	27	831	507		2	0.732351	0.597475	0.0153488
more3	AT ROUND 3 FOR CURRENT MAIN JOB FIRM HAS MORE THAN 1 LOCAT	FALSE	FALSE			153132	28		122	2945	825		3	0.726691	0.591634	0.0156955
more4	AT ROUND 4 FOR CURRENT MAIN JOB FIRM HAS MORE THAN 1 LOCAT	FALSE	FALSE			141099	91797		21	755	429		4	0.83148	0.698866	0.0145868
more5	AT ROUND 5 FOR CURRENT MAIN JOB FIRM HAS MORE THAN 1 LOCAT	FALSE	FALSE			141370	97431		15	373	415		5	0.888681	0.757086	0.0134458
joborg1	PRIVATE (PROFIT,NONPROFIT) GOV AT ROUND 1 FOR CURRENT MAIN JOB	FALSE	FALSE			153691		274	107	803	868		1	1.03484	0.649049	0.00827309
joborg2	PRIVATE (PROFIT,NONPROFIT) GOV AT ROUND 2 FOR CURRENT MAIN JOB	FALSE	FALSE			141848	90134	159	23	198	452		2	1.02583	0.640245	0.00639028
joborg3	PRIVATE (PROFIT,NONPROFIT) GOV AT ROUND 3 FOR CURRENT MAIN JOB	FALSE	FALSE			153132	28		90	848	682		3	1.02155	0.634809	0.00653139
joborg4	PRIVATE (PROFIT,NONPROFIT) GOV AT ROUND 4 FOR CURRENT MAIN JOB	FALSE	FALSE			141099	91797		15	145	380		4	1.12104	0.740735	0.00612419
joborg5	PRIVATE (PROFIT,NONPROFIT) GOV AT ROUND 5 FOR CURRENT MAIN JOB	FALSE	FALSE			141370	97431		10	102	376		5	1.18116	0.802099	0.0060758
bsnty2	SOLE PROP, PARTNER, CORP, AT ROUND 2 FOR CURRENT MAIN JOB	FALSE	FALSE			155871	90134	159	4	61	455		y2	4.36698	4.17621	0.0044228
bsnty3	SOLE PROP, PARTNER, CORP, AT ROUND 3 FOR CURRENT MAIN JOB	FALSE	FALSE			234189	28		39	313	823		3	4.35286	4.1649	0.00473727
bsnty4	SOLE PROP, PARTNER, CORP, AT ROUND 4 FOR CURRENT MAIN JOB	FALSE	FALSE			154602	91797		7	50	379		4	4.5204	4.32387	0.00441877
bsnty5	SOLE PROP, PARTNER, CORP, AT ROUND 5 FOR CURRENT MAIN JOB	FALSE	FALSE			149444	97431		2	22	387		5	4.61199	4.41021	0.0044994
hrwg1x	HOURLY WAGE AT ROUND 1 FOR CURRENT MAIN JOB (IMP)	FALSE	TRUE			153691		274			855		1	6.22293	0.729434	0.00455181
hrwg2x	HOURLY WAGE AT ROUND 2 FOR CURRENT MAIN JOB (IMP)	FALSE	TRUE			141848	90133	159			431		2	6.27901	0.7232	0.00243516
hrwg3x	HOURLY WAGE AT ROUND 3 FOR CURRENT MAIN JOB (IMP)	FALSE	TRUE			153132	28				652		3	2.69165	0.715539	0.00262868
hrwg4x	HOURLY WAGE AT ROUND 4 FOR CURRENT MAIN JOB (IMP)	FALSE	TRUE			141099	91797				348		4	6.46136	0.818036	0.00261256
hrwg5x	HOURLY WAGE AT ROUND 5 FOR CURRENT MAIN JOB (IMP)	FALSE	TRUE			141370	97431				366		5	6.51693	0.875127	0.00279801
hrwgim1	HRWG1X IMPUTATION FLAG,R1	FALSE	TRUE	TRUE		3899							1	3.47213	3.47213	0
hrwgim2	HRWG2X IMPUTATION FLAG,R2	FALSE	TRUE	TRUE		3899							2	9.92454	9.92454	0
hrwgim3	HRWG3X IMPUTATION FLAG,R3	FALSE	TRUE	TRUE		237							3	3.4828	3.4828	0
hrwgim4	HRWG4X IMPUTATION FLAG,R4	FALSE	TRUE	TRUE		2891							4	10.447	10.447	0
hrwgim5	HRWG5X IMPUTATION FLAG,R5	FALSE	TRUE	TRUE		2891							5	14.5389	14.5389	0
hrhow1	HOW HOURLY WAGE WAS CALCULATED AT ROUND 1	FALSE	FALSE			153691		274			854		1	0.781537	0.583756	0.00454778
hrhow2	HOW HOURLY WAGE WAS CALCULATED AT ROUND 2	FALSE	FALSE			141848	90133	159			431		2	0.772849	0.574532	0.00243113
hrhow3	HOW HOURLY WAGE WAS CALCULATED AT ROUND 3	FALSE	FALSE			153132	28				652		3	0.76512	0.567691	0.00262868
hrhow4	HOW HOURLY WAGE WAS CALCULATED AT ROUND 4	FALSE	FALSE			141099	91797				347		4	0.866937	0.674936	0.00260852
hrhow5	HOW HOURLY WAGE WAS CALCULATED AT ROUND 5	FALSE	FALSE			141370	97431				366		5	0.927703	0.7361	0.00279801
held1x	HEALTH INSURANCE HELD FROM AT ROUND 1 FOR CURRENT MAIN JOB (ED)	FALSE	FALSE			147250		274	91	885	898		1	0.592646	0.470463	0.00866014
held3x	HEALTH INSURANCE HELD FROM AT ROUND 3 FOR CURRENT MAIN JOB (ED)	FALSE	FALSE			146476			29	461	794		3	0.57252	0.44891	0.00517673
held4x	HEALTH INSURANCE HELD FROM AT ROUND 4 FOR CURRENT MAIN JOB (ED)	FALSE	FALSE			146380			30	479	550		4	0.567332	0.444787	0.00426959
held5x	HEALTH INSURANCE HELD FROM AT ROUND 5 FOR CURRENT MAIN JOB (ED)	FALSE	FALSE			147101			22	292	585		5	0.578049	0.455383	0.00362452
offer3x	HEALTH INSURANCE OFFERED BY AT ROUND 3 FOR CURRENT MAIN JOB (ED)	FALSE	FALSE			146487	8		47	1312	10541		3	0.697108	0.562533	0.0479775
offer4x	HEALTH INSURANCE OFFERED BY AT ROUND 4 FOR CURRENT MAIN JOB (ED)	FALSE	FALSE			144835	25058		34	1044	9717		4	0.724123	0.59015	0.0476066
offer5x	HEALTH INSURANCE OFFERED BY AT ROUND 5 FOR CURRENT MAIN JOB (ED)	FALSE	FALSE			145481	27277		21	779	10521		5	0.759819	0.626194	0.0499853
choic1	CHOICE OF HEALTH PLANS AT ROUND 1 FOR CURRENT MAIN JOB	FALSE	FALSE			181810		274	20	3677	1024		1	1.31734	1.20396	0.0201384
choic3	CHOICE OF HEALTH PLANS AT ROUND 3 FOR CURRENT MAIN JOB	FALSE	FALSE			184551	28		22	3675	838		3	1.38052	1.26608	0.0182879
choic4	CHOICE OF HEALTH PLANS AT ROUND 4 FOR CURRENT MAIN JOB	FALSE	FALSE			150912	91797		1	519	398		4	1.44032	1.32571	0.0173727
choic5	CHOICE OF HEALTH PLANS AT ROUND 5 FOR CURRENT MAIN JOB	FALSE	FALSE			147208	97431		3	319	378		5	1.45651	1.34163	0.0171388
disvw1x	DISAVOWED HEALTH INSURANCE AT ROUND 1 FOR CURRENT MAIN JOB (ED)	FALSE	FALSE	TRUE		192947		274			881		1	1.38038	1.37024	0.00465664
disvw2x	DISAVOWED HEALTH INSURANCE AT ROUND 2 FOR CURRENT MAIN JOB (ED)	FALSE	FALSE	TRUE		192267		159			909		2	1.35857	1.34872	0.00430588
disvw3x	DISAVOWED HEALTH INSURANCE AT ROUND 3 FOR CURRENT MAIN JOB (ED)	FALSE	FALSE	TRUE		191410					1312		3	1.34065	1.33031	0.00528962
disvw4x	DISAVOWED HEALTH INSURANCE AT ROUND 4 FOR CURRENT MAIN JOB (ED)	FALSE	FALSE	TRUE		192043					1247		4	1.35706	1.3467	0.00502756
disvw5x	DISAVOWED HEALTH INSURANCE AT ROUND 5 FOR CURRENT MAIN JOB (ED)	FALSE	FALSE	TRUE		191553					1393		5	1.34909	1.33719	0.00561619
hour1	HOURS PER WEEK AT ROUND 1 FOR CURRENT MAIN JOB	FALSE	TRUE			140828		274	120	364	1782		1	0.743929	0.355308	0.0102406
hour2	HOURS PER WEEK AT ROUND 2 FOR CURRENT MAIN JOB	FALSE	TRUE			140409	90134	159	32	110	728		2	0.74108	0.344162	0.00845855
hour3	HOURS PER WEEK AT ROUND 3 FOR CURRENT MAIN JOB	FALSE	TRUE			139955	28		112	358	1700		3	0.740042	0.338834	0.00874884
hour4	HOURS PER WEEK AT ROUND 4 FOR CURRENT MAIN JOB	FALSE	TRUE			139812	91797		24	102	661		4	0.826637	0.447533	0.00820859
hour5	HOURS PER WEEK AT ROUND 5 FOR CURRENT MAIN JOB	FALSE	TRUE			140578	97431		11	58	542		5	0.877228	0.510263	0.00777316
numemp3	NUMBER OF EMPLOYEES AT ROUND 3 FOR CURRENT MAIN JOB	FALSE	TRUE			139955	28		233	7379	1182		3	2.71468	1.08585	0.035463
numemp4	NUMBER OF EMPLOYEES AT ROUND 4 FOR CURRENT MAIN JOB	FALSE	TRUE			139812	91797		27	1613	506		4	2.79885	1.17767	0.0330238
numemp5	NUMBER OF EMPLOYEES AT ROUND 5 FOR CURRENT MAIN JOB	FALSE	TRUE			140578	97431		15	902	441		5	2.86788	1.22788	0.0306733
union1	UNION STATUS AT ROUND 1 FOR CURRENT MAIN JOB	FALSE	FALSE			140986		274	132	1239	994		1	0.351463	0.322295	0.0106397
union3	UNION STATUS AT ROUND 3 FOR CURRENT MAIN JOB	FALSE	FALSE			140109	28		123	1399	894		3	0.333317	0.30491	0.00974064
union4	UNION STATUS AT ROUND 4 FOR CURRENT MAIN JOB	FALSE	FALSE			139863	91797		17	299	453		4	0.448263	0.420042	0.00884963
union5	UNION STATUS AT ROUND 5 FOR CURRENT MAIN JOB	FALSE	FALSE			140600	97431		12	142	439		5	0.510684	0.482584	0.00835373
stjbmm3	MONTH STARTED AT ROUND 3 FOR CURRENT MAIN JOB	FALSE	TRUE			207506	28		34	1425	802		3	2.84302	2.28856	0.00911572
stjbmm4	MONTH STARTED AT ROUND 4 FOR CURRENT MAIN JOB	FALSE	TRUE			140936	91797		8	313	556		4	3.11404	2.53328	0.00865611
stjbmm5	MONTH STARTED AT ROUND 5 FOR CURRENT MAIN JOB	FALSE	TRUE			141444	97431		3	294	459		5	3.34709	2.84829	0.00849887
stjbdd3	DAY STARTED AT ROUND 3 FOR CURRENT MAIN JOB	FALSE	TRUE			215987	4802		29	6529	815		3	4.80193	3.70934	0.0490862
stjbyy2	YEAR STARTED AT ROUND 2 FOR CURRENT MAIN JOB	FALSE	TRUE			140409	90134	159	31	132	514		y2	0.529394	0.373708	0.00967613
stjbyy3	YEAR STARTED AT ROUND 3 FOR CURRENT MAIN JOB	FALSE	TRUE			139955	28		219	1315	1014		3	0.435755	0.337681	0.0102728
stjbyy4	YEAR STARTED AT ROUND 4 FOR CURRENT MAIN JOB	FALSE	TRUE			139812	91797		15	100	451		4	0.617459	0.475259	0.00927699
stjbyy5	YEAR STARTED AT ROUND 5 FOR CURRENT MAIN JOB	FALSE	TRUE			140578	97431		18	97	435		5	0.685555	0.540836	0.00938182
evretiy2	PERSON HAS EVER RETIRED 12	FALSE	FALSE			201188			15	45	893		y2	1.77501	1.67409	0.00384223
evrwrky2	EVER WRKD FOR PAY IN LIFE AS OF 12/31/12	FALSE	FALSE			193666			292	238	500		y2	1.5693	1.44359	0.00415267
morjob1	HAS MORE THAN ONE JOB AT ROUND 1 INT DATE	FALSE	FALSE			140828		274	17	10	905		1	0.322703	0.300869	0.00486226
morjob2	HAS MORE THAN ONE JOB AT ROUND 2 INT DATE	FALSE	FALSE			140409		159	17	49	488		2	0.309912	0.288748	0.00287462
morjob3	HAS MORE THAN ONE JOB AT ROUND 3 INT DATE	FALSE	FALSE			139950			26	43	656		3	0.303147	0.281543	0.002923
morjob4	HAS MORE THAN ONE JOB AT ROUND 4 INT DATE	FALSE	FALSE			139812			24	36	403		4	0.297106	0.276266	0.00186669
morjob5	HAS MORE THAN ONE JOB AT ROUND 5 INT DATE	FALSE	FALSE			140578			24	37	413		5	0.30936	0.288847	0.00191104
chgj12	CHANGED JOB BETWEEN AT ROUND 1 AND AT ROUND 2	FALSE	FALSE			140636		343			1048		1	0.389951	0.33352	0.00560812
chgj34	CHANGED JOB BETWEEN AT ROUND 3 AND AT ROUND 4	FALSE	FALSE			139853					824		3	0.368901	0.313919	0.00332214
chgj45	CHANGED JOB BETWEEN AT ROUND 4 AND AT ROUND 5	FALSE	FALSE			139628					595		4	0.316282	0.285502	0.00239887
ychj34	WHY CHNGD JOB BETWEEN AT ROUND 3 AND AT ROUND 4	FALSE	FALSE			232372			77	84	792		3	9.02312	4.88316	0.00384223
ychj45	WHY CHNGD JOB BETWEEN AT ROUND 4 AND AT ROUND 5	FALSE	FALSE			237623			62	92	514		4	11.6283	6.19128	0.00269319
mcrjay1	COVERED BY MEDICARE IN JAN11	FALSE	FALSE			7532		336					y1	-3.38404	-4.38212	0.00135466
mcrjay2	COVERED BY MEDICARE IN JAN12	FALSE	FALSE			6564							y2	-3.43321	-4.5751	0
mcrfey1	COVERED BY MEDICARE IN FEB11	FALSE	FALSE			7464		327					y1	-3.38635	-4.3942	0.00131837
mcrfey2	COVERED BY MEDICARE IN FEB12	FALSE	FALSE			6488							y2	-3.43878	-4.59222	0
mcrmay1	COVERED BY MEDICARE IN MAR11	FALSE	FALSE			7341		326					y1	-3.39324	-4.41794	0.00131434
mcrmay2	COVERED BY MEDICARE IN MAR12	FALSE	FALSE			6401							y2	-3.44497	-4.61189	0
mcrapy1	COVERED BY MEDICARE IN APR11	FALSE	FALSE			7273		319					y1	-3.39739	-4.43145	0.00128612
mcrapy2	COVERED BY MEDICARE IN APR12	FALSE	FALSE			6303							y2	-3.45335	-4.63525	0
mcrmyy1	COVERED BY MEDICARE IN MAY11	FALSE	FALSE			7144		310					y1	-3.40685	-4.45836	0.00124983
mcrmyy2	COVERED BY MEDICARE IN MAY12	FALSE	FALSE			6183							y2	-3.46283	-4.66372	0
mcrjuy1	COVERED BY MEDICARE IN JUN11	FALSE	FALSE			7025		308					y1	-3.41477	-4.483	0.00124177
mcrjuy2	COVERED BY MEDICARE IN JUN12	FALSE	FALSE			6049							y2	-3.47096	-4.69436	0
mcrjly1	COVERED BY MEDICARE IN JUL11	FALSE	FALSE			6900		291					y1	-3.42481	-4.51043	0.00117323
mcrjly2	COVERED BY MEDICARE IN JUL12	FALSE	FALSE			5901							y2	-3.4801	-4.72894	0
mcrauy1	COVERED BY MEDICARE IN AUG11	FALSE	FALSE			6758		271					y1	-3.43358	-4.54037	0.0010926
mcrauy2	COVERED BY MEDICARE IN AUG12	FALSE	FALSE			5747							y2	-3.48944	-4.76551	0
mcrsey1	COVERED BY MEDICARE IN SEP11	FALSE	FALSE			6718		264					y1	-3.43425	-4.54773	0.00106437
mcrsey2	COVERED BY MEDICARE IN SEP12	FALSE	FALSE			5661							y2	-3.49555	-4.78691	0
mcrocy1	COVERED BY MEDICARE IN OCT11	FALSE	FALSE			6655		257					y1	-3.43888	-4.56172	0.00103615
mcrocy2	COVERED BY MEDICARE IN OCT12	FALSE	FALSE			5564							y2	-3.50203	-4.81103	0
mcrnoy1	COVERED BY MEDICARE IN NOV11	FALSE	FALSE			6563		242					y1	-3.44604	-4.58262	0.000975677
mcrnoy2	COVERED BY MEDICARE IN NOV12	FALSE	FALSE			5434							y2	-3.51037	-4.84364	0
mcrdey1	COVERED BY MEDICARE IN DEC11	FALSE	FALSE			6429		226					y1	-3.45795	-4.61445	0.000911169
mcrdey2	COVERED BY MEDICARE IN DEC12	FALSE	FALSE			5267							y2	-3.51998	-4.88559	0
mcrjay1x	COVERED BY MEDICARE IN JAN11 (ED)	FALSE	FALSE			7532		336					y1	-3.35083	-4.36133	0.00135466
mcrjay2x	COVERED BY MEDICARE IN JAN12 (ED)	FALSE	FALSE			6564							y2	-3.40629	-4.55726	0
mcrfey1x	COVERED BY MEDICARE IN FEB11 (ED)	FALSE	FALSE			7464		327					y1	-3.35249	-4.37293	0.00131837
mcrfey2x	COVERED BY MEDICARE IN FEB12 (ED)	FALSE	FALSE			6488							y2	-3.41033	-4.57327	0
mcrmay1x	COVERED BY MEDICARE IN MAR11 (ED)	FALSE	FALSE			7341		326					y1	-3.35658	-4.39474	0.00131434
mcrmay2x	COVERED BY MEDICARE IN MAR12 (ED)	FALSE	FALSE			6401							y2	-3.41465	-4.59158	0
mcrapy1x	COVERED BY MEDICARE IN APR11 (ED)	FALSE	FALSE			7273		319					y1	-3.36126	-4.4085	0.00128612
mcrapy2x	COVERED BY MEDICARE IN APR12 (ED)	FALSE	FALSE			6303							y2	-3.42352	-4.61516	0
mcrmyy1x	COVERED BY MEDICARE IN MAY11 (ED)	FALSE	FALSE			7144		310					y1	-3.37233	-4.43628	0.00124983
mcrmyy2x	COVERED BY MEDICARE IN MAY12 (ED)	FALSE	FALSE			6183							y2	-3.43345	-4.64378	0
mcrjuy1x	COVERED BY MEDICARE IN JUN11 (ED)	FALSE	FALSE			7025		308					y1	-3.38254	-4.46225	0.00124177
mcrjuy2x	COVERED BY MEDICARE IN JUN12 (ED)	FALSE	FALSE			6049							y2	-3.44372	-4.67571	0
mcrjly1x	COVERED BY MEDICARE IN JUL11 (ED)	FALSE	FALSE			6900		291					y1	-3.3946	-4.49085	0.00117323
mcrjly2x	COVERED BY MEDICARE IN JUL12 (ED)	FALSE	FALSE			5901							y2	-3.45039	-4.70838	0
mcrauy1x	COVERED BY MEDICARE IN AUG11 (ED)	FALSE	FALSE			6758		271					y1	-3.40093	-4.51903	0.0010926
mcrauy2x	COVERED BY MEDICARE IN AUG12 (ED)	FALSE	FALSE			5747							y2	-3.45859	-4.74394	0
mcrsey1x	COVERED BY MEDICARE IN SEP11 (ED)	FALSE	FALSE			6718		264					y1	-3.40017	-4.52539	0.00106437
mcrsey2x	COVERED BY MEDICARE IN SEP12 (ED)	FALSE	FALSE			5661							y2	-3.46473	-4.76521	0
mcrocy1x	COVERED BY MEDICARE IN OCT11 (ED)	FALSE	FALSE			6655		257					y1	-3.40435	-4.539	0.00103615
mcrocy2x	COVERED BY MEDICARE IN OCT12 (ED)	FALSE	FALSE			5564							y2	-3.47198	-4.78973	0
mcrnoy1x	COVERED BY MEDICARE IN NOV11 (ED)	FALSE	FALSE			6563		242					y1	-3.41241	-4.56037	0.000975677
mcrnoy2x	COVERED BY MEDICARE IN NOV12 (ED)	FALSE	FALSE			5434							y2	-3.48159	-4.82303	0
mcrdey2x	COVERED BY MEDICARE IN DEC12 (ED)	FALSE	FALSE			5267							y2	-3.49343	-4.86633	0
mcdjay1	COVERED BY MEDICAID OR SCHINPATIENT IN JAN11	FALSE	FALSE			7532		336					y1	-2.94359	-4.09739	0.00135466
mcdjay2	COVERED BY MEDICAID OR SCHINPATIENT IN JAN12	FALSE	FALSE			6564							y2	-2.84776	-4.16999	0
mcdfey1	COVERED BY MEDICAID OR SCHINPATIENT IN FEB11	FALSE	FALSE			7464		327					y1	-2.91339	-4.08652	0.00131837
mcdfey2	COVERED BY MEDICAID OR SCHINPATIENT IN FEB12	FALSE	FALSE			6488							y2	-2.84757	-4.18106	0
mcdmay1	COVERED BY MEDICAID OR SCHINPATIENT IN MAR11	FALSE	FALSE			7341		326					y1	-2.8915	-4.08864	0.00131434
mcdmay2	COVERED BY MEDICAID OR SCHINPATIENT IN MAR12	FALSE	FALSE			6401							y2	-2.83943	-4.18806	0
mcdapy1	COVERED BY MEDICAID OR SCHINPATIENT IN APR11	FALSE	FALSE			7273		319					y1	-2.89459	-4.10019	0.00128612
mcdapy2	COVERED BY MEDICAID OR SCHINPATIENT IN APR12	FALSE	FALSE			6303							y2	-2.84656	-4.20796	0
mcdmyy1	COVERED BY MEDICAID OR SCHINPATIENT IN MAY11	FALSE	FALSE			7144		310					y1	-2.89467	-4.11835	0.00124983
mcdmyy2	COVERED BY MEDICAID OR SCHINPATIENT IN MAY12	FALSE	FALSE			6183							y2	-2.8562	-4.2333	0
mcdjuy1	COVERED BY MEDICAID OR SCHINPATIENT IN JUN11	FALSE	FALSE			7025		308					y1	-2.89507	-4.1355	0.00124177
mcdjuy2	COVERED BY MEDICAID OR SCHINPATIENT IN JUN12	FALSE	FALSE			6049							y2	-2.86109	-4.25761	0
mcdjly1	COVERED BY MEDICAID OR SCHINPATIENT IN JUL11	FALSE	FALSE			6900		291					y1	-2.89576	-4.15399	0.00117323
mcdjly2	COVERED BY MEDICAID OR SCHINPATIENT IN JUL12	FALSE	FALSE			5901							y2	-2.82613	-4.2543	0
mcdauy1	COVERED BY MEDICAID OR SCHINPATIENT IN AUG11	FALSE	FALSE			6758		271					y1	-2.857	-4.14726	0.0010926
mcdauy2	COVERED BY MEDICAID OR SCHINPATIENT IN AUG12	FALSE	FALSE			5747							y2	-2.82287	-4.27596	0
mcdsey1	COVERED BY MEDICAID OR SCHINPATIENT IN SEP11	FALSE	FALSE			6718		264					y1	-2.85471	-4.15146	0.00106437
mcdsey2	COVERED BY MEDICAID OR SCHINPATIENT IN SEP12	FALSE	FALSE			5661							y2	-2.82264	-4.28942	0
mcdocy1	COVERED BY MEDICAID OR SCHINPATIENT IN OCT11	FALSE	FALSE			6655		257					y1	-2.85952	-4.1641	0.00103615
mcdocy2	COVERED BY MEDICAID OR SCHINPATIENT IN OCT12	FALSE	FALSE			5564							y2	-2.82488	-4.30669	0
mcdnoy1	COVERED BY MEDICAID OR SCHINPATIENT IN NOV11	FALSE	FALSE			6563		242					y1	-2.87625	-4.1897	0.000975677
mcdnoy2	COVERED BY MEDICAID OR SCHINPATIENT IN NOV12	FALSE	FALSE			5434							y2	-2.82817	-4.33034	0
mcddey1	COVERED BY MEDICAID OR SCHINPATIENT IN DEC11	FALSE	FALSE			6429		226					y1	-2.88267	-4.21444	0.000911169
mcddey2	COVERED BY MEDICAID OR SCHINPATIENT IN DEC12	FALSE	FALSE			5267							y2	-2.82887	-4.35837	0
mcdjay2x	COVERED BY MEDICAID OR SCHINPATIENT IN JAN12 (ED)	FALSE	FALSE			6564							y2	-2.80182	-4.13677	0
mcdfey1x	COVERED BY MEDICAID OR SCHINPATIENT IN FEB11 (ED)	FALSE	FALSE			7464		327					y1	-2.87194	-4.05853	0.00131837
mcdfey2x	COVERED BY MEDICAID OR SCHINPATIENT IN FEB12 (ED)	FALSE	FALSE			6488							y2	-2.80171	-4.14773	0
mcdmay1x	COVERED BY MEDICAID OR SCHINPATIENT IN MAR11 (ED)	FALSE	FALSE			7341		326					y1	-2.84851	-4.05929	0.00131434
mcdmay2x	COVERED BY MEDICAID OR SCHINPATIENT IN MAR12 (ED)	FALSE	FALSE			6401							y2	-2.79435	-4.15505	0
mcdapy1x	COVERED BY MEDICAID OR SCHINPATIENT IN APR11 (ED)	FALSE	FALSE			7273		319					y1	-2.8523	-4.07122	0.00128612
mcdapy2x	COVERED BY MEDICAID OR SCHINPATIENT IN APR12 (ED)	FALSE	FALSE			6303							y2	-2.80034	-4.17391	0
mcdmyy1x	COVERED BY MEDICAID OR SCHINPATIENT IN MAY11 (ED)	FALSE	FALSE			7144		310					y1	-2.85134	-4.08841	0.00124983
mcdmyy2x	COVERED BY MEDICAID OR SCHINPATIENT IN MAY12 (ED)	FALSE	FALSE			6183							y2	-2.80932	-4.1985	0
mcdjuy1x	COVERED BY MEDICAID OR SCHINPATIENT IN JUN11 (ED)	FALSE	FALSE			7025		308					y1	-2.8504	-4.1044	0.00124177
mcdjuy2x	COVERED BY MEDICAID OR SCHINPATIENT IN JUN12 (ED)	FALSE	FALSE			6049							y2	-2.81383	-4.22219	0
mcdjly1x	COVERED BY MEDICAID OR SCHINPATIENT IN JUL11 (ED)	FALSE	FALSE			6900		291					y1	-2.8508	-4.12243	0.00117323
mcdjly2x	COVERED BY MEDICAID OR SCHINPATIENT IN JUL12 (ED)	FALSE	FALSE			5901							y2	-2.77846	-4.218	0
mcdauy1x	COVERED BY MEDICAID OR SCHINPATIENT IN AUG11 (ED)	FALSE	FALSE			6758		271					y1	-2.81136	-4.11476	0.0010926
mcdauy2x	COVERED BY MEDICAID OR SCHINPATIENT IN AUG12 (ED)	FALSE	FALSE			5747							y2	-2.77479	-4.23889	0
mcdsey1x	COVERED BY MEDICAID OR SCHINPATIENT IN SEP11 (ED)	FALSE	FALSE			6718		264					y1	-2.80772	-4.11789	0.00106437
mcdsey2x	COVERED BY MEDICAID OR SCHINPATIENT IN SEP12 (ED)	FALSE	FALSE			5661							y2	-2.77376	-4.25146	0
mcdocy1x	COVERED BY MEDICAID OR SCHINPATIENT IN OCT11 (ED)	FALSE	FALSE			6655		257					y1	-2.81126	-4.12948	0.00103615
mcdocy2x	COVERED BY MEDICAID OR SCHINPATIENT IN OCT12 (ED)	FALSE	FALSE			5564							y2	-2.77529	-4.26789	0
mcdnoy1x	COVERED BY MEDICAID OR SCHINPATIENT IN NOV11 (ED)	FALSE	FALSE			6563		242					y1	-2.8274	-4.15451	0.000975677
mcdnoy2x	COVERED BY MEDICAID OR SCHINPATIENT IN NOV12 (ED)	FALSE	FALSE			5434							y2	-2.77775	-4.29046	0
mcddey2x	COVERED BY MEDICAID OR SCHINPATIENT IN DEC12 (ED)	FALSE	FALSE			5267							y2	-2.77814	-4.31768	0
opajay1	COVERED BY OTHER PUBLIC A INSURANCE IN JAN11	FALSE	FALSE			7532		336					y1	-5.41955	-5.44806	0.00135466
opajay2	COVERED BY OTHER PUBLIC A INSURANCE IN JAN12	FALSE	FALSE			6564							y2	-5.85517	-5.88087	0
opafey1	COVERED BY OTHER PUBLIC A INSURANCE IN FEB11	FALSE	FALSE			7464		327					y1	-5.44465	-5.47446	0.00131837
opafey2	COVERED BY OTHER PUBLIC A INSURANCE IN FEB12	FALSE	FALSE			6488							y2	-5.89316	-5.91851	0
opamay1	COVERED BY OTHER PUBLIC A INSURANCE IN MAR11	FALSE	FALSE			7341		326					y1	-5.49579	-5.52513	0.00131434
opamay2	COVERED BY OTHER PUBLIC A INSURANCE IN MAR12	FALSE	FALSE			6401							y2	-5.93313	-5.96052	0
opaapy1	COVERED BY OTHER PUBLIC A INSURANCE IN APR11	FALSE	FALSE			7273		319					y1	-5.52651	-5.55455	0.00128612
opaapy2	COVERED BY OTHER PUBLIC A INSURANCE IN APR12	FALSE	FALSE			6303							y2	-5.98678	-6.01216	0
opamyy1	COVERED BY OTHER PUBLIC A INSURANCE IN MAY11	FALSE	FALSE			7144		310					y1	-5.58631	-5.6116	0.00124983
opamyy2	COVERED BY OTHER PUBLIC A INSURANCE IN MAY12	FALSE	FALSE			6183							y2	-6.04805	-6.07438	0
opajuy1	COVERED BY OTHER PUBLIC A INSURANCE IN JUN11	FALSE	FALSE			7025		308					y1	-5.63994	-5.66424	0.00124177
opajuy2	COVERED BY OTHER PUBLIC A INSURANCE IN JUN12	FALSE	FALSE			6049							y2	-6.118	-6.14574	0
opajly1	COVERED BY OTHER PUBLIC A INSURANCE IN JUL11	FALSE	FALSE			6900		291					y1	-5.69549	-5.72011	0.00117323
opajly2	COVERED BY OTHER PUBLIC A INSURANCE IN JUL12	FALSE	FALSE			5901							y2	-6.19681	-6.2268	0
opaauy1	COVERED BY OTHER PUBLIC A INSURANCE IN AUG11	FALSE	FALSE			6758		271					y1	-5.75639	-5.78365	0.0010926
opaauy2	COVERED BY OTHER PUBLIC A INSURANCE IN AUG12	FALSE	FALSE			5747							y2	-6.28627	-6.31624	0
opasey1	COVERED BY OTHER PUBLIC A INSURANCE IN SEP11	FALSE	FALSE			6718		264					y1	-5.77722	-5.80336	0.00106437
opasey2	COVERED BY OTHER PUBLIC A INSURANCE IN SEP12	FALSE	FALSE			5661							y2	-6.33504	-6.36654	0
opaocy1	COVERED BY OTHER PUBLIC A INSURANCE IN OCT11	FALSE	FALSE			6655		257					y1	-5.80961	-5.83438	0.00103615
opaocy2	COVERED BY OTHER PUBLIC A INSURANCE IN OCT12	FALSE	FALSE			5564							y2	-6.39609	-6.42669	0
opanoy1	COVERED BY OTHER PUBLIC A INSURANCE IN NOV11	FALSE	FALSE			6563		242					y1	-5.85404	-5.87889	0.000975677
opanoy2	COVERED BY OTHER PUBLIC A INSURANCE IN NOV12	FALSE	FALSE			5434							y2	-6.47582	-6.50777	0
opadey1	COVERED BY OTHER PUBLIC A INSURANCE IN DEC11	FALSE	FALSE			6429		226					y1	-5.91935	-5.94487	0.000911169
opadey2	COVERED BY OTHER PUBLIC A INSURANCE IN DEC12	FALSE	FALSE			5267							y2	-6.58524	-6.61741	0
opbjay2	COVERED BY OTHER PUBLIC B INSURANCE IN JAN12	FALSE	FALSE			6564							y2	-5.73833	-5.82981	0
opbfey1	COVERED BY OTHER PUBLIC B INSURANCE IN FEB11	FALSE	FALSE			7464		327					y1	-5.34652	-5.43156	0.00131837
opbfey2	COVERED BY OTHER PUBLIC B INSURANCE IN FEB12	FALSE	FALSE			6488							y2	-5.77358	-5.86624	0
opbmay1	COVERED BY OTHER PUBLIC B INSURANCE IN MAR11	FALSE	FALSE			7341		326					y1	-5.39372	-5.48051	0.00131434
opbmay2	COVERED BY OTHER PUBLIC B INSURANCE IN MAR12	FALSE	FALSE			6401							y2	-5.81393	-5.9084	0
opbapy1	COVERED BY OTHER PUBLIC B INSURANCE IN APR11	FALSE	FALSE			7273		319					y1	-5.42825	-5.51162	0.00128612
opbapy2	COVERED BY OTHER PUBLIC B INSURANCE IN APR12	FALSE	FALSE			6303							y2	-5.86361	-5.95833	0
opbmyy1	COVERED BY OTHER PUBLIC B INSURANCE IN MAY11	FALSE	FALSE			7144		310					y1	-5.48627	-5.56792	0.00124983
opbmyy2	COVERED BY OTHER PUBLIC B INSURANCE IN MAY12	FALSE	FALSE			6183							y2	-5.92447	-6.02036	0
opbjuy1	COVERED BY OTHER PUBLIC B INSURANCE IN JUN11	FALSE	FALSE			7025		308					y1	-5.53836	-5.61991	0.00124177
opbjuy2	COVERED BY OTHER PUBLIC B INSURANCE IN JUN12	FALSE	FALSE			6049							y2	-5.99269	-6.09093	0
opbjly1	COVERED BY OTHER PUBLIC B INSURANCE IN JUL11	FALSE	FALSE			6900		291					y1	-5.59416	-5.67589	0.00117323
opbjly2	COVERED BY OTHER PUBLIC B INSURANCE IN JUL12	FALSE	FALSE			5901							y2	-6.06247	-6.16797	0
opbauy1	COVERED BY OTHER PUBLIC B INSURANCE IN AUG11	FALSE	FALSE			6758		271					y1	-5.65177	-5.73795	0.0010926
opbauy2	COVERED BY OTHER PUBLIC B INSURANCE IN AUG12	FALSE	FALSE			5747							y2	-6.14479	-6.25426	0
opbsey1	COVERED BY OTHER PUBLIC B INSURANCE IN SEP11	FALSE	FALSE			6718		264					y1	-5.66908	-5.75612	0.00106437
opbsey2	COVERED BY OTHER PUBLIC B INSURANCE IN SEP12	FALSE	FALSE			5661							y2	-6.187	-6.30164	0
opbocy1	COVERED BY OTHER PUBLIC B INSURANCE IN OCT11	FALSE	FALSE			6655		257					y1	-5.69648	-5.78496	0.00103615
opbocy2	COVERED BY OTHER PUBLIC B INSURANCE IN OCT12	FALSE	FALSE			5564							y2	-6.24074	-6.35856	0
opbnoy1	COVERED BY OTHER PUBLIC B INSURANCE IN NOV11	FALSE	FALSE			6563		242					y1	-5.74185	-5.82989	0.000975677
opbnoy2	COVERED BY OTHER PUBLIC B INSURANCE IN NOV12	FALSE	FALSE			5434							y2	-6.31876	-6.43887	0
opbdey2	COVERED BY OTHER PUBLIC B INSURANCE IN DEC12	FALSE	FALSE			5267							y2	-6.4201	-6.54493	0
stajay2	COVERED BY OTHER STATE PROG IN JAN12	FALSE	FALSE			6564							y2	-5.70684	-5.81587	0
stafey1	COVERED BY OTHER STATE PROG IN FEB11	FALSE	FALSE			7464		327					y1	-5.3516	-5.4338	0.00131837
stafey2	COVERED BY OTHER STATE PROG IN FEB12	FALSE	FALSE			6488							y2	-5.74192	-5.85223	0
stamay1	COVERED BY OTHER STATE PROG IN MAR11	FALSE	FALSE			7341		326					y1	-5.39352	-5.48042	0.00131434
stamay2	COVERED BY OTHER STATE PROG IN MAR12	FALSE	FALSE			6401							y2	-5.77798	-5.89247	0
staapy1	COVERED BY OTHER STATE PROG IN APR11	FALSE	FALSE			7273		319					y1	-5.42319	-5.50939	0.00128612
staapy2	COVERED BY OTHER STATE PROG IN APR12	FALSE	FALSE			6303							y2	-5.82558	-5.94147	0
stamyy1	COVERED BY OTHER STATE PROG IN MAY11	FALSE	FALSE			7144		310					y1	-5.47724	-5.56395	0.00124983
stamyy2	COVERED BY OTHER STATE PROG IN MAY12	FALSE	FALSE			6183							y2	-5.88627	-6.00343	0
stajuy1	COVERED BY OTHER STATE PROG IN JUN11	FALSE	FALSE			7025		308					y1	-5.52443	-5.61377	0.00124177
stajuy2	COVERED BY OTHER STATE PROG IN JUN12	FALSE	FALSE			6049							y2	-5.95088	-6.07239	0
stajly1	COVERED BY OTHER STATE PROG IN JUL11	FALSE	FALSE			6900		291					y1	-5.57419	-5.66708	0.00117323
stajly2	COVERED BY OTHER STATE PROG IN JUL12	FALSE	FALSE			5901							y2	-6.00295	-6.14149	0
staauy1	COVERED BY OTHER STATE PROG IN AUG11	FALSE	FALSE			6758		271					y1	-5.61787	-5.72297	0.0010926
staauy2	COVERED BY OTHER STATE PROG IN AUG12	FALSE	FALSE			5747							y2	-6.09355	-6.23146	0
stasey1	COVERED BY OTHER STATE PROG IN SEP11	FALSE	FALSE			6718		264					y1	-5.63204	-5.73974	0.00106437
stasey2	COVERED BY OTHER STATE PROG IN SEP12	FALSE	FALSE			5661							y2	-6.14566	-6.28323	0
staocy1	COVERED BY OTHER STATE PROG IN OCT11	FALSE	FALSE			6655		257					y1	-5.66616	-5.77155	0.00103615
staocy2	COVERED BY OTHER STATE PROG IN OCT12	FALSE	FALSE			5564							y2	-6.19795	-6.33949	0
stanoy1	COVERED BY OTHER STATE PROG IN NOV11	FALSE	FALSE			6563		242					y1	-5.71423	-5.81768	0.000975677
stanoy2	COVERED BY OTHER STATE PROG IN NOV12	FALSE	FALSE			5434							y2	-6.27495	-6.41934	0
stadey2	COVERED BY OTHER STATE PROG IN DEC12	FALSE	FALSE			5267							y2	-6.37544	-6.525	0
pubjay2x	COVERED BY ANY PUBLIC INSURANCE IN JAN12 (ED)	FALSE	FALSE			6563							y2	-1.98035	-3.52207	0
pubfey1x	COVERED BY ANY PUBLIC INSURANCE IN FEB11 (ED)	FALSE	FALSE			7464		327					y1	-2.0623	-3.48988	0.00131837
pubfey2x	COVERED BY ANY PUBLIC INSURANCE IN FEB12 (ED)	FALSE	FALSE			6488							y2	-1.97644	-3.52671	0
pubmay1x	COVERED BY ANY PUBLIC INSURANCE IN MAR11 (ED)	FALSE	FALSE			7341		326					y1	-2.04301	-3.4885	0.00131434
pubmay2x	COVERED BY ANY PUBLIC INSURANCE IN MAR12 (ED)	FALSE	FALSE			6401							y2	-1.9666	-3.52805	0
pubapy1x	COVERED BY ANY PUBLIC INSURANCE IN APR11 (ED)	FALSE	FALSE			7273		319					y1	-2.04285	-3.49526	0.00128612
pubapy2x	COVERED BY ANY PUBLIC INSURANCE IN APR12 (ED)	FALSE	FALSE			6303							y2	-1.96576	-3.53733	0
pubmyy1x	COVERED BY ANY PUBLIC INSURANCE IN MAY11 (ED)	FALSE	FALSE			7144		310					y1	-2.03811	-3.50492	0.00124983
pubmyy2x	COVERED BY ANY PUBLIC INSURANCE IN MAY12 (ED)	FALSE	FALSE			6183							y2	-1.96548	-3.54929	0
pubjuy1x	COVERED BY ANY PUBLIC INSURANCE IN JUN11 (ED)	FALSE	FALSE			7025		308					y1	-2.03339	-3.51359	0.00124177
pubjuy2x	COVERED BY ANY PUBLIC INSURANCE IN JUN12 (ED)	FALSE	FALSE			6049							y2	-1.96167	-3.55997	0
pubjly1x	COVERED BY ANY PUBLIC INSURANCE IN JUL11 (ED)	FALSE	FALSE			6900		291					y1	-2.02967	-3.52366	0.00117323
pubjly2x	COVERED BY ANY PUBLIC INSURANCE IN JUL12 (ED)	FALSE	FALSE			5901							y2	-1.93439	-3.55354	0
pubauy1x	COVERED BY ANY PUBLIC INSURANCE IN AUG11 (ED)	FALSE	FALSE			6758		271					y1	-1.9997	-3.51603	0.0010926
pubauy2x	COVERED BY ANY PUBLIC INSURANCE IN AUG12 (ED)	FALSE	FALSE			5747							y2	-1.92286	-3.55982	0
pubsey1x	COVERED BY ANY PUBLIC INSURANCE IN SEP11 (ED)	FALSE	FALSE			6718		264					y1	-1.99319	-3.51527	0.00106437
pubsey2x	COVERED BY ANY PUBLIC INSURANCE IN SEP12 (ED)	FALSE	FALSE			5661							y2	-1.91653	-3.56334	0
pubocy1x	COVERED BY ANY PUBLIC INSURANCE IN OCT11 (ED)	FALSE	FALSE			6655		257					y1	-1.99251	-3.52117	0.00103615
pubocy2x	COVERED BY ANY PUBLIC INSURANCE IN OCT12 (ED)	FALSE	FALSE			5564							y2	-1.91287	-3.57004	0
pubnoy1x	COVERED BY ANY PUBLIC INSURANCE IN NOV11 (ED)	FALSE	FALSE			6563		242					y1	-1.99828	-3.53491	0.000975677
pubnoy2x	COVERED BY ANY PUBLIC INSURANCE IN NOV12 (ED)	FALSE	FALSE			5434							y2	-1.90744	-3.57852	0
pubdey2x	COVERED BY ANY PUBLIC INSURANCE IN DEC12 (ED)	FALSE	FALSE			5267							y2	-1.89901	-3.58803	0
pegjay2	COVERED BY EMPLOYEE UNION INSURANCE IN JAN12	FALSE	FALSE			6564							y2	-1.32292	-3.07083	0
pegfey1	COVERED BY EMPLOYEE UNION INSURANCE IN FEB11	FALSE	FALSE			7464		327					y1	-1.39339	-3.05194	0.00131837
pegfey2	COVERED BY EMPLOYEE UNION INSURANCE IN FEB12	FALSE	FALSE			6488							y2	-1.31947	-3.07332	0
pegmay1	COVERED BY EMPLOYEE UNION INSURANCE IN MAR11	FALSE	FALSE			7341		326					y1	-1.37543	-3.05052	0.00131434
pegmay2	COVERED BY EMPLOYEE UNION INSURANCE IN MAR12	FALSE	FALSE			6401							y2	-1.31178	-3.07399	0
pegapy1	COVERED BY EMPLOYEE UNION INSURANCE IN APR11	FALSE	FALSE			7273		319					y1	-1.36859	-3.05132	0.00128612
pegapy2	COVERED BY EMPLOYEE UNION INSURANCE IN APR12	FALSE	FALSE			6303							y2	-1.30708	-3.07683	0
pegmyy1	COVERED BY EMPLOYEE UNION INSURANCE IN MAY11	FALSE	FALSE			7144		310					y1	-1.36037	-3.05522	0.00124983
pegmyy2	COVERED BY EMPLOYEE UNION INSURANCE IN MAY12	FALSE	FALSE			6183							y2	-1.30121	-3.08006	0
pegjuy1	COVERED BY EMPLOYEE UNION INSURANCE IN JUN11	FALSE	FALSE			7025		308					y1	-1.35469	-3.05969	0.00124177
pegjuy2	COVERED BY EMPLOYEE UNION INSURANCE IN JUN12	FALSE	FALSE			6049							y2	-1.29537	-3.08385	0
pegjly1	COVERED BY EMPLOYEE UNION INSURANCE IN JUL11	FALSE	FALSE			6900		291					y1	-1.35132	-3.06568	0.00117323
pegjly2	COVERED BY EMPLOYEE UNION INSURANCE IN JUL12	FALSE	FALSE			5901							y2	-1.28227	-3.08382	0
pegauy1	COVERED BY EMPLOYEE UNION INSURANCE IN AUG11	FALSE	FALSE			6758		271					y1	-1.33676	-3.06649	0.0010926
pegauy2	COVERED BY EMPLOYEE UNION INSURANCE IN AUG12	FALSE	FALSE			5747							y2	-1.26887	-3.08344	0
pegsey1	COVERED BY EMPLOYEE UNION INSURANCE IN SEP11	FALSE	FALSE			6718		264					y1	-1.32976	-3.0651	0.00106437
pegsey2	COVERED BY EMPLOYEE UNION INSURANCE IN SEP12	FALSE	FALSE			5661							y2	-1.26145	-3.08304	0
pegocy1	COVERED BY EMPLOYEE UNION INSURANCE IN OCT11	FALSE	FALSE			6655		257					y1	-1.32365	-3.06552	0.00103615
pegocy2	COVERED BY EMPLOYEE UNION INSURANCE IN OCT12	FALSE	FALSE			5564							y2	-1.25617	-3.08422	0
pegnoy1	COVERED BY EMPLOYEE UNION INSURANCE IN NOV11	FALSE	FALSE			6563		242					y1	-1.32199	-3.07001	0.000975677
pegnoy2	COVERED BY EMPLOYEE UNION INSURANCE IN NOV12	FALSE	FALSE			5434							y2	-1.24832	-3.08501	0
pegdey2	COVERED BY EMPLOYEE UNION INSURANCE IN DEC12	FALSE	FALSE			5267							y2	-1.23526	-3.08359	0
pdkjay2	COVERED BY PRIVATE INSURANCE (SOURCE UNKNWN) JAN12	FALSE	FALSE			6564							y2	-5.65809	-5.79415	0
pdkfey1	COVERED BY PRIVATE INSURANCE (SOURCE UNKNWN) FEB11	FALSE	FALSE			7464		327					y1	-5.30956	-5.41521	0.00131837
pdkfey2	COVERED BY PRIVATE INSURANCE (SOURCE UNKNWN) FEB12	FALSE	FALSE			6488							y2	-5.69177	-5.82987	0
pdkmay1	COVERED BY PRIVATE INSURANCE (SOURCE UNKNWN) MAR11	FALSE	FALSE			7341		326					y1	-5.35147	-5.46179	0.00131434
pdkmay2	COVERED BY PRIVATE INSURANCE (SOURCE UNKNWN) MAR12	FALSE	FALSE			6401							y2	-5.73105	-5.87153	0
pdkapy1	COVERED BY PRIVATE INSURANCE (SOURCE UNKNWN) APR11	FALSE	FALSE			7273		319					y1	-5.37688	-5.48888	0.00128612
pdkapy2	COVERED BY PRIVATE INSURANCE (SOURCE UNKNWN) APR12	FALSE	FALSE			6303							y2	-5.77624	-5.91945	0
pdkmyy1	COVERED BY PRIVATE INSURANCE (SOURCE UNKNWN) MAY11	FALSE	FALSE			7144		310					y1	-5.42627	-5.54136	0.00124983
pdkmyy2	COVERED BY PRIVATE INSURANCE (SOURCE UNKNWN) MAY12	FALSE	FALSE			6183							y2	-5.84	-5.98278	0
pdkjuy1	COVERED BY PRIVATE INSURANCE (SOURCE UNKNWN) JUN11	FALSE	FALSE			7025		308					y1	-5.47632	-5.59245	0.00124177
pdkjuy2	COVERED BY PRIVATE INSURANCE (SOURCE UNKNWN) JUN12	FALSE	FALSE			6049							y2	-5.90897	-6.05367	0
pdkjly1	COVERED BY PRIVATE INSURANCE (SOURCE UNKNWN) JUL11	FALSE	FALSE			6900		291					y1	-5.5262	-5.64579	0.00117323
pdkjly2	COVERED BY PRIVATE INSURANCE (SOURCE UNKNWN) JUL12	FALSE	FALSE			5901							y2	-5.97733	-6.13001	0
pdkauy1	COVERED BY PRIVATE INSURANCE (SOURCE UNKNWN) AUG11	FALSE	FALSE			6758		271					y1	-5.57907	-5.7057	0.0010926
pdkauy2	COVERED BY PRIVATE INSURANCE (SOURCE UNKNWN) AUG12	FALSE	FALSE			5747							y2	-6.05632	-6.21476	0
pdksey1	COVERED BY PRIVATE INSURANCE (SOURCE UNKNWN) SEP11	FALSE	FALSE			6718		264					y1	-5.59318	-5.72244	0.00106437
pdksey2	COVERED BY PRIVATE INSURANCE (SOURCE UNKNWN) SEP12	FALSE	FALSE			5661							y2	-6.10138	-6.26337	0
pdkocy1	COVERED BY PRIVATE INSURANCE (SOURCE UNKNWN) OCT11	FALSE	FALSE			6655		257					y1	-5.62268	-5.75221	0.00103615
pdkocy2	COVERED BY PRIVATE INSURANCE (SOURCE UNKNWN) OCT12	FALSE	FALSE			5564							y2	-6.15173	-6.31875	0
pdknoy1	COVERED BY PRIVATE INSURANCE (SOURCE UNKNWN) NOV11	FALSE	FALSE			6563		242					y1	-5.66335	-5.79504	0.000975677
pdknoy2	COVERED BY PRIVATE INSURANCE (SOURCE UNKNWN) NOV12	FALSE	FALSE			5434							y2	-6.22456	-6.3967	0
pdkdey2	COVERED BY PRIVATE INSURANCE (SOURCE UNKNWN) DEC12	FALSE	FALSE			5267							y2	-6.32105	-6.50053	0
pngjay2	COVERED BY NONGROUP INSURANCE IN JAN12	FALSE	FALSE			6564							y2	-5.07405	-5.51907	0
pngfey1	COVERED BY NONGROUP INSURANCE IN FEB11	FALSE	FALSE			7464		327					y1	-4.85707	-5.20595	0.00131837
pngfey2	COVERED BY NONGROUP INSURANCE IN FEB12	FALSE	FALSE			6488							y2	-5.09236	-5.54708	0
pngmay1	COVERED BY NONGROUP INSURANCE IN MAR11	FALSE	FALSE			7341		326					y1	-4.87638	-5.24138	0.00131434
pngmay2	COVERED BY NONGROUP INSURANCE IN MAR12	FALSE	FALSE			6401							y2	-5.11252	-5.57913	0
pngapy1	COVERED BY NONGROUP INSURANCE IN APR11	FALSE	FALSE			7273		319					y1	-4.89064	-5.26299	0.00128612
pngapy2	COVERED BY NONGROUP INSURANCE IN APR12	FALSE	FALSE			6303							y2	-5.1481	-5.62214	0
pngmyy1	COVERED BY NONGROUP INSURANCE IN MAY11	FALSE	FALSE			7144		310					y1	-4.92379	-5.30745	0.00124983
pngmyy2	COVERED BY NONGROUP INSURANCE IN MAY12	FALSE	FALSE			6183							y2	-5.19237	-5.67595	0
pngjuy1	COVERED BY NONGROUP INSURANCE IN JUN11	FALSE	FALSE			7025		308					y1	-4.95836	-5.35101	0.00124177
pngjuy2	COVERED BY NONGROUP INSURANCE IN JUN12	FALSE	FALSE			6049							y2	-5.24039	-5.73638	0
pngjly1	COVERED BY NONGROUP INSURANCE IN JUL11	FALSE	FALSE			6900		291					y1	-4.99638	-5.3984	0.00117323
pngjly2	COVERED BY NONGROUP INSURANCE IN JUL12	FALSE	FALSE			5901							y2	-5.27847	-5.79693	0
pngauy1	COVERED BY NONGROUP INSURANCE IN AUG11	FALSE	FALSE			6758		271					y1	-5.0305	-5.4487	0.0010926
pngauy2	COVERED BY NONGROUP INSURANCE IN AUG12	FALSE	FALSE			5747							y2	-5.32454	-5.86472	0
pngsey1	COVERED BY NONGROUP INSURANCE IN SEP11	FALSE	FALSE			6718		264					y1	-5.03396	-5.46002	0.00106437
pngsey2	COVERED BY NONGROUP INSURANCE IN SEP12	FALSE	FALSE			5661							y2	-5.35102	-5.90368	0
pngocy1	COVERED BY NONGROUP INSURANCE IN OCT11	FALSE	FALSE			6655		257					y1	-5.04681	-5.48161	0.00103615
pngocy2	COVERED BY NONGROUP INSURANCE IN OCT12	FALSE	FALSE			5564							y2	-5.38563	-5.9507	0
pngnoy1	COVERED BY NONGROUP INSURANCE IN NOV11	FALSE	FALSE			6563		242					y1	-5.07887	-5.52012	0.000975677
pngnoy2	COVERED BY NONGROUP INSURANCE IN NOV12	FALSE	FALSE			5434							y2	-5.43618	-6.01701	0
pngdey2	COVERED BY NONGROUP INSURANCE IN DEC12	FALSE	FALSE			5267							y2	-5.50222	-6.1048	0
pogjay2	COVERED BY OTHER GROUP INSURANCE IN JAN12	FALSE	FALSE			6564							y2	-5.57709	-5.75765	0
pogfey1	COVERED BY OTHER GROUP INSURANCE IN FEB11	FALSE	FALSE			7464		327					y1	-5.25693	-5.39173	0.00131837
pogfey2	COVERED BY OTHER GROUP INSURANCE IN FEB12	FALSE	FALSE			6488							y2	-5.60715	-5.79171	0
pogmay1	COVERED BY OTHER GROUP INSURANCE IN MAR11	FALSE	FALSE			7341		326					y1	-5.29336	-5.43583	0.00131434
pogmay2	COVERED BY OTHER GROUP INSURANCE IN MAR12	FALSE	FALSE			6401							y2	-5.6426	-5.83161	0
pogapy1	COVERED BY OTHER GROUP INSURANCE IN APR11	FALSE	FALSE			7273		319					y1	-5.31663	-5.46195	0.00128612
pogapy2	COVERED BY OTHER GROUP INSURANCE IN APR12	FALSE	FALSE			6303							y2	-5.68853	-5.87984	0
pogmyy1	COVERED BY OTHER GROUP INSURANCE IN MAY11	FALSE	FALSE			7144		310					y1	-5.36228	-5.51273	0.00124983
pogmyy2	COVERED BY OTHER GROUP INSURANCE IN MAY12	FALSE	FALSE			6183							y2	-5.74565	-5.94016	0
pogjuy1	COVERED BY OTHER GROUP INSURANCE IN JUN11	FALSE	FALSE			7025		308					y1	-5.40628	-5.56108	0.00124177
pogjuy2	COVERED BY OTHER GROUP INSURANCE IN JUN12	FALSE	FALSE			6049							y2	-5.81211	-6.00991	0
pogjly1	COVERED BY OTHER GROUP INSURANCE IN JUL11	FALSE	FALSE			6900		291					y1	-5.4571	-5.61482	0.00117323
pogjly2	COVERED BY OTHER GROUP INSURANCE IN JUL12	FALSE	FALSE			5901							y2	-5.87585	-6.08405	0
pogauy1	COVERED BY OTHER GROUP INSURANCE IN AUG11	FALSE	FALSE			6758		271					y1	-5.50603	-5.67289	0.0010926
pogauy2	COVERED BY OTHER GROUP INSURANCE IN AUG12	FALSE	FALSE			5747							y2	-5.94254	-6.16312	0
pogsey1	COVERED BY OTHER GROUP INSURANCE IN SEP11	FALSE	FALSE			6718		264					y1	-5.51442	-5.68701	0.00106437
pogsey2	COVERED BY OTHER GROUP INSURANCE IN SEP12	FALSE	FALSE			5661							y2	-5.98138	-6.20883	0
pogocy1	COVERED BY OTHER GROUP INSURANCE IN OCT11	FALSE	FALSE			6655		257					y1	-5.53746	-5.71386	0.00103615
pogocy2	COVERED BY OTHER GROUP INSURANCE IN OCT12	FALSE	FALSE			5564							y2	-6.03163	-6.2641	0
pognoy1	COVERED BY OTHER GROUP INSURANCE IN NOV11	FALSE	FALSE			6563		242					y1	-5.57612	-5.75577	0.000975677
pognoy2	COVERED BY OTHER GROUP INSURANCE IN NOV12	FALSE	FALSE			5434							y2	-6.09918	-6.33957	0
pogdey2	COVERED BY OTHER GROUP INSURANCE IN DEC12	FALSE	FALSE			5267							y2	-6.19068	-6.44101	0
prsjay2	COVERED BY SELF-EMP-1 INSURANCE IN JAN12	FALSE	FALSE			6564							y2	-5.82641	-5.8684	0
prsfey1	COVERED BY SELF-EMP-1 INSURANCE IN FEB11	FALSE	FALSE			7464		327					y1	-5.43304	-5.46943	0.00131837
prsfey2	COVERED BY SELF-EMP-1 INSURANCE IN FEB12	FALSE	FALSE			6488							y2	-5.86352	-5.90565	0
prsmay1	COVERED BY SELF-EMP-1 INSURANCE IN MAR11	FALSE	FALSE			7341		326					y1	-5.48044	-5.51847	0.00131434
prsmay2	COVERED BY SELF-EMP-1 INSURANCE IN MAR12	FALSE	FALSE			6401							y2	-5.90472	-5.94819	0
prsapy1	COVERED BY SELF-EMP-1 INSURANCE IN APR11	FALSE	FALSE			7273		319					y1	-5.50753	-5.54632	0.00128612
prsapy2	COVERED BY SELF-EMP-1 INSURANCE IN APR12	FALSE	FALSE			6303							y2	-5.95521	-5.99847	0
prsmyy1	COVERED BY SELF-EMP-1 INSURANCE IN MAY11	FALSE	FALSE			7144		310					y1	-5.56188	-5.601	0.00124983
prsmyy2	COVERED BY SELF-EMP-1 INSURANCE IN MAY12	FALSE	FALSE			6183							y2	-6.01842	-6.06153	0
prsjuy1	COVERED BY SELF-EMP-1 INSURANCE IN JUN11	FALSE	FALSE			7025		308					y1	-5.61254	-5.65236	0.00124177
prsjuy2	COVERED BY SELF-EMP-1 INSURANCE IN JUN12	FALSE	FALSE			6049							y2	-6.08771	-6.1326	0
prsjly1	COVERED BY SELF-EMP-1 INSURANCE IN JUL11	FALSE	FALSE			6900		291					y1	-5.66691	-5.70771	0.00117323
prsjly2	COVERED BY SELF-EMP-1 INSURANCE IN JUL12	FALSE	FALSE			5901							y2	-6.16687	-6.2138	0
prsauy1	COVERED BY SELF-EMP-1 INSURANCE IN AUG11	FALSE	FALSE			6758		271					y1	-5.7311	-5.77268	0.0010926
prsauy2	COVERED BY SELF-EMP-1 INSURANCE IN AUG12	FALSE	FALSE			5747							y2	-6.25365	-6.30208	0
prssey1	COVERED BY SELF-EMP-1 INSURANCE IN SEP11	FALSE	FALSE			6718		264					y1	-5.74932	-5.79126	0.00106437
prssey2	COVERED BY SELF-EMP-1 INSURANCE IN SEP12	FALSE	FALSE			5661							y2	-6.3034	-6.3528	0
prsocy1	COVERED BY SELF-EMP-1 INSURANCE IN OCT11	FALSE	FALSE			6655		257					y1	-5.77815	-5.82073	0.00103615
prsocy2	COVERED BY SELF-EMP-1 INSURANCE IN OCT12	FALSE	FALSE			5564							y2	-6.36236	-6.41205	0
prsnoy1	COVERED BY SELF-EMP-1 INSURANCE IN NOV11	FALSE	FALSE			6563		242					y1	-5.82243	-5.86518	0.000975677
prsnoy2	COVERED BY SELF-EMP-1 INSURANCE IN NOV12	FALSE	FALSE			5434							y2	-6.44174	-6.49297	0
prsdey2	COVERED BY SELF-EMP-1 INSURANCE IN DEC12	FALSE	FALSE			5267							y2	-6.54939	-6.60184	0
poujay2	COVERED BY HOLDER OUTSIDE OF REPORTING UNIT IN JAN12	FALSE	FALSE			6564							y2	-5.52012	-5.73167	0
poufey1	COVERED BY HOLDER OUTSIDE OF REPORTING UNIT IN FEB11	FALSE	FALSE			7464		327					y1	-5.17898	-5.35656	0.00131837
poufey2	COVERED BY HOLDER OUTSIDE OF REPORTING UNIT IN FEB12	FALSE	FALSE			6488							y2	-5.55158	-5.76635	0
poumay1	COVERED BY HOLDER OUTSIDE OF REPORTING UNIT IN MAR11	FALSE	FALSE			7341		326					y1	-5.21376	-5.39983	0.00131434
poumay2	COVERED BY HOLDER OUTSIDE OF REPORTING UNIT IN MAR12	FALSE	FALSE			6401							y2	-5.58674	-5.80608	0
pouapy1	COVERED BY HOLDER OUTSIDE OF REPORTING UNIT IN APR11	FALSE	FALSE			7273		319					y1	-5.2351	-5.42503	0.00128612
pouapy2	COVERED BY HOLDER OUTSIDE OF REPORTING UNIT IN APR12	FALSE	FALSE			6303							y2	-5.63238	-5.85417	0
poumyy1	COVERED BY HOLDER OUTSIDE OF REPORTING UNIT IN MAY11	FALSE	FALSE			7144		310					y1	-5.2817	-5.4762	0.00124983
poumyy2	COVERED BY HOLDER OUTSIDE OF REPORTING UNIT IN MAY12	FALSE	FALSE			6183							y2	-5.68965	-5.91455	0
poujuy1	COVERED BY HOLDER OUTSIDE OF REPORTING UNIT IN JUN11	FALSE	FALSE			7025		308					y1	-5.32723	-5.52521	0.00124177
poujuy2	COVERED BY HOLDER OUTSIDE OF REPORTING UNIT IN JUN12	FALSE	FALSE			6049							y2	-5.7561	-5.98428	0
poujly1	COVERED BY HOLDER OUTSIDE OF REPORTING UNIT IN JUL11	FALSE	FALSE			6900		291					y1	-5.37824	-5.57901	0.00117323
poujly2	COVERED BY HOLDER OUTSIDE OF REPORTING UNIT IN JUL12	FALSE	FALSE			5901							y2	-5.82374	-6.06014	0
pouauy1	COVERED BY HOLDER OUTSIDE OF REPORTING UNIT IN AUG11	FALSE	FALSE			6758		271					y1	-5.42866	-5.63768	0.0010926
pouauy2	COVERED BY HOLDER OUTSIDE OF REPORTING UNIT IN AUG12	FALSE	FALSE			5747							y2	-5.89738	-6.14235	0
pousey1	COVERED BY HOLDER OUTSIDE OF REPORTING UNIT IN SEP11	FALSE	FALSE			6718		264					y1	-5.44534	-5.65554	0.00106437
pousey2	COVERED BY HOLDER OUTSIDE OF REPORTING UNIT IN SEP12	FALSE	FALSE			5661							y2	-5.94478	-6.19198	0
pouocy1	COVERED BY HOLDER OUTSIDE OF REPORTING UNIT IN OCT11	FALSE	FALSE			6655		257					y1	-5.47455	-5.68518	0.00103615
pouocy2	COVERED BY HOLDER OUTSIDE OF REPORTING UNIT IN OCT12	FALSE	FALSE			5564							y2	-5.99711	-6.24819	0
pounoy1	COVERED BY HOLDER OUTSIDE OF REPORTING UNIT IN NOV11	FALSE	FALSE			6563		242					y1	-5.51668	-5.72866	0.000975677
pounoy2	COVERED BY HOLDER OUTSIDE OF REPORTING UNIT IN NOV12	FALSE	FALSE			5434							y2	-6.06877	-6.32553	0
poudey2	COVERED BY HOLDER OUTSIDE OF REPORTING UNIT IN DEC12	FALSE	FALSE			5267							y2	-6.16213	-6.42781	0
prijay1	COVERED BY PRIVATE INSURANCE IN JAN11	FALSE	FALSE			7532		336					y1	-1.24789	-2.98064	0.00135466
prijay2	COVERED BY PRIVATE INSURANCE IN JAN12	FALSE	FALSE			6564							y2	-1.15825	-2.99364	0
prifey1	COVERED BY PRIVATE INSURANCE IN FEB11	FALSE	FALSE			7464		327					y1	-1.23586	-2.9798	0.00131837
prifey2	COVERED BY PRIVATE INSURANCE IN FEB12	FALSE	FALSE			6488							y2	-1.15287	-2.99459	0
primay1	COVERED BY PRIVATE INSURANCE IN MAR11	FALSE	FALSE			7341		326					y1	-1.21687	-2.97929	0.00131434
primay2	COVERED BY PRIVATE INSURANCE IN MAR12	FALSE	FALSE			6401							y2	-1.14416	-2.99461	0
priapy1	COVERED BY PRIVATE INSURANCE IN APR11	FALSE	FALSE			7273		319					y1	-1.21023	-2.98034	0.00128612
priapy2	COVERED BY PRIVATE INSURANCE IN APR12	FALSE	FALSE			6303							y2	-1.1391	-2.99621	0
primyy1	COVERED BY PRIVATE INSURANCE IN MAY11	FALSE	FALSE			7144		310					y1	-1.20089	-2.9833	0.00124983
primyy2	COVERED BY PRIVATE INSURANCE IN MAY12	FALSE	FALSE			6183							y2	-1.13262	-2.99782	0
prijuy1	COVERED BY PRIVATE INSURANCE IN JUN11	FALSE	FALSE			7025		308					y1	-1.1947	-2.98669	0.00124177
prijuy2	COVERED BY PRIVATE INSURANCE IN JUN12	FALSE	FALSE			6049							y2	-1.12589	-2.99948	0
prijly1	COVERED BY PRIVATE INSURANCE IN JUL11	FALSE	FALSE			6900		291					y1	-1.18976	-2.99064	0.00117323
prijly2	COVERED BY PRIVATE INSURANCE IN JUL12	FALSE	FALSE			5901							y2	-1.11025	-2.99758	0
priauy1	COVERED BY PRIVATE INSURANCE IN AUG11	FALSE	FALSE			6758		271					y1	-1.17358	-2.991	0.0010926
priauy2	COVERED BY PRIVATE INSURANCE IN AUG12	FALSE	FALSE			5747							y2	-1.09509	-2.9954	0
prisey1	COVERED BY PRIVATE INSURANCE IN SEP11	FALSE	FALSE			6718		264					y1	-1.16663	-2.99018	0.00106437
prisey2	COVERED BY PRIVATE INSURANCE IN SEP12	FALSE	FALSE			5661							y2	-1.08638	-2.99379	0
priocy1	COVERED BY PRIVATE INSURANCE IN OCT11	FALSE	FALSE			6655		257					y1	-1.16021	-2.99046	0.00103615
priocy2	COVERED BY PRIVATE INSURANCE IN OCT12	FALSE	FALSE			5564							y2	-1.07953	-2.99291	0
prinoy1	COVERED BY PRIVATE INSURANCE IN NOV11	FALSE	FALSE			6563		242					y1	-1.15774	-2.99324	0.000975677
prinoy2	COVERED BY PRIVATE INSURANCE IN NOV12	FALSE	FALSE			5434							y2	-1.0699	-2.99111	0
pridey1	COVERED BY PRIVATE INSURANCE IN DEC11	FALSE	FALSE			6429		226					y1	-1.15209	-2.99632	0.000911169
pridey2	COVERED BY PRIVATE INSURANCE IN DEC12	FALSE	FALSE			5267							y2	-1.05502	-2.98692	0
hpejay2	HOLDER OF EMPLOYEE UNION INSURANCE IN JAN12	FALSE	FALSE			6564							y2	-2.39185	-3.83311	0
hpefey1	HOLDER OF EMPLOYEE UNION INSURANCE IN FEB11	FALSE	FALSE			7464		327					y1	-2.40999	-3.73752	0.00131837
hpefey2	HOLDER OF EMPLOYEE UNION INSURANCE IN FEB12	FALSE	FALSE			6488							y2	-2.39483	-3.84477	0
hpemay1	HOLDER OF EMPLOYEE UNION INSURANCE IN MAR11	FALSE	FALSE			7341		326					y1	-2.39829	-3.7435	0.00131434
hpemay2	HOLDER OF EMPLOYEE UNION INSURANCE IN MAR12	FALSE	FALSE			6401							y2	-2.3923	-3.85369	0
hpeapy1	HOLDER OF EMPLOYEE UNION INSURANCE IN APR11	FALSE	FALSE			7273		319					y1	-2.39531	-3.74933	0.00128612
hpeapy2	HOLDER OF EMPLOYEE UNION INSURANCE IN APR12	FALSE	FALSE			6303							y2	-2.39451	-3.86767	0
hpemyy1	HOLDER OF EMPLOYEE UNION INSURANCE IN MAY11	FALSE	FALSE			7144		310					y1	-2.39545	-3.76465	0.00124983
hpemyy2	HOLDER OF EMPLOYEE UNION INSURANCE IN MAY12	FALSE	FALSE			6183							y2	-2.39681	-3.88464	0
hpejuy1	HOLDER OF EMPLOYEE UNION INSURANCE IN JUN11	FALSE	FALSE			7025		308					y1	-2.39739	-3.78021	0.00124177
hpejuy2	HOLDER OF EMPLOYEE UNION INSURANCE IN JUN12	FALSE	FALSE			6049							y2	-2.39903	-3.9035	0
hpejly1	HOLDER OF EMPLOYEE UNION INSURANCE IN JUL11	FALSE	FALSE			6900		291					y1	-2.4032	-3.79955	0.00117323
hpejly2	HOLDER OF EMPLOYEE UNION INSURANCE IN JUL12	FALSE	FALSE			5901							y2	-2.39367	-3.91839	0
hpeauy1	HOLDER OF EMPLOYEE UNION INSURANCE IN AUG11	FALSE	FALSE			6758		271					y1	-2.39568	-3.81129	0.0010926
hpeauy2	HOLDER OF EMPLOYEE UNION INSURANCE IN AUG12	FALSE	FALSE			5747							y2	-2.38857	-3.93438	0
hpesey1	HOLDER OF EMPLOYEE UNION INSURANCE IN SEP11	FALSE	FALSE			6718		264					y1	-2.38943	-3.81154	0.00106437
hpesey2	HOLDER OF EMPLOYEE UNION INSURANCE IN SEP12	FALSE	FALSE			5661							y2	-2.38513	-3.94288	0
hpeocy1	HOLDER OF EMPLOYEE UNION INSURANCE IN OCT11	FALSE	FALSE			6655		257					y1	-2.38596	-3.81667	0.00103615
hpeocy2	HOLDER OF EMPLOYEE UNION INSURANCE IN OCT12	FALSE	FALSE			5564							y2	-2.38448	-3.95511	0
hpenoy1	HOLDER OF EMPLOYEE UNION INSURANCE IN NOV11	FALSE	FALSE			6563		242					y1	-2.39034	-3.83131	0.000975677
hpenoy2	HOLDER OF EMPLOYEE UNION INSURANCE IN NOV12	FALSE	FALSE			5434							y2	-2.3848	-3.97261	0
hpedey2	HOLDER OF EMPLOYEE UNION INSURANCE IN DEC12	FALSE	FALSE			5267							y2	-2.3818	-3.99244	0
hpdjay1	HOLDER OF PRIVATE INSURANCE (SOURCE UNKNWN) JAN11	FALSE	FALSE			7532		336					y1	-5.34661	-5.41625	0.00135466
hpdjay2	HOLDER OF PRIVATE INSURANCE (SOURCE UNKNWN) JAN12	FALSE	FALSE			6564							y2	-5.73282	-5.82738	0
hpdfey1	HOLDER OF PRIVATE INSURANCE (SOURCE UNKNWN) FEB11	FALSE	FALSE			7464		327					y1	-5.36909	-5.44149	0.00131837
hpdfey2	HOLDER OF PRIVATE INSURANCE (SOURCE UNKNWN) FEB12	FALSE	FALSE			6488							y2	-5.76651	-5.86312	0
hpdmay1	HOLDER OF PRIVATE INSURANCE (SOURCE UNKNWN) MAR11	FALSE	FALSE			7341		326					y1	-5.41242	-5.48874	0.00131434
hpdmay2	HOLDER OF PRIVATE INSURANCE (SOURCE UNKNWN) MAR12	FALSE	FALSE			6401							y2	-5.80673	-5.90521	0
hpdapy1	HOLDER OF PRIVATE INSURANCE (SOURCE UNKNWN) APR11	FALSE	FALSE			7273		319					y1	-5.43882	-5.51628	0.00128612
hpdapy2	HOLDER OF PRIVATE INSURANCE (SOURCE UNKNWN) APR12	FALSE	FALSE			6303							y2	-5.85333	-5.95378	0
hpdmyy1	HOLDER OF PRIVATE INSURANCE (SOURCE UNKNWN) MAY11	FALSE	FALSE			7144		310					y1	-5.49031	-5.5697	0.00124983
hpdmyy2	HOLDER OF PRIVATE INSURANCE (SOURCE UNKNWN) MAY12	FALSE	FALSE			6183							y2	-5.91638	-6.01678	0
hpdjuy1	HOLDER OF PRIVATE INSURANCE (SOURCE UNKNWN) JUN11	FALSE	FALSE			7025		308					y1	-5.5401	-5.62068	0.00124177
hpdjuy2	HOLDER OF PRIVATE INSURANCE (SOURCE UNKNWN) JUN12	FALSE	FALSE			6049							y2	-5.98407	-6.08712	0
hpdjly1	HOLDER OF PRIVATE INSURANCE (SOURCE UNKNWN) JUL11	FALSE	FALSE			6900		291					y1	-5.5927	-5.67525	0.00117323
hpdjly2	HOLDER OF PRIVATE INSURANCE (SOURCE UNKNWN) JUL12	FALSE	FALSE			5901							y2	-6.05606	-6.16513	0
hpdauy1	HOLDER OF PRIVATE INSURANCE (SOURCE UNKNWN) AUG11	FALSE	FALSE			6758		271					y1	-5.64878	-5.73663	0.0010926
hpdauy2	HOLDER OF PRIVATE INSURANCE (SOURCE UNKNWN) AUG12	FALSE	FALSE			5747							y2	-6.13858	-6.2515	0
hpdsey1	HOLDER OF PRIVATE INSURANCE (SOURCE UNKNWN) SEP11	FALSE	FALSE			6718		264					y1	-5.66513	-5.75438	0.00106437
hpdsey2	HOLDER OF PRIVATE INSURANCE (SOURCE UNKNWN) SEP12	FALSE	FALSE			5661							y2	-6.18671	-6.3015	0
hpdocy1	HOLDER OF PRIVATE INSURANCE (SOURCE UNKNWN) OCT11	FALSE	FALSE			6655		257					y1	-5.69413	-5.78392	0.00103615
hpdocy2	HOLDER OF PRIVATE INSURANCE (SOURCE UNKNWN) OCT12	FALSE	FALSE			5564							y2	-6.23938	-6.35796	0
hpdnoy1	HOLDER OF PRIVATE INSURANCE (SOURCE UNKNWN) NOV11	FALSE	FALSE			6563		242					y1	-5.73609	-5.82735	0.000975677
hpdnoy2	HOLDER OF PRIVATE INSURANCE (SOURCE UNKNWN) NOV12	FALSE	FALSE			5434							y2	-6.31501	-6.4372	0
hpddey1	HOLDER OF PRIVATE INSURANCE (SOURCE UNKNWN) DEC11	FALSE	FALSE			6429		226					y1	-5.79935	-5.89243	0.000911169
hpddey2	HOLDER OF PRIVATE INSURANCE (SOURCE UNKNWN) DEC12	FALSE	FALSE			5267							y2	-6.41536	-6.54282	0
hpnjay1	HOLDER OF NONGROUP INSURANCE IN JAN11	FALSE	FALSE			7532		336					y1	-5.00257	-5.26051	0.00135466
hpnjay2	HOLDER OF NONGROUP INSURANCE IN JAN12	FALSE	FALSE			6564							y2	-5.27013	-5.61457	0
hpnfey1	HOLDER OF NONGROUP INSURANCE IN FEB11	FALSE	FALSE			7464		327					y1	-5.01269	-5.27986	0.00131837
hpnfey2	HOLDER OF NONGROUP INSURANCE IN FEB12	FALSE	FALSE			6488							y2	-5.29505	-5.64604	0
hpnmay1	HOLDER OF NONGROUP INSURANCE IN MAR11	FALSE	FALSE			7341		326					y1	-5.03708	-5.31805	0.00131434
hpnmay2	HOLDER OF NONGROUP INSURANCE IN MAR12	FALSE	FALSE			6401							y2	-5.32061	-5.68103	0
hpnapy1	HOLDER OF NONGROUP INSURANCE IN APR11	FALSE	FALSE			7273		319					y1	-5.05351	-5.34086	0.00128612
hpnapy2	HOLDER OF NONGROUP INSURANCE IN APR12	FALSE	FALSE			6303							y2	-5.35912	-5.72565	0
hpnmyy1	HOLDER OF NONGROUP INSURANCE IN MAY11	FALSE	FALSE			7144		310					y1	-5.0931	-5.38862	0.00124983
hpnmyy2	HOLDER OF NONGROUP INSURANCE IN MAY12	FALSE	FALSE			6183							y2	-5.40849	-5.78217	0
hpnjuy1	HOLDER OF NONGROUP INSURANCE IN JUN11	FALSE	FALSE			7025		308					y1	-5.13194	-5.43441	0.00124177
hpnjuy2	HOLDER OF NONGROUP INSURANCE IN JUN12	FALSE	FALSE			6049							y2	-5.46251	-5.84584	0
hpnjly1	HOLDER OF NONGROUP INSURANCE IN JUL11	FALSE	FALSE			6900		291					y1	-5.17367	-5.48378	0.00117323
hpnjly2	HOLDER OF NONGROUP INSURANCE IN JUL12	FALSE	FALSE			5901							y2	-5.51005	-5.91172	0
hpnauy1	HOLDER OF NONGROUP INSURANCE IN AUG11	FALSE	FALSE			6758		271					y1	-5.2152	-5.53801	0.0010926
hpnauy2	HOLDER OF NONGROUP INSURANCE IN AUG12	FALSE	FALSE			5747							y2	-5.56632	-5.9852	0
hpnsey1	HOLDER OF NONGROUP INSURANCE IN SEP11	FALSE	FALSE			6718		264					y1	-5.22117	-5.55076	0.00106437
hpnsey2	HOLDER OF NONGROUP INSURANCE IN SEP12	FALSE	FALSE			5661							y2	-5.59765	-6.02695	0
hpnocy1	HOLDER OF NONGROUP INSURANCE IN OCT11	FALSE	FALSE			6655		257					y1	-5.23742	-5.57422	0.00103615
hpnocy2	HOLDER OF NONGROUP INSURANCE IN OCT12	FALSE	FALSE			5564							y2	-5.63643	-6.07642	0
hpnnoy1	HOLDER OF NONGROUP INSURANCE IN NOV11	FALSE	FALSE			6563		242					y1	-5.27225	-5.61421	0.000975677
hpnnoy2	HOLDER OF NONGROUP INSURANCE IN NOV12	FALSE	FALSE			5434							y2	-5.6943	-6.14684	0
hpndey1	HOLDER OF NONGROUP INSURANCE IN DEC11	FALSE	FALSE			6429		226					y1	-5.32252	-5.67305	0.000911169
hpndey2	HOLDER OF NONGROUP INSURANCE IN DEC12	FALSE	FALSE			5267							y2	-5.77075	-6.24051	0
hpojay1	HOLDER OF OTHER GROUP INSURANCE IN JAN11	FALSE	FALSE			7532		336					y1	-5.29622	-5.39404	0.00135466
hpojay2	HOLDER OF OTHER GROUP INSURANCE IN JAN12	FALSE	FALSE			6564							y2	-5.64678	-5.78909	0
hpofey1	HOLDER OF OTHER GROUP INSURANCE IN FEB11	FALSE	FALSE			7464		327					y1	-5.31526	-5.41774	0.00131837
hpofey2	HOLDER OF OTHER GROUP INSURANCE IN FEB12	FALSE	FALSE			6488							y2	-5.67921	-5.82425	0
hpomay1	HOLDER OF OTHER GROUP INSURANCE IN MAR11	FALSE	FALSE			7341		326					y1	-5.35398	-5.46291	0.00131434
hpomay2	HOLDER OF OTHER GROUP INSURANCE IN MAR12	FALSE	FALSE			6401							y2	-5.71513	-5.86439	0
hpoapy1	HOLDER OF OTHER GROUP INSURANCE IN APR11	FALSE	FALSE			7273		319					y1	-5.37759	-5.4892	0.00128612
hpoapy2	HOLDER OF OTHER GROUP INSURANCE IN APR12	FALSE	FALSE			6303							y2	-5.7612	-5.9127	0
hpomyy1	HOLDER OF OTHER GROUP INSURANCE IN MAY11	FALSE	FALSE			7144		310					y1	-5.42533	-5.54095	0.00124983
hpomyy2	HOLDER OF OTHER GROUP INSURANCE IN MAY12	FALSE	FALSE			6183							y2	-5.81933	-5.9735	0
hpojuy1	HOLDER OF OTHER GROUP INSURANCE IN JUN11	FALSE	FALSE			7025		308					y1	-5.47131	-5.59022	0.00124177
hpojuy2	HOLDER OF OTHER GROUP INSURANCE IN JUN12	FALSE	FALSE			6049							y2	-5.88698	-6.0438	0
hpojly1	HOLDER OF OTHER GROUP INSURANCE IN JUL11	FALSE	FALSE			6900		291					y1	-5.52292	-5.64433	0.00117323
hpojly2	HOLDER OF OTHER GROUP INSURANCE IN JUL12	FALSE	FALSE			5901							y2	-5.953	-6.11906	0
hpoauy1	HOLDER OF OTHER GROUP INSURANCE IN AUG11	FALSE	FALSE			6758		271					y1	-5.57503	-5.7039	0.0010926
hpoauy2	HOLDER OF OTHER GROUP INSURANCE IN AUG12	FALSE	FALSE			5747							y2	-6.02495	-6.20062	0
hposey1	HOLDER OF OTHER GROUP INSURANCE IN SEP11	FALSE	FALSE			6718		264					y1	-5.58436	-5.7185	0.00106437
hposey2	HOLDER OF OTHER GROUP INSURANCE IN SEP12	FALSE	FALSE			5661							y2	-6.06736	-6.24802	0
hpoocy1	HOLDER OF OTHER GROUP INSURANCE IN OCT11	FALSE	FALSE			6655		257					y1	-5.60905	-5.74611	0.00103615
hpoocy2	HOLDER OF OTHER GROUP INSURANCE IN OCT12	FALSE	FALSE			5564							y2	-6.11764	-6.30335	0
hponoy1	HOLDER OF OTHER GROUP INSURANCE IN NOV11	FALSE	FALSE			6563		242					y1	-5.64782	-5.78809	0.000975677
hponoy2	HOLDER OF OTHER GROUP INSURANCE IN NOV12	FALSE	FALSE			5434							y2	-6.18843	-6.38036	0
hpodey1	HOLDER OF OTHER GROUP INSURANCE IN DEC11	FALSE	FALSE			6429		226					y1	-5.70653	-5.85112	0.000911169
hpodey2	HOLDER OF OTHER GROUP INSURANCE IN DEC12	FALSE	FALSE			5267							y2	-6.28428	-6.48387	0
hpsjay1	HOLDER OF SELF-EMP-1 INSURANCE IN JAN11	FALSE	FALSE			7532		336					y1	-5.43555	-5.45498	0.00135466
hpsjay2	HOLDER OF SELF-EMP-1 INSURANCE IN JAN12	FALSE	FALSE			6564							y2	-5.86116	-5.88346	0
hpsfey1	HOLDER OF SELF-EMP-1 INSURANCE IN FEB11	FALSE	FALSE			7464		327					y1	-5.46219	-5.48205	0.00131837
hpsfey2	HOLDER OF SELF-EMP-1 INSURANCE IN FEB12	FALSE	FALSE			6488							y2	-5.89811	-5.92065	0
hpsmay1	HOLDER OF SELF-EMP-1 INSURANCE IN MAR11	FALSE	FALSE			7341		326					y1	-5.51091	-5.53167	0.00131434
hpsmay2	HOLDER OF SELF-EMP-1 INSURANCE IN MAR12	FALSE	FALSE			6401							y2	-5.94024	-5.96359	0
hpsapy1	HOLDER OF SELF-EMP-1 INSURANCE IN APR11	FALSE	FALSE			7273		319					y1	-5.53905	-5.55998	0.00128612
hpsapy2	HOLDER OF SELF-EMP-1 INSURANCE IN APR12	FALSE	FALSE			6303							y2	-5.99009	-6.01359	0
hpsmyy1	HOLDER OF SELF-EMP-1 INSURANCE IN MAY11	FALSE	FALSE			7144		310					y1	-5.59314	-5.61455	0.00124983
hpsmyy2	HOLDER OF SELF-EMP-1 INSURANCE IN MAY12	FALSE	FALSE			6183							y2	-6.05322	-6.07662	0
hpsjuy1	HOLDER OF SELF-EMP-1 INSURANCE IN JUN11	FALSE	FALSE			7025		308					y1	-5.6449	-5.66639	0.00124177
hpsjuy2	HOLDER OF SELF-EMP-1 INSURANCE IN JUN12	FALSE	FALSE			6049							y2	-6.12404	-6.14835	0
hpsjly1	HOLDER OF SELF-EMP-1 INSURANCE IN JUL11	FALSE	FALSE			6900		291					y1	-5.70012	-5.72211	0.00117323
hpsjly2	HOLDER OF SELF-EMP-1 INSURANCE IN JUL12	FALSE	FALSE			5901							y2	-6.20437	-6.23007	0
hpsauy1	HOLDER OF SELF-EMP-1 INSURANCE IN AUG11	FALSE	FALSE			6758		271					y1	-5.76486	-5.78732	0.0010926
hpsauy2	HOLDER OF SELF-EMP-1 INSURANCE IN AUG12	FALSE	FALSE			5747							y2	-6.29232	-6.31886	0
hpssey1	HOLDER OF SELF-EMP-1 INSURANCE IN SEP11	FALSE	FALSE			6718		264					y1	-5.78313	-5.80591	0.00106437
hpssey2	HOLDER OF SELF-EMP-1 INSURANCE IN SEP12	FALSE	FALSE			5661							y2	-6.34323	-6.37009	0
hpsocy1	HOLDER OF SELF-EMP-1 INSURANCE IN OCT11	FALSE	FALSE			6655		257					y1	-5.81266	-5.8357	0.00103615
hpsocy2	HOLDER OF SELF-EMP-1 INSURANCE IN OCT12	FALSE	FALSE			5564							y2	-6.40164	-6.42909	0
hpsnoy1	HOLDER OF SELF-EMP-1 INSURANCE IN NOV11	FALSE	FALSE			6563		242					y1	-5.85729	-5.88029	0.000975677
hpsnoy2	HOLDER OF SELF-EMP-1 INSURANCE IN NOV12	FALSE	FALSE			5434							y2	-6.48254	-6.51068	0
hpsdey1	HOLDER OF SELF-EMP-1 INSURANCE IN DEC11	FALSE	FALSE			6429		226					y1	-5.92371	-5.94676	0.000911169
hpsdey2	HOLDER OF SELF-EMP-1 INSURANCE IN DEC12	FALSE	FALSE			5267							y2	-6.59107	-6.61994	0
hprjay1	HOLDER OF PRIVATE INSURANCE IN JAN11	FALSE	FALSE			7532		336					y1	-2.2255	-3.59883	0.00135466
hprjay2	HOLDER OF PRIVATE INSURANCE IN JAN12	FALSE	FALSE			6564							y2	-2.17365	-3.66807	0
hprfey1	HOLDER OF PRIVATE INSURANCE IN FEB11	FALSE	FALSE			7464		327					y1	-2.21429	-3.59819	0.00131837
hprfey2	HOLDER OF PRIVATE INSURANCE IN FEB12	FALSE	FALSE			6488							y2	-2.17378	-3.67668	0
hprmay1	HOLDER OF PRIVATE INSURANCE IN MAR11	FALSE	FALSE			7341		326					y1	-2.19806	-3.5998	0.00131434
hprmay2	HOLDER OF PRIVATE INSURANCE IN MAR12	FALSE	FALSE			6401							y2	-2.16872	-3.68259	0
hprapy1	HOLDER OF PRIVATE INSURANCE IN APR11	FALSE	FALSE			7273		319					y1	-2.19358	-3.60393	0.00128612
hprapy2	HOLDER OF PRIVATE INSURANCE IN APR12	FALSE	FALSE			6303							y2	-2.16966	-3.69438	0
hprmyy1	HOLDER OF PRIVATE INSURANCE IN MAY11	FALSE	FALSE			7144		310					y1	-2.1918	-3.61664	0.00124983
hprmyy2	HOLDER OF PRIVATE INSURANCE IN MAY12	FALSE	FALSE			6183							y2	-2.17162	-3.70954	0
hprjuy1	HOLDER OF PRIVATE INSURANCE IN JUN11	FALSE	FALSE			7025		308					y1	-2.19231	-3.63001	0.00124177
hprjuy2	HOLDER OF PRIVATE INSURANCE IN JUN12	FALSE	FALSE			6049							y2	-2.17276	-3.72578	0
hprjly1	HOLDER OF PRIVATE INSURANCE IN JUL11	FALSE	FALSE			6900		291					y1	-2.19596	-3.64652	0.00117323
hprjly2	HOLDER OF PRIVATE INSURANCE IN JUL12	FALSE	FALSE			5901							y2	-2.16278	-3.73491	0
hprauy1	HOLDER OF PRIVATE INSURANCE IN AUG11	FALSE	FALSE			6758		271					y1	-2.18472	-3.65397	0.0010926
hprauy2	HOLDER OF PRIVATE INSURANCE IN AUG12	FALSE	FALSE			5747							y2	-2.15442	-3.74597	0
hprsey1	HOLDER OF PRIVATE INSURANCE IN SEP11	FALSE	FALSE			6718		264					y1	-2.176	-3.65191	0.00106437
hprsey2	HOLDER OF PRIVATE INSURANCE IN SEP12	FALSE	FALSE			5661							y2	-2.14902	-3.75154	0
hprocy1	HOLDER OF PRIVATE INSURANCE IN OCT11	FALSE	FALSE			6655		257					y1	-2.17092	-3.6551	0.00103615
hprocy2	HOLDER OF PRIVATE INSURANCE IN OCT12	FALSE	FALSE			5564							y2	-2.14609	-3.76036	0
hprnoy1	HOLDER OF PRIVATE INSURANCE IN NOV11	FALSE	FALSE			6563		242					y1	-2.17409	-3.6678	0.000975677
hprnoy2	HOLDER OF PRIVATE INSURANCE IN NOV12	FALSE	FALSE			5434							y2	-2.14438	-3.77404	0
hprdey1	HOLDER OF PRIVATE INSURANCE IN DEC11	FALSE	FALSE			6429		226					y1	-2.17679	-3.68496	0.000911169
hprdey2	HOLDER OF PRIVATE INSURANCE IN DEC12	FALSE	FALSE			5267							y2	-2.13939	-3.7893	0
insjay2x	COVERED BY HOSPITAL/PHYSICIAN INSURANCE IN JAN12 (ED)	FALSE	FALSE			6564							y2	-0.938406	-3.3346	0
insfey1x	COVERED BY HOSPITAL/PHYSICIAN INSURANCE IN FEB11 (ED)	FALSE	FALSE			7464		327					y1	-1.02067	-3.24451	0.00131837
insfey2x	COVERED BY HOSPITAL/PHYSICIAN INSURANCE IN FEB12 (ED)	FALSE	FALSE			6488							y2	-0.928356	-3.33737	0
insmay1x	COVERED BY HOSPITAL/PHYSICIAN INSURANCE IN MAR11 (ED)	FALSE	FALSE			7341		326					y1	-1.01901	-3.27371	0.00131434
insmay2x	COVERED BY HOSPITAL/PHYSICIAN INSURANCE IN MAR12 (ED)	FALSE	FALSE			6401							y2	-0.919749	-3.34741	0
insapy1x	COVERED BY HOSPITAL/PHYSICIAN INSURANCE IN APR11 (ED)	FALSE	FALSE			7273		319					y1	-1.01222	-3.2782	0.00128612
insapy2x	COVERED BY HOSPITAL/PHYSICIAN INSURANCE IN APR12 (ED)	FALSE	FALSE			6303							y2	-0.903113	-3.34357	0
insmyy1x	COVERED BY HOSPITAL/PHYSICIAN INSURANCE IN MAY11 (ED)	FALSE	FALSE			7144		310					y1	-0.999469	-3.28755	0.00124983
insmyy2x	COVERED BY HOSPITAL/PHYSICIAN INSURANCE IN MAY12 (ED)	FALSE	FALSE			6183							y2	-0.882531	-3.33841	0
insjuy1x	COVERED BY HOSPITAL/PHYSICIAN INSURANCE IN JUN11 (ED)	FALSE	FALSE			7025		308					y1	-0.985111	-3.29137	0.00124177
insjuy2x	COVERED BY HOSPITAL/PHYSICIAN INSURANCE IN JUN12 (ED)	FALSE	FALSE			6049							y2	-0.859996	-3.33397	0
insjly1x	COVERED BY HOSPITAL/PHYSICIAN INSURANCE IN JUL11 (ED)	FALSE	FALSE			6900		291					y1	-0.967899	-3.2914	0.00117323
insjly2x	COVERED BY HOSPITAL/PHYSICIAN INSURANCE IN JUL12 (ED)	FALSE	FALSE			5901							y2	-0.84409	-3.35371	0
insauy1x	COVERED BY HOSPITAL/PHYSICIAN INSURANCE IN AUG11 (ED)	FALSE	FALSE			6758		271					y1	-0.96194	-3.32199	0.0010926
insauy2x	COVERED BY HOSPITAL/PHYSICIAN INSURANCE IN AUG12 (ED)	FALSE	FALSE			5747							y2	-0.821063	-3.35945	0
inssey1x	COVERED BY HOSPITAL/PHYSICIAN INSURANCE IN SEP11 (ED)	FALSE	FALSE			6718		264					y1	-0.960891	-3.33204	0.00106437
inssey2x	COVERED BY HOSPITAL/PHYSICIAN INSURANCE IN SEP12 (ED)	FALSE	FALSE			5661							y2	-0.807568	-3.3618	0
insocy1x	COVERED BY HOSPITAL/PHYSICIAN INSURANCE IN OCT11 (ED)	FALSE	FALSE			6655		257					y1	-0.953443	-3.33586	0.00103615
insocy2x	COVERED BY HOSPITAL/PHYSICIAN INSURANCE IN OCT12 (ED)	FALSE	FALSE			5564							y2	-0.789686	-3.35769	0
insnoy1x	COVERED BY HOSPITAL/PHYSICIAN INSURANCE IN NOV11 (ED)	FALSE	FALSE			6563		242					y1	-0.93561	-3.32666	0.000975677
insnoy2x	COVERED BY HOSPITAL/PHYSICIAN INSURANCE IN NOV12 (ED)	FALSE	FALSE			5434							y2	-0.764761	-3.34995	0
insdey2x	COVERED BY HOSPITAL/PHYSICIAN INSURANCE IN DEC12 (ED)	FALSE	FALSE			5267							y2	-0.733481	-3.34355	0
prvevy2	EVER HAVE PRIVATE INSURANCE DURING 12	FALSE	FALSE			2891							y2	-0.582061	-2.61035	0
mcdevy2	EVER HAVE MEDICAID/SCHINPATIENT DURING 12 (ED)	FALSE	FALSE			2891							y2	-2.32757	-4.25865	0
mcrevy2	EVER HAVE MEDICARE DURING 12 (ED)	FALSE	FALSE			2891							y2	-3.43997	-5.40559	0
opaevy2	EVER HAVE OTHER PUBLIC A INSURANCE DURING 12	FALSE	FALSE			2891							y2	-8.84895	-8.99041	0
opbevy2	EVER HAVE OTHER PUBLIC B INSURANCE DURING 12	FALSE	FALSE			2891							y2	-8.34962	-8.76211	0
uninsy2	UNINSURED ALL OF 12	FALSE	FALSE			2891							y2	-3.22837	-5.19862	0
inscovy2	HEALTH INSURANCE COVERAGE INDICATOR 12	FALSE	FALSE			2891							y2	0.469898	-1.12047	0
rthlth3	PERCEIVED HEALTH STATUS - AT ROUND 3	FALSE	FALSE			6040			28	50	3		3	0.107728	-1.55301	0.000326569
rthlth4	PERCEIVED HEALTH STATUS - AT ROUND 4	FALSE	FALSE			5460			32	59	6		4	0.118292	-1.5444	0.000391077
rthlth5	PERCEIVED HEALTH STATUS - AT ROUND 5	FALSE	FALSE			5158			33	52	10		5	0.149384	-1.5024	0.000383014
mnhlth3	PERCEIVED MENTAL HEALTH STATUS - AT ROUND 3	FALSE	FALSE			6040			39	103	6		3	0.213753	-1.4727	0.000596695
mnhlth4	PERCEIVED MENTAL HEALTH STATUS - AT ROUND 4	FALSE	FALSE			5460			39	100	6		4	0.213148	-1.46031	0.0005846
mnhlth5	PERCEIVED MENTAL HEALTH STATUS - AT ROUND 5	FALSE	FALSE			5158			38	75	10		5	0.233759	-1.42483	0.000495902
iadlhp3	IADL SCREENER - AT ROUND 3	FALSE	FALSE			5941			18	398	13		3	-5.34094	-5.814	0.00172961
iadlhp4	IADL SCREENER - AT ROUND 4	FALSE	FALSE			5423			26	423	22		4	-5.53235	-6.06626	0.00189894
iadlhp5	IADL SCREENER - AT ROUND 5	FALSE	FALSE			5065			27	387	21		5	-5.67527	-6.25931	0.0017538
adlhlp3	ADL SCREENER - AT ROUND 3	FALSE	FALSE			5941			18	469	11		3	-5.68882	-5.98166	0.0020078
adlhlp4	ADL SCREENER - AT ROUND 4	FALSE	FALSE			5423			31	391	22		4	-5.93649	-6.2641	0.00179008
adlhlp5	ADL SCREENER - AT ROUND 5	FALSE	FALSE			5065			31	356	20		5	-6.09898	-6.46915	0.00164091
aidhlp3	USED ASOCIAL SECURITY INCOMESTIVE DEVICES - AT ROUND 3	FALSE	FALSE			5941			21	18	14		3	-5.16176	-5.72587	0.000213681
aidhlp5	USED ASOCIAL SECURITY INCOMESTIVE DEVICES - AT ROUND 5	FALSE	FALSE			5064			29	167	11		5	-5.49713	-6.16865	0.000834566
wlklim3	LIMITATION IN PHYSICAL FUNCTIONING-RD3	FALSE	FALSE			5941			26	797	13		3	-4.12392	-5.13656	0.00337052
wlklim5	LIMITATION IN PHYSICAL FUNCTIONING-RD5	FALSE	FALSE			5064			25	691	22		5	-4.3481	-5.49602	0.00297541
lftdif1	DIFFICULTY LIFTING 10 POUNDS - AT ROUND 1	FALSE	FALSE			224186		274	1	17	9		1	3.3913	2.94831	0.00121355
lftdif3	DIFFICULTY LIFTING 10 POUNDS - AT ROUND 3	FALSE	FALSE			227054			1	16	2		3	3.61267	3.17471	7.66027e-05
lftdif5	DIFFICULTY LIFTING 10 POUNDS - AT ROUND 5	FALSE	FALSE			228106			2	17	2		5	3.71282	3.27692	8.46662e-05
stpdif1	DIFFICULTY WALKING UP 10 STEPS - AT ROUND 1	FALSE	FALSE			224186		274	1	53	7		1	3.46696	2.96055	0.00135063
stpdif3	DIFFICULTY WALKING UP 10 STEPS - AT ROUND 3	FALSE	FALSE			227054			2	50	5		3	3.69207	3.18801	0.000229808
stpdif5	DIFFICULTY WALKING UP 10 STEPS - AT ROUND 5	FALSE	FALSE			228106			3	54	3		5	3.78189	3.2886	0.000241903
wlkdif1	DIFFICULTY WALKING 3 BLOCKS - AT ROUND 1	FALSE	FALSE			224186		274	4	66	8		1	3.22213	2.91822	0.00141917
wlkdif3	DIFFICULTY WALKING 3 BLOCKS - AT ROUND 3	FALSE	FALSE			227054			2	75	2		3	3.42839	3.13983	0.000318506
wlkdif5	DIFFICULTY WALKING 3 BLOCKS - AT ROUND 5	FALSE	FALSE			228106			3	75	1		5	3.50801	3.23493	0.000318506
mildif1	DIFFICULTY WALKING A MILE - AT ROUND 1	FALSE	FALSE			224186		274	1	185	9		1	3.11248	2.8964	0.00189088
mildif3	DIFFICULTY WALKING A MILE - AT ROUND 3	FALSE	FALSE			227054			4	170	2		3	3.31452	3.11535	0.000709583
mildif5	DIFFICULTY WALKING A MILE - AT ROUND 5	FALSE	FALSE			228106			5	134	1		5	3.38606	3.20533	0.000564441
stndif1	DIFFICULTY STANDING 20 MINUTES - AT ROUND 1	FALSE	FALSE			224186		274	1	58	9		1	3.31331	2.93582	0.00137885
stndif3	DIFFICULTY STANDING 20 MINUTES - AT ROUND 3	FALSE	FALSE			227054			2	58	2		3	3.53309	3.16147	0.000249967
stndif5	DIFFICULTY STANDING 20 MINUTES - AT ROUND 5	FALSE	FALSE			228106			5	51	1		5	3.62834	3.26288	0.000229808
bendif1	DIFFICULTY BENDING/STOOPING - AT ROUND 1	FALSE	FALSE			224186		274	1	20	9		1	3.23816	2.90862	0.00122564
bendif3	DIFFICULTY BENDING/STOOPING - AT ROUND 3	FALSE	FALSE			227054			1	11	1		3	3.46791	3.13543	5.24124e-05
bendif5	DIFFICULTY BENDING/STOOPING - AT ROUND 5	FALSE	FALSE			228106			5	13	2		5	3.56756	3.23759	8.06344e-05
rchdif1	DIFFICULTY REACHING OVERHEAD - AT ROUND 1	FALSE	FALSE			224186		274	2	32	9		1	3.40045	2.94633	0.00127806
rchdif3	DIFFICULTY REACHING OVERHEAD - AT ROUND 3	FALSE	FALSE			227054			1	27	2		3	3.62663	3.17461	0.000120952
rchdif5	DIFFICULTY REACHING OVERHEAD - AT ROUND 5	FALSE	FALSE			228106			5	24	2		5	3.74056	3.28116	0.000124983
fngrdf3	DIFFICULTY USING FINGERS TO GRASP-AT ROUND 3	FALSE	FALSE			227054			3	5	3		3	3.55772	3.13711	4.43489e-05
fngrdf5	DIFFICULTY USING FINGERS TO GRASP-AT ROUND 5	FALSE	FALSE			228106			5	2	2		5	3.67592	3.24404	3.62855e-05
actlim3	ANY LIMITATION WORK/HOUSEWRK/SCHL-AT ROUND 3	FALSE	FALSE			25014			28	676	15		3	-2.34943	-2.51527	0.00289881
actlim5	ANY LIMITATION WORK/HOUSEWRK/SCHL-AT ROUND 5	FALSE	FALSE			23495			26	127	16		5	-2.44924	-2.62651	0.000681361
wrklim1	WORK LIMITATION - AT ROUND 1	FALSE	FALSE			229599		274	27	163	62		1	3.46716	3.34608	0.00212069
wrklim3	WORK LIMITATION - AT ROUND 3	FALSE	FALSE			230381			27	681	18		3	3.58606	3.46345	0.00292703
wrklim5	WORK LIMITATION - AT ROUND 5	FALSE	FALSE			231124			26	136	15		5	3.61263	3.49187	0.000713615
hselim1	HOUSEWORK LIMITATION - AT ROUND 1	FALSE	FALSE			229599		274	27	163	64		1	3.55983	3.38578	0.00212875
hselim3	HOUSEWORK LIMITATION - AT ROUND 3	FALSE	FALSE			230381			27	681	18		3	3.68303	3.50375	0.00292703
hselim5	HOUSEWORK LIMITATION - AT ROUND 5	FALSE	FALSE			231124			26	136	15		5	3.71402	3.53299	0.000713615
schlim1	SCHOOL LIMITATION - AT ROUND 1	FALSE	FALSE			229599		274	27	163	64		1	3.47895	3.36847	0.00212875
schlim3	SCHOOL LIMITATION - AT ROUND 3	FALSE	FALSE			230381			27	681	18		3	3.59932	3.48655	0.00292703
schlim5	SCHOOL LIMITATION - AT ROUND 5	FALSE	FALSE			231124			26	136	15		5	3.63231	3.51705	0.000713615
unable3	COMPLETELY UNABLE TO DO ACTIVITY-AT ROUND 3	FALSE	FALSE			231099			1	57			3	3.695	3.51643	0.00023384
unable5	COMPLETELY UNABLE TO DO ACTIVITY-AT ROUND 5	FALSE	FALSE			231291			1	33	1		5	3.71858	3.53775	0.00014111
soclim3	SOCIAL LIMITATIONS - AT ROUND 3	FALSE	FALSE			5941			27	200	9		3	-5.08356	-5.68421	0.000951486
soclim5	SOCIAL LIMITATIONS - AT ROUND 5	FALSE	FALSE			5064			28	203	14		5	-5.37943	-6.10564	0.000987772
coglim3	COGNITIVE LIMITATIONS - AT ROUND 3	FALSE	FALSE			77378				708			3	-0.766136	-0.789713	0.00285446
coglim5	COGNITIVE LIMITATIONS - AT ROUND 5	FALSE	FALSE			76088				351			5	-0.793805	-0.817913	0.00141513
wrglas4	WEARS EYEGLASSES OR CONTACTS - AT ROUND 4	FALSE	FALSE			5423			57	38	14		4	-1.32169	-3.13201	0.000439458
seedif4	DIFFCLTY SEEING WITH GLASSES OR CONTACT LENS-AT ROUND 4	FALSE	FALSE			5423			53	146	26		4	-5.07386	-5.82671	0.000907137
blind2	PERSON IS BLIND - AT ROUND 2	FALSE	FALSE			235824		159		2	1		2	4.23378	4.21331	0.000653139
blind4	PERSON IS BLIND - AT ROUND 4	FALSE	FALSE			236913				2			4	4.43419	4.41416	8.06344e-06
readnw4	CAN READ NEWSPRNT WITH GLASSES OR CONTACT LENS-RD4	FALSE	FALSE			237503				22	16		4	4.83999	4.63307	0.000153205
recpep4	CAN RECGNZE PEOPLE WITH GLASSES OR CONTACT LENS-R4	FALSE	FALSE			245798			1	10	23		4	10.958	10.6063	0.000137079
vision4	VISION IMPAIRMENT (SUMMARY) - AT ROUND 4	FALSE	FALSE			5423					279		4	1.04022	-4.02959	0.00112485
hearad4	PERSON WEARS HEARING AID - AT ROUND 4	FALSE	FALSE			5423			47	9	19		4	-5.9321	-6.26477	0.000302379
heardi4	ANY DIFFCLTY HEARING WITH HEARING AID-RD4	FALSE	FALSE			5423			50	69	16		4	-5.01311	-5.79388	0.000544282
deaf2	PERSON IS DEAF - AT ROUND 2	FALSE	FALSE			235017		159		2	1		2	4.08123	4.05854	0.000653139
deaf4	PERSON IS DEAF - AT ROUND 4	FALSE	FALSE			236310							4	4.30349	4.28239	0
hearmo4	CAN HEAR MOST CONVERSATION - AT ROUND 4	FALSE	FALSE			236980				28	15		4	4.57731	4.4639	0.000173364
hearsm4	CAN HEAR SOME CONVERSATION - AT ROUND 4	FALSE	FALSE			247154				3	14		4	17.4455	17.0244	6.85393e-05
hearng4	HEARING IMPAIRMENT (SUMMARY) - AT ROUND 4	FALSE	FALSE			5423					179		4	0.783867	-4.25663	0.000721678
anylimy2	ANY LIMITATION IN P16R3,4,5/P17R1,2,3 12	FALSE	FALSE			3266					6582		y2	-2.777	-4.65247	0.0265368
mompro2	PROBLEM GETTING ALONG WITH MOM (5-17)-R2	FALSE	TRUE			195546		159	26	131	42		2	5.14131	4.17479	0.00144336
mompro4	PROBLEM GETTING ALONG WITH MOM (5-17)-R4	FALSE	TRUE			195454			51	97	15		4	5.10982	4.1469	0.000657171
dadpro4	PROBLEM GETTING ALONG WITH DAD (5-17)-R4	FALSE	TRUE			195454			79	664	16		4	5.32058	4.31152	0.00306008
unhap2	PROBLEM FEELING UNHAPPY/SAD (5-17)-R2	FALSE	TRUE			195546		159	20	59	40		2	4.81318	3.8977	0.00112082
unhap4	PROBLEM FEELING UNHAPPY/SAD (5-17)-R4	FALSE	TRUE			195454			45	76	15		4	4.92429	3.97355	0.000548314
schlbh2	PROBLEM BEHAVIOR AT SCHOOL (5-17)-R2	FALSE	TRUE			195579		159	21	136	41		2	6.03034	4.92921	0.00143932
schlbh4	PROBLEM BEHAVIOR AT SCHOOL (5-17)-R4	FALSE	TRUE			195503			48	151	15		4	5.97725	4.86987	0.000862788
havfun2	PROBLEM HAVING FUN (5-17) - R2	FALSE	TRUE			195546		159	19	42	40		2	9.21097	7.45904	0.00104825
havfun4	PROBLEM HAVING FUN (5-17) - R4	FALSE	TRUE			195454			45	39	15		4	9.08339	7.27872	0.00039914
adupro2	PROBLEM GETTING ALONG WITH ADULTS (5-17)-R2	FALSE	TRUE			195546		159	20	48	41		2	7.45292	6.06556	0.0010805
adupro4	PROBLEM GETTING ALONG WITH ADULTS (5-17)-R4	FALSE	TRUE			195454			45	37	15		4	7.32676	5.91101	0.000391077
nervaf2	PROBLEM FEELING NERVOUS/AFRAID (5-17)-R2	FALSE	TRUE			195548		159	20	76	40		2	4.699	3.78359	0.00118936
nervaf4	PROBLEM FEELING NERVOUS/AFRAID (5-17)-R4	FALSE	TRUE			195461			45	68	15		4	4.81763	3.873	0.00051606
sibpro2	PROBLEM GETTING ALONG WITH SIBS (5-17)-R2	FALSE	TRUE			195675		159	30	418	40		2	4.04623	3.31386	0.00260852
sibpro4	PROBLEM GETTING ALONG WITH SIBS (5-17)-R4	FALSE	TRUE			195664			62	342	15		4	3.99798	3.26883	0.00168929
kidpro2	PROBLEM GETTING ALONG WITH KIDS (5-17)-R2	FALSE	TRUE			195546		159	21	40	40		2	6.09164	4.91612	0.00104825
kidpro4	PROBLEM GETTING ALONG WITH KIDS (5-17)-R4	FALSE	TRUE			195454			44	47	15		4	5.94766	4.78933	0.000427362
sprpro2	PROBLEM WITH SPORTS/HOBBIES (5-17)-R2	FALSE	TRUE			195576		159	21	100	40		2	6.26051	5.19125	0.00129015
sprpro4	PROBLEM WITH SPORTS/HOBBIES (5-17)-R4	FALSE	TRUE			195482			44	92	15		4	6.18748	5.10764	0.00060879
schpro2	PROBLEM WITH SCHOOLWORK (5-17)-R2	FALSE	TRUE			195592		159	21	134	40		2	5.24201	4.33059	0.00142723
schpro4	PROBLEM WITH SCHOOLWORK (5-17)-R4	FALSE	TRUE			195505			46	133	16		4	5.21997	4.30163	0.000786186
homebh2	PROBLEM WITH BEHAVIOR AT HOME (5-17)-R2	FALSE	TRUE			195546		159	21	30	40		2	4.60302	3.70793	0.00100793
homebh4	PROBLEM WITH BEHAVIOR AT HOME (5-17)-R4	FALSE	TRUE			195454			44	30	15		4	4.57534	3.68025	0.000358823
trble2	PROBLEM STAY OUT OF TROUBLE (5-17)-R2	FALSE	TRUE			195546		159	21	32	40		2	5.96131	4.79067	0.00101599
trble4	PROBLEM STAY OUT OF TROUBLE (5-17)-R4	FALSE	TRUE			195454			45	41	15		4	5.82512	4.67597	0.000407204
tottchy1	TOTAL HEALTH CARE CHARGES 11, EXCL RX	FALSE	TRUE			3899						TRUE	y1	18.3036	-0.590227	0
tottchy2	TOTAL HEALTH CARE CHARGES 12, EXCL RX	FALSE	TRUE			2891						TRUE	y2	33.2772	-0.489198	0
totexpy1	TOTAL HEALTH CARE EXPENDITURE 11	FALSE	TRUE			3899						TRUE	y1	53.2978	-0.715025	0
totexpy2	TOTAL HEALTH CARE EXPENDITURE 12	FALSE	TRUE			2891						TRUE	y2	19.4302	-0.624198	0
totslfy2	TOTAL AMOUNT PAID BY SELF/FAMILY 12	FALSE	TRUE			2891							y2	19.5337	-0.14521	0
totmcry2	TOTAL AMOUNT PAID BY MEDICARE 12	FALSE	TRUE			2891							y2	19.3056	2.48496	0
totmcdy2	TOTAL AMOUNT PAID BY MEDICAID 12	FALSE	TRUE			2891							y2	48.0182	1.96674	0
totprvy2	TOTAL AMOUNT PAID BY PRIVATE INSURANCE 12	FALSE	TRUE			2891							y2	36.7157	0.485233	0
totvay2	TOTAL AMOUNT PAID BY VA/CHAMPVA 12	FALSE	TRUE			2891							y2	108.118	6.37683	0
totofdy2	TOTAL AMOUNT PAID BY OTHER FEDERAL 12	FALSE	TRUE			2891							y2	150.066	11.4176	0
totstly2	TOTAL AMOUNT PAID BY OTHER STATE OR LOCAL INSURANCE 12	FALSE	TRUE			2891							y2	229.465	6.17282	0
totwcpy2	TOTAL AMOUNT PAID BY WORKERS COMP 12	FALSE	TRUE			2891							y2	316.247	8.00224	0
totopry2	TOTAL AMOUNT PAID BY OTHER PRIVATE 12	FALSE	TRUE			2891							y2	130.557	4.52166	0
totopuy2	TOTAL AMOUNT PAID BY OTHER PUBLIC 12	FALSE	TRUE			2891							y2	112.52	9.5591	0
totosry2	TOTAL AMOUNT PAID BY OTHER SOURCES 12	FALSE	TRUE			2891							y2	71.5446	5.40083	0
obtotvy1	OFFICE-BASED PROVIDER VISITS 11	FALSE	TRUE			3899							y1	8.18707	0.698109	0
obtotvy2	OFFICE-BASED PROVIDER VISITS 12	FALSE	TRUE			2891							y2	7.91791	0.728884	0
obvtchy1	OFFICE-BASED PROVIDER VISIT CHARGES 11	FALSE	TRUE			3899							y1	59.1745	-0.300904	0
obvtchy2	OFFICE-BASED PROVIDER VISIT CHARGES 12	FALSE	TRUE			2891							y2	48.5532	-0.230075	0
obvexpy1	TOTAL OFFICE-BASED EXPENDITURE 11	FALSE	TRUE			3899						TRUE	y1	34.4426	-0.258669	0
obvexpy2	TOTAL OFFICE-BASED EXPENDITURE 12	FALSE	TRUE			2891						TRUE	y2	23.42	-0.192335	0
obvslfy1	ALL OFFICE VISITS - SELF/FAMILY AMOUNT 11	FALSE	TRUE			3899							y1	35.8119	0.561268	0
obvslfy2	ALL OFFICE VISITS - SELF/FAMILY AMOUNT 12	FALSE	TRUE			2891							y2	22.6021	0.617959	0
obvmcry1	ALL OFFICE VISITS - MEDICARE AMOUNT 11	FALSE	TRUE			3899							y1	71.7399	2.70595	0
obvmcry2	ALL OFFICE VISITS - MEDICARE AMOUNT 12	FALSE	TRUE			2891							y2	37.8418	2.6831	0
obvmcdy2	ALL OFFICE VISITS - MEDICAID AMOUNT 12	FALSE	TRUE			2891							y2	41.4012	2.38905	0
obvprvy1	ALL OFFICE VISITS - PRIVATE INSURANCE AMOUNT 11	FALSE	TRUE			3899							y1	45.9923	0.772758	0
obvprvy2	ALL OFFICE VISITS - PRIVATE INSURANCE AMOUNT 12	FALSE	TRUE			2891							y2	47.6893	0.822402	0
obvvay2	ALL OFFICE VISITS-VA/CHAMPVA AMOUNT 12	FALSE	TRUE			2891							y2	80.2009	8.25053	0
obvofdy1	ALL OFFICE VISITS-OTHER FEDERAL AMOUNT 11	FALSE	TRUE			3899							y1	222.328	13.3499	0
obvofdy2	ALL OFFICE VISITS-OTHER FEDERAL AMOUNT 12	FALSE	TRUE			2891							y2	108.626	14.4338	0
obvstly2	ALL OFFICE VISITS-OTHER STATE OR LOCAL INSURANCE AMOUNT 12	FALSE	TRUE			2891							y2	181.339	8.97065	0
obvwcpy1	ALL OFFICE VISITS - WORKERS COMP AMOUNT 11	FALSE	TRUE			3899							y1	46.6832	9.41579	0
obvwcpy2	ALL OFFICE VISITS - WORKERS COMP AMOUNT 12	FALSE	TRUE			2891							y2	61.5297	9.58664	0
obvopry2	ALL OFFICE VISITS - OTHER PRIVATE AMOUNT 12	FALSE	TRUE			2891							y2	95.77	5.84257	0
obvopuy2	ALL OFFICE VISITS - OTHER PUBLIC AMOUNT 12	FALSE	TRUE			2891							y2	104.941	12.8641	0
obvosry2	ALL OFFICE VISITS - OTHER UNCLASSIFIED SOURCE AMOUNT 12	FALSE	TRUE			2891							y2	119.177	6.6465	0
obdrvy1	OFFICE-BASED PHYSICIAN VISITS 11	FALSE	TRUE			3899							y1	7.23808	0.679875	0
obdrvy2	OFFICE-BASED PHYSICIAN VISITS 12	FALSE	TRUE			2891							y2	7.06002	0.713961	0
obdtchy2	OFFICE-BASED PHYSICIAN VISIT CHARGES 12	FALSE	TRUE			2891							y2	51.8417	-0.111044	0
obdexpy1	TOTAL OFFICE-BASED DR EXPENDITURE 11	FALSE	TRUE			3899							y1	44.9024	-0.145142	0
obdexpy2	TOTAL OFFICE-BASED DR EXPENDITURE 12	FALSE	TRUE			2891							y2	25.3639	-0.0825012	0
obdslfy2	DR OFFICE VISITS - SELF/FAMILY AMOUNT 12	FALSE	TRUE			2891							y2	24.6086	0.743573	0
obdmcry1	DR OFFICE VISITS - MEDICARE AMOUNT 11	FALSE	TRUE			3899							y1	38.0615	2.75173	0
obdmcry2	DR OFFICE VISITS - MEDICARE AMOUNT 12	FALSE	TRUE			2891							y2	50.5791	2.73655	0
obdmcdy1	DR OFFICE VISITS - MEDICAID AMOUNT 11	FALSE	TRUE			3899							y1	240.595	2.46273	0
obdmcdy2	DR OFFICE VISITS - MEDICAID AMOUNT 12	FALSE	TRUE			2891							y2	45.8722	2.48379	0
obdprvy2	DR OFFICE VISITS - PRIVATE INSURANCE AMOUNT 12	FALSE	TRUE			2891							y2	43.2944	0.911849	0
obdvay1	DR OFFICE VISITS - VA/CHAMPVA AMOUNT 11	FALSE	TRUE			3899							y1	59.2878	8.89741	0
obdvay2	DR OFFICE VISITS - VA/CHAMPVA AMOUNT 12	FALSE	TRUE			2891							y2	94.8919	8.97191	0
obdofdy1	DR OFFICE VISITS - OTHER FEDERAL AMOUNT 11	FALSE	TRUE			3899							y1	260.528	14.2723	0
obdofdy2	DR OFFICE VISITS - OTHER FEDERAL AMOUNT 12	FALSE	TRUE			2891							y2	82.3949	15.2637	0
obdstly1	DR OFFICE VISITS - OTHER STATE OR LOCAL INSURANCE AMOUNT 11	FALSE	TRUE			3899							y1	100.318	9.64549	0
obdstly2	DR OFFICE VISITS - OTHER STATE OR LOCAL INSURANCE AMOUNT 12	FALSE	TRUE			2891							y2	259.717	9.63968	0
obdwcpy1	DR OFFICE VISITS - WORKERS COMP AMOUNT 11	FALSE	TRUE			3899							y1	64.6208	9.99209	0
obdwcpy2	DR OFFICE VISITS - WORKERS COMP AMOUNT 12	FALSE	TRUE			2891							y2	93.4301	10.0799	0
obdopry1	DR OFFICE VISITS - OTHER PRIVATE AMOUNT 11	FALSE	TRUE			3899							y1	166.225	5.88104	0
obdopry2	DR OFFICE VISITS - OTHER PRIVATE AMOUNT 12	FALSE	TRUE			2891							y2	120.919	6.0785	0
obdopuy1	DR OFFICE VISITS - OTHER PUBLIC AMOUNT 11	FALSE	TRUE			3899							y1	129.318	14.0526	0
obdopuy2	DR OFFICE VISITS - OTHER PUBLIC AMOUNT 12	FALSE	TRUE			2891							y2	121.805	13.5667	0
obdosry1	DR OFFICE VISITS - OTHER UNCLASSIFIED SOURCE AMOUNT 11	FALSE	TRUE			3899							y1	225.592	7.29533	0
obdosry2	DR OFFICE VISITS - OTHER UNCLASSIFIED SOURCE AMOUNT 12	FALSE	TRUE			2891							y2	183.56	7.55814	0
obothvy1	OFFICE-BASED NON-PHYSICAN VISITS 11	FALSE	TRUE			3899							y1	14.472	2.59248	0
obothvy2	OFFICE-BASED NON-PHYSICAN VISITS 12	FALSE	TRUE			2891							y2	13.7536	2.58629	0
obotchy2	OFFICE-BASED NON-DR VISIT CHARGES 12	FALSE	TRUE			2891							y2	85.2294	1.46909	0
oboexpy1	TOTAL OFFICE-BASED NON-DR EXPENDITURE 11	FALSE	TRUE			3899							y1	69.9057	1.52352	0
oboexpy2	TOTAL OFFICE-BASED NON-DR EXPENDITURE 12	FALSE	TRUE			2891							y2	54.3684	1.53059	0
oboslfy2	NON-DR OFFICE VISTS - SELF/FAMILY AMOUNT 12	FALSE	TRUE			2891							y2	39.7834	2.51425	0
obomcry2	NON-DR OFFICE VISTS - MEDICARE AMOUNT 12	FALSE	TRUE			2891							y2	61.8849	5.02371	0
obomcdy2	NON-DR OFFICE VISTS - MEDICAID AMOUNT 12	FALSE	TRUE			2891							y2	60.0558	6.00587	0
oboprvy2	NON-DR OFFICE VISTS - PRIVATE INSURANCE AMOUNT 12	FALSE	TRUE			2891							y2	113.947	2.54478	0
obovay2	NON-DR OFFICE VISTS - VA/CHAMPVA AMOUNT 12	FALSE	TRUE			2891							y2	158.65	14.1682	0
oboofdy1	NON-DR OFFICE VISTS - OTHER FEDERAL AMOUNT 11	FALSE	TRUE			3899							y1	121.434	26.8271	0
oboofdy2	NON-DR OFFICE VISTS - OTHER FEDERAL AMOUNT 12	FALSE	TRUE			2891							y2	242.416	29.1706	0
obostly2	NON-DR OFFICE VISTS - OTHER STATE OR LOCAL INSURANCE AMOUNT 12	FALSE	TRUE			2891							y2	257.578	19.22	0
obowcpy2	NON-DR OFFICE VISTS - WORKERS COMP AMOUNT 12	FALSE	TRUE			2891							y2	75.4207	17.0967	0
oboopry2	NON-DR OFFICE VISTS - OTHER PRIVATE AMOUNT 12	FALSE	TRUE			2891							y2	111.945	12.2354	0
oboopuy1	NON-DR OFFICE VISTS - OTHER PUBLIC AMOUNT 11	FALSE	TRUE			3899							y1	275.378	30.1596	0
oboopuy2	NON-DR OFFICE VISTS - OTHER PUBLIC AMOUNT 12	FALSE	TRUE			2891							y2	175.954	29.4792	0
oboosry2	NON-DR OF VISITS - OTHER UNCLASSIFIED SOURCE AMOUNT 12	FALSE	TRUE			2891							y2	130.33	11.9275	0
obchiry2	OFFICE-BASED CHIROPRACTOR VISITS 12	FALSE	TRUE			2891							y2	19.9553	7.25661	0
obctchy1	OFFICE-BASED CHIRPRACTOR VISIT CHARGES 11	FALSE	TRUE			3899							y1	115.823	5.96477	0
obctchy2	OFFICE-BASED CHIRPRACTOR VISIT CHARGES 12	FALSE	TRUE			2891							y2	39.7144	5.99095	0
obcexpy1	TOTAL OFFICE-BASED CHIRPRACTOR EXPENDITURE 11	FALSE	TRUE			3899							y1	39.8883	6.07817	0
obcexpy2	TOTAL OFFICE-BASED CHIRPRACTOR EXPENDITURE 12	FALSE	TRUE			2891							y2	31.187	6.09519	0
obcslfy1	CHIRPRACTOR OFFICE VISITS - SELF/FAMILY AMOUNT 11	FALSE	TRUE			3899							y1	95.3964	7.08005	0
obcslfy2	CHIRPRACTOR OFFICE VISITS - SELF/FAMILY AMOUNT 12	FALSE	TRUE			2891							y2	49.2428	7.13524	0
obcmcry2	CHIRPRACTOR OFFICE VISITS - MEDICARE AMOUNT 12	FALSE	TRUE			2891							y2	80.156	18.7291	0
obcmcdy1	CHIRPRACTOR OFFICE VISITS - MEDICAID AMOUNT 11	FALSE	TRUE			3899							y1	210.918	34.7807	0
obcmcdy2	CHIRPRACTOR OFFICE VISITS - MEDICAID AMOUNT 12	FALSE	TRUE			2891							y2	130.326	34.0859	0
obcprvy2	CHIRPRACTOR OFFICE VISITS - PRIVATE INSURANCE AMOUNT 12	FALSE	TRUE			2891							y2	44.1489	8.79511	0
obcvay1	CHIRPRACTOR OFFICE VISITS - VA/CHAMPVA AMOUNT 11	FALSE	TRUE			3899							y1	382.906	56.8214	0
obcvay2	CHIRPRACTOR OFFICE VISITS - VA/CHAMPVA AMOUNT 12	FALSE	TRUE			2891							y2	227.797	70.6731	0
obcofdy1	CHIRPRACTOR OFFICE VISITS - OTHER FEDERAL AMOUNT 11	FALSE	TRUE			3899							y1	333.689	225.956	0
obcofdy2	CHIRPRACTOR OFFICE VISITS - OTHER FEDERAL AMOUNT 12	FALSE	TRUE			2891							y2	353.193	297.452	0
obcstly1	CHIRPRACTOR OFFICE VISITS - OTHER STATE OR LOCAL INSURANCE AMOUNT 11	FALSE	TRUE			3899							y1	346.4	131.639	0
obcstly2	CHIRPRACTOR OFFICE VISITS - OTHER STATE OR LOCAL INSURANCE AMOUNT 12	FALSE	TRUE			2891							y2	256.979	111.162	0
obcwcpy1	CHIRPRACTOR OFFICE VISITS - WORKERS COMP AMOUNT 11	FALSE	TRUE			3899							y1	143.267	35.5958	0
obcwcpy2	CHIRPRACTOR OFFICE VISITS - WORKERS COMP AMOUNT 12	FALSE	TRUE			2891							y2	81.098	38.0276	0
obcopry1	CHIRPRACTOR OFFICE VISTS - OTHR PRIVATE AMOUNT 11	FALSE	TRUE			3899							y1	178.884	39.2209	0
obcopry2	CHIRPRACTOR OFFICE VISTS - OTHR PRIVATE AMOUNT 12	FALSE	TRUE			2891							y2	292.977	40.2726	0
obcopuy1	CHIRPRACTOR OFFICE VISTS - OTHR PUBLIC AMOUNT 11	FALSE	TRUE			3899							y1	298.019	202.997	0
obcopuy2	CHIRPRACTOR OFFICE VISTS - OTHR PUBLIC AMOUNT 12	FALSE	TRUE			2891							y2	261.663	167.509	0
obcosry1	CHIRPRACTOR OFFICE VISITS-OTHR UNCLASSIFIED SOURCE AMOUNT 11	FALSE	TRUE			3899							y1	127.472	26.4452	0
obcosry2	CHIRPRACTOR OFFICE VISITS-OTHR UNCLASSIFIED SOURCE AMOUNT 12	FALSE	TRUE			2891							y2	110.82	25.9907	0
obnursy2	OFFICE-BASED NURSE/PRACTITIONER VISITS 12	FALSE	TRUE			2891							y2	51.3043	5.58347	0
obntchy1	OFFICE-BASED NURSE OR PRACTITIONER VISIT CHARGES 11	FALSE	TRUE			3899							y1	161.529	3.54588	0
obntchy2	OFFICE-BASED NURSE OR PRACTITIONER VISIT CHARGES 12	FALSE	TRUE			2891							y2	105.692	3.63579	0
obnexpy1	TOTAL OFFICE-BASED NURSE OR PRACTITIONER 11	FALSE	TRUE			3899							y1	137.276	3.73006	0
obnexpy2	TOTAL OFFICE-BASED NURSE OR PRACTITIONER 12	FALSE	TRUE			2891							y2	131.669	3.80131	0
obnslfy2	NURSE OR PRACTITIONER OFFICE VISITS-SELF/FAMILY AMOUNT 12	FALSE	TRUE			2891							y2	238.694	5.71604	0
obnmcry2	NURSE OR PRACTITIONER OFFICE VISITS - MEDICARE AMOUNT 12	FALSE	TRUE			2891							y2	123.413	9.46346	0
obnmcdy2	NURSE OR PRACTITIONER OFFICE VISITS - MEDICAID AMOUNT 12	FALSE	TRUE			2891							y2	129.905	10.6883	0
obnprvy2	NURSE OR PRACTITIONER OFFICE VISITS-PRIVATE INSURANCE AMOUNT 12	FALSE	TRUE			2891							y2	254.655	5.60467	0
obnvay1	NURSE OR PRACTITIONER OFFICE VISITS - VA/CHAMPVA AMOUNT 11	FALSE	TRUE			3899							y1	406.536	26.1914	0
obnvay2	NURSE OR PRACTITIONER OFFICE VISITS - VA/CHAMPVA AMOUNT 12	FALSE	TRUE			2891							y2	143.239	25.9333	0
obnofdy1	NURSE OR PRACTITIONER OFFICE VISITS-OTHER FEDERAL AMOUNT 11	FALSE	TRUE			3899							y1	153.902	44.6046	0
obnofdy2	NURSE OR PRACTITIONER OFFICE VISITS-OTHER FEDERAL AMOUNT 12	FALSE	TRUE			2891							y2	220.07	51.6875	0
obnstly1	NURSE OR PRACTITIONER OFFICE VISITS-OTHER STATE OR LOCAL INSURANCE AMOUNT 11	FALSE	TRUE			3899							y1	221.248	32.178	0
obnstly2	NURSE OR PRACTITIONER OFFICE VISITS-OTHER STATE OR LOCAL INSURANCE AMOUNT 12	FALSE	TRUE			2891							y2	254.048	33.6004	0
obnwcpy1	NURSE OR PRACTITIONER OFFICE VISITS-WORKERS COMP AMOUNT 11	FALSE	TRUE			3899							y1	190.61	55.0631	0
obnwcpy2	NURSE OR PRACTITIONER OFFICE VISITS-WORKERS COMP AMOUNT 12	FALSE	TRUE			2891							y2	332.563	56.3823	0
obnopry2	NURSE OR PRACTITIONER OFFICE VISITS - OTHER PRIVATE AMOUNT 12	FALSE	TRUE			2891							y2	293.781	24.6646	0
obnopuy1	NURSE OR PRACTITIONER OFFICE VISITS - OTHER PUBLIC AMOUNT 11	FALSE	TRUE			3899							y1	306.806	52.5649	0
obnopuy2	NURSE OR PRACTITIONER OFFICE VISITS - OTHER PUBLIC AMOUNT 12	FALSE	TRUE			2891							y2	316.704	49.5032	0
obnosry2	NURSE OR PRACTITIONER OFFICE VISITS-OTHER UNCLASSIFIED SOURCE AMOUNT 12	FALSE	TRUE			2891							y2	210.87	20.05	0
oboptoy2	OFFICE-BASED OPTOMETRIST VISITS 12	FALSE	TRUE			2891							y2	14.045	4.97966	0
obetchy1	OFFICE-BASED OPTOMTRIST VISIT CHARGES 11	FALSE	TRUE			3899							y1	56.3793	4.53904	0
obetchy2	OFFICE-BASED OPTOMTRIST VISIT CHARGES 12	FALSE	TRUE			2891							y2	51.288	4.52451	0
obeexpy1	TOTAL OFFICE-BASED OPTOMETRIST EXPENDITURE 11	FALSE	TRUE			3899							y1	43.7677	4.60236	0
obeexpy2	TOTAL OFFICE-BASED OPTOMETRIST EXPENDITURE 12	FALSE	TRUE			2891							y2	53.1463	4.58105	0
obeslfy2	OPTOMETRIST OFFICE VISITS-SELF/FAMILY AMOUNT 12	FALSE	TRUE			2891							y2	43.3408	5.81015	0
obemcry2	OPTOMETRIST OFFICE VISITS - MEDICARE AMOUNT 12	FALSE	TRUE			2891							y2	246.712	19.5131	0
obemcdy2	OPTOMETRIST OFFICE VISITS - MEDICAID AMOUNT 12	FALSE	TRUE			2891							y2	82.2121	14.2983	0
obeprvy2	OPTOMETRIST OFFICE VISITS-PRIVATE INSURANCE AMOUNT 12	FALSE	TRUE			2891							y2	97.206	7.26516	0
obevay1	OPTOMETRIST OFFICE VISITS - VA/CHAMPVA AMOUNT 11	FALSE	TRUE			3899							y1	234.472	42.3228	0
obevay2	OPTOMETRIST OFFICE VISITS - VA/CHAMPVA AMOUNT 12	FALSE	TRUE			2891							y2	215.608	47.2009	0
obeofdy1	OPTOMETRIST OFFICE VISITS-OTHER FEDERAL AMOUNT 11	FALSE	TRUE			3899							y1	411.321	101.195	0
obeofdy2	OPTOMETRIST OFFICE VISITS-OTHER FEDERAL AMOUNT 12	FALSE	TRUE			2891							y2	205.18	106.936	0
obestly1	OPTOMETRIST OFFICE VISITS-OTHER ST/LOCL AMOUNT 11	FALSE	TRUE			3899							y1	384.029	56.8909	0
obestly2	OPTOMETRIST OFFICE VISITS-OTHER ST/LOCL AMOUNT 12	FALSE	TRUE			2891							y2	158.528	61.2119	0
obewcpy1	OPTOMETRIST OFFICE VISITS-WORKERS COMP AMOUNT 11	FALSE	TRUE			3899							y1	381.053	295.259	0
obewcpy2	OPTOMETRIST OFFICE VISITS-WORKERS COMP AMOUNT 12	FALSE	TRUE			2891							y2	246.1	149.818	0
obeopry1	OPTOMETRIST OFFICE VISITS-OTHER PRIVATE AMOUNT 11	FALSE	TRUE			3899							y1	113.591	42.6232	0
obeopry2	OPTOMETRIST OFFICE VISITS-OTHER PRIVATE AMOUNT 12	FALSE	TRUE			2891							y2	137.685	38.8048	0
obeopuy1	OPTOMETRIST OFFICE VISITS - OTHER PUBLIC AMOUNT 11	FALSE	TRUE			3899							y1	285.431	108.429	0
obeopuy2	OPTOMETRIST OFFICE VISITS - OTHER PUBLIC AMOUNT 12	FALSE	TRUE			2891							y2	307.558	119.037	0
obeosry1	OPTOM OFFICE VISITS-OTHER UNCLASSIFIED SOURCE AMOUNT 11	FALSE	TRUE			3899							y1	126.703	53.3675	0
obeosry2	OPTOM OFFICE VISITS-OTHER UNCLASSIFIED SOURCE AMOUNT 12	FALSE	TRUE			2891							y2	173.29	52.4858	0
obassty2	OFFICE-BASED PHYSICIAN ASOCIAL SECURITY INCOMEST VISITS 12	FALSE	TRUE			2891							y2	48.0207	9.37845	0
obatchy1	OFFICE-BASED PHYS ASST VISIT CHARGES 11	FALSE	TRUE			3899							y1	186.8	7.50043	0
obatchy2	OFFICE-BASED PHYS ASST VISIT CHARGES 12	FALSE	TRUE			2891							y2	94.0129	7.49618	0
obaexpy1	TOTAL OFFICE-BASED PHYSICIAN ASSISTANT TOTAL EXPENDITURE 11	FALSE	TRUE			3899							y1	109.854	7.63362	0
obaexpy2	TOTAL OFFICE-BASED PHYSICIAN ASSISTANT TOTAL EXPENDITURE 12	FALSE	TRUE			2891							y2	60.3957	7.62142	0
obaslfy2	PHYSICIAN ASSISTANT TOTAL OFFICE VISITS - SELF/FAMILY AMOUNT 12	FALSE	TRUE			2891							y2	227.08	10.0714	0
obamcry2	PHYSICIAN ASSISTANT TOTAL OFFICE VISITS - MEDICARE AMOUNT 12	FALSE	TRUE			2891							y2	120.574	19.1971	0
obamcdy2	PHYSICIAN ASSISTANT TOTAL OFFICE VISITS - MEDICAID AMOUNT 12	FALSE	TRUE			2891							y2	91.3046	23.3593	0
obaprvy2	PHYSICIAN ASSISTANT TOTAL OFFICE VISITS - PRIVATE INSURANCE AMOUNT 12	FALSE	TRUE			2891							y2	82.4096	10.3019	0
obavay1	PHYSICIAN ASSISTANT TOTAL OFFICE VISITS - VA/CHAMPVA AMOUNT 11	FALSE	TRUE			3899							y1	144.687	47.6802	0
obavay2	PHYSICIAN ASSISTANT TOTAL OFFICE VISITS - VA/CHAMPVA AMOUNT 12	FALSE	TRUE			2891							y2	325.525	45.8551	0
obaofdy1	PHYSICIAN ASSISTANT TOTAL OFFICE VISITS - OTHER FED AMOUNT 11	FALSE	TRUE			3899							y1	373.128	88.8717	0
obaofdy2	PHYSICIAN ASSISTANT TOTAL OFFICE VISITS - OTHER FED AMOUNT 12	FALSE	TRUE			2891							y2	199.473	76.5757	0
obastly1	PHYSICIAN ASSISTANT TOTAL OFFICE VISITS - OTHER ST/LOCL AMOUNT 11	FALSE	TRUE			3899							y1	485.451	72.9267	0
obastly2	PHYSICIAN ASSISTANT TOTAL OFFICE VISITS - OTHER ST/LOCL AMOUNT 12	FALSE	TRUE			2891							y2	207.303	64.1717	0
obawcpy1	PHYSICIAN ASSISTANT TOTAL OFFICE VISITS-WORKERS COMP AMOUNT 11	FALSE	TRUE			3899							y1	298.136	69.3934	0
obawcpy2	PHYSICIAN ASSISTANT TOTAL OFFICE VISITS-WORKERS COMP AMOUNT 12	FALSE	TRUE			2891							y2	285.358	70.6903	0
obaopry1	PHYSICIAN ASSISTANT TOTAL OFFICE VISITS - OTHER PRIVATE AMOUNT 11	FALSE	TRUE			3899							y1	438.657	43.8081	0
obaopry2	PHYSICIAN ASSISTANT TOTAL OFFICE VISITS - OTHER PRIVATE AMOUNT 12	FALSE	TRUE			2891							y2	242.254	45.7697	0
obaopuy1	PHYSICIAN ASSISTANT TOTAL OFFICE VISITS - OTHER PUBLIC AMOUNT 11	FALSE	TRUE			3899							y1	248.39	111.412	0
obaopuy2	PHYSICIAN ASSISTANT TOTAL OFFICE VISITS - OTHER PUBLIC AMOUNT 12	FALSE	TRUE			2891							y2	261.669	106.746	0
obaosry1	PHYSICIAN ASSISTANT OFFICE VISITS - OTHER UNCLASSIFIED SOURCE AMOUNT 11	FALSE	TRUE			3899							y1	245.111	54.7163	0
obaosry2	PHYSICIAN ASSISTANT OFFICE VISITS - OTHER UNCLASSIFIED SOURCE AMOUNT 12	FALSE	TRUE			2891							y2	229.185	48.5808	0
obthery2	OFFICE-BASED PHYSICAL OR OCCUPATIONAL THERAPIST VISITS 12	FALSE	TRUE			2891							y2	27.5947	8.22504	0
obttchy1	OFFICE-BASED PHYSICAL OR OCCUPATIONAL THERAPIST VISIT CHARGES 11	FALSE	TRUE			3899							y1	160.798	7.24628	0
obttchy2	OFFICE-BASED PHYSICAL OR OCCUPATIONAL THERAPIST VISIT CHARGES 12	FALSE	TRUE			2891							y2	45.2657	7.04079	0
obtexpy1	TOTAL OFFICE-BASED PT EXPENDITURE 11	FALSE	TRUE			3899							y1	250.494	7.35762	0
obtexpy2	TOTAL OFFICE-BASED PT EXPENDITURE 12	FALSE	TRUE			2891							y2	40.3935	7.13362	0
obtslfy2	PHYSICAL OR OCCUPATIONAL THERAPIST OFFICE VISITS - SELF/FAMILY AMOUNT 12	FALSE	TRUE			2891							y2	60.1851	10.9722	0
obtmcry2	PHYSICAL OR OCCUPATIONAL THERAPIST OFFICE VISITS - MEDICARE AMOUNT 12	FALSE	TRUE			2891							y2	39.1393	15.3006	0
obtmcdy2	PHYSICAL OR OCCUPATIONAL THERAPIST OFFICE VISITS - MEDICAID AMOUNT 12	FALSE	TRUE			2891							y2	155.927	22.257	0
obtprvy2	PHYSICAL OR OCCUPATIONAL THERAPIST OFFICE VISITS - PRIVATE INSURANCE AMOUNT 12	FALSE	TRUE			2891							y2	77.5809	9.4423	0
obtvay1	PHYSICAL OR OCCUPATIONAL THERAPIST OFFICE VISITS - VA/CHAMPVA AMOUNT 11	FALSE	TRUE			3899							y1	160.918	47.1042	0
obtvay2	PHYSICAL OR OCCUPATIONAL THERAPIST OFFICE VISITS - VA/CHAMPVA AMOUNT 12	FALSE	TRUE			2891							y2	177.167	49.5881	0
obtofdy1	PHYSICAL OR OCCUPATIONAL THERAPIST OFFICE VISITS - OTHER FED AMOUNT 11	FALSE	TRUE			3899							y1	216.363	102.928	0
obtofdy2	PHYSICAL OR OCCUPATIONAL THERAPIST OFFICE VISITS - OTHER FED AMOUNT 12	FALSE	TRUE			2891							y2	418.723	131.533	0
obtstly1	PHYSICAL OR OCCUPATIONAL THERAPIST OFFICE VISITS - OTHER ST/LOCL AMOUNT 11	FALSE	TRUE			3899							y1	338.728	88.7222	0
obtstly2	PHYSICAL OR OCCUPATIONAL THERAPIST OFFICE VISITS - OTHER ST/LOCL AMOUNT 12	FALSE	TRUE			2891							y2	161.087	79.409	0
obtwcpy1	PHYSICAL OR OCCUPATIONAL THERAPIST OFFICE VISITS - WORKERS COMP AMOUNT 11	FALSE	TRUE			3899							y1	82.8273	24.2012	0
obtwcpy2	PHYSICAL OR OCCUPATIONAL THERAPIST OFFICE VISITS - WORKERS COMP AMOUNT 12	FALSE	TRUE			2891							y2	99.503	23.7755	0
obtopry1	PHYSICAL OR OCCUPATIONAL THERAPIST OFFICE VISITS - OTHER PRIVATE AMOUNT 11	FALSE	TRUE			3899							y1	241.951	40.0388	0
obtopry2	PHYSICAL OR OCCUPATIONAL THERAPIST OFFICE VISITS - OTHER PRIVATE AMOUNT 12	FALSE	TRUE			2891							y2	80.1365	36.3566	0
obtopuy1	PHYSICAL OR OCCUPATIONAL THERAPIST OFFICE VISITS - OTHER PUBLIC AMOUNT 11	FALSE	TRUE			3899							y1	283.406	143.779	0
obtopuy2	PHYSICAL OR OCCUPATIONAL THERAPIST OFFICE VISITS - OTHER PUBLIC AMOUNT 12	FALSE	TRUE			2891							y2	310.613	111.618	0
obtosry1	PHYSICAL OR OCCUPATIONAL THERAPIST OFFICE VISITS-OTHER UNCLASSIFIED SOURCE AMOUNT 11	FALSE	TRUE			3899							y1	85.6741	36.8958	0
obtosry2	PHYSICAL OR OCCUPATIONAL THERAPIST OFFICE VISITS-OTHER UNCLASSIFIED SOURCE AMOUNT 12	FALSE	TRUE			2891							y2	142.99	39.3157	0
optotvy2	OUTPATIENT DEPT PROVIDER VISITS 12	FALSE	TRUE			2891							y2	30.1281	4.04637	0
opftchy1	OUTPATIENT DEPARTMENT PROVIDER VISIT CHARGES - FACILITY 11	FALSE	TRUE			3899							y1	48.1145	2.41269	0
opftchy2	OUTPATIENT DEPARTMENT PROVIDER VISIT CHARGES - FACILITY 12	FALSE	TRUE			2891							y2	43.0172	2.46016	0
opfexpy1	TOTAL OUTPATIENT FACILITY EXPENDITURE 11	FALSE	TRUE			3899							y1	34.8468	2.52332	0
opfexpy2	TOTAL OUTPATIENT FACILITY EXPENDITURE 12	FALSE	TRUE			2891							y2	52.7895	2.56989	0
opfslfy2	ALL OUTPATIENT DEPARTMENT VISITS-SELF/FAMILY FACILITY AMOUNT 12	FALSE	TRUE			2891							y2	78.9273	4.89901	0
opfmcry2	ALL OUTPATIENT DEPARTMENT VISITS-MEDICARE FACILITY AMOUNT 12	FALSE	TRUE			2891							y2	95.7431	5.60235	0
opfmcdy2	ALL OUTPATIENT DEPARTMENT VISITS-MEDICAID FACILITY AMOUNT 12	FALSE	TRUE			2891							y2	143.993	7.72563	0
opfprvy2	ALL OUTPATIENT DEPARTMENT VISITS-PRIVATE INSURANCE FACILITY AMOUNT 12	FALSE	TRUE			2891							y2	90.5236	3.7391	0
opfvay2	ALL OUTPATIENT DEPARTMENT VISITS-VA/CHAMPVA FACILITY AMOUNT 12	FALSE	TRUE			2891							y2	145.837	16.6437	0
opfofdy1	ALL OUTPATIENT DEPARTMENT VISITS-OTHER FED FACILITY AMOUNT 11	FALSE	TRUE			3899							y1	170.867	29.9218	0
opfofdy2	ALL OUTPATIENT DEPARTMENT VISITS-OTHER FED FACILITY AMOUNT 12	FALSE	TRUE			2891							y2	256.637	33.3474	0
opfstly1	ALL OUTPATIENT DEPARTMENT VISITS-OTHER STATE OR LOCAL INSURANCE FACILITY AMOUNT 11	FALSE	TRUE			3899							y1	329.815	30.4985	0
opfstly2	ALL OUTPATIENT DEPARTMENT VISITS-OTHER STATE OR LOCAL INSURANCE FACILITY AMOUNT 12	FALSE	TRUE			2891							y2	138.515	30.9516	0
opfwcpy2	ALL OUTPATIENT DEPARTMENT VISITS-WORKERS COMP FACILITY AMOUNT 12	FALSE	TRUE			2891							y2	95.7324	21.5317	0
opfopry2	ALL OUTPATIENT DEPARTMENT VISITS - OTHER PRIVATE FACILITY AMOUNT 12	FALSE	TRUE			2891							y2	353.09	14.6798	0
opfopuy1	ALL OUTPATIENT DEPARTMENT VISITS - OTHER PUBLIC FACILITY AMOUNT 11	FALSE	TRUE			3899							y1	105.74	36.2684	0
opfopuy2	ALL OUTPATIENT DEPARTMENT VISITS - OTHER PUBLIC FACILITY AMOUNT 12	FALSE	TRUE			2891							y2	262.816	35.7726	0
opfosry2	ALL OUTPATIENT DEPARTMENT VISITS-OTHER UNCLASSIFIED SOURCE FACILITY AMOUNT 12	FALSE	TRUE			2891							y2	99.5772	20.4472	0
opdexpy1	TOTAL OUTPATIENT PROVIDER EXPENDITURE 11	FALSE	TRUE			3899							y1	22.8903	3.50556	0
opdexpy2	TOTAL OUTPATIENT PROVIDER EXPENDITURE 12	FALSE	TRUE			2891							y2	30.8964	3.54596	0
opdtchy2	OUTPATIENT DEPARTMENT PROVIDER VISIT CHARGES - DR 12	FALSE	TRUE			2891							y2	38.8565	3.40444	0
opdslfy2	ALL OUTPATIENT DEPARTMENT VISITS-SELF/FAMILY PHYSICIAN AMOUNT 12	FALSE	TRUE			2891							y2	73.6985	7.20696	0
opdmcry2	ALL OUTPATIENT DEPARTMENT VISITS-MEDICARE PHYSICIAN AMOUNT 12	FALSE	TRUE			2891							y2	33.2144	6.71271	0
opdmcdy2	ALL OUTPATIENT DEPARTMENT VISITS-MEDICAID PHYSICIAN AMOUNT 12	FALSE	TRUE			2891							y2	41.976	10.4394	0
opdprvy2	ALL OUTPATIENT DEPARTMENT VISITS-PRIVATE INSURANCE PHYSICIAN AMOUNT 12	FALSE	TRUE			2891							y2	49.0848	4.81889	0
opdvay1	ALL OUTPATIENT DEPARTMENT VISITS-VA/CHAMPVA PHYSICIAN AMOUNT 11	FALSE	TRUE			3899							y1	190.857	39.3664	0
opdvay2	ALL OUTPATIENT DEPARTMENT VISITS-VA/CHAMPVA PHYSICIAN AMOUNT 12	FALSE	TRUE			2891							y2	147.428	45.0525	0
opdofdy1	ALL OUTPATIENT DEPARTMENT VISITS-OTHER FED PHYSICIAN AMOUNT 11	FALSE	TRUE			3899							y1	196.363	84.9332	0
opdofdy2	ALL OUTPATIENT DEPARTMENT VISITS-OTHER FED PHYSICIAN AMOUNT 12	FALSE	TRUE			2891							y2	307.43	107.714	0
opdstly1	ALL OUTPATIENT DEPARTMENT VISITS-OTHER STATE OR LOCAL INSURANCE PHYSICIAN AMOUNT 11	FALSE	TRUE			3899							y1	240.128	59.4875	0
opdstly2	ALL OUTPATIENT DEPARTMENT VISITS-OTHER STATE OR LOCAL INSURANCE PHYSICIAN AMOUNT 12	FALSE	TRUE			2891							y2	195.351	58.0113	0
opdwcpy1	ALL OUTPATIENT DEPARTMENT VISITS-WORKERS COMP PHYSICIAN AMOUNT 11	FALSE	TRUE			3899							y1	107.973	28.6018	0
opdwcpy2	ALL OUTPATIENT DEPARTMENT VISITS-WORKERS COMP PHYSICIAN AMOUNT 12	FALSE	TRUE			2891							y2	98.2583	29.6153	0
opdopry2	ALL OUTPATIENT DEPARTMENT VISITS - OTHER PRIVATE PHYSICIAN AMOUNT 12	FALSE	TRUE			2891							y2	68.3257	14.5792	0
opdopuy1	ALL OUTPATIENT DEPARTMENT VISITS-OTHER PUBLIC PHYSICIAN AMOUNT 11	FALSE	TRUE			3899							y1	127.675	40.5456	0
opdopuy2	ALL OUTPATIENT DEPARTMENT VISITS-OTHER PUBLIC PHYSICIAN AMOUNT 12	FALSE	TRUE			2891							y2	233.474	37.7162	0
opdosry1	ALL OUTPATIENT DEPARTMENT VISITS-OTHER UNCLASSIFIED SOURCE PHYSICIAN AMOUNT 11	FALSE	TRUE			3899							y1	195.737	64.5038	0
opdosry2	ALL OUTPATIENT DEPARTMENT VISITS-OTHER UNCLASSIFIED SOURCE PHYSICIAN AMOUNT 12	FALSE	TRUE			2891							y2	179.076	63.4955	0
opdrvy2	OUTPATIENT DEPT PHYSICIAN VISITS 12	FALSE	TRUE			2891							y2	45.0515	5.36605	0
opvtchy1	OUTPATIENT DEPARTMENT PHYSICIAN VISIT CHARGES - FACILITY 11	FALSE	TRUE			3899							y1	46.1982	3.45994	0
opvtchy2	OUTPATIENT DEPARTMENT PHYSICIAN VISIT CHARGES - FACILITY 12	FALSE	TRUE			2891							y2	51.8469	3.57677	0
opvexpy1	TOTAL OUTPATIENT PHYSICIAN - FACILITY EXPENDITURE 11	FALSE	TRUE			3899							y1	40.3831	3.59077	0
opvexpy2	TOTAL OUTPATIENT PHYSICIAN - FACILITY EXPENDITURE 12	FALSE	TRUE			2891							y2	70.6297	3.70554	0
opvslfy2	OUTPATIENT DEPARTMENT DR VISITS-SELF/FAMILY FACILITY AMOUNT 12	FALSE	TRUE			2891							y2	98.7141	6.787	0
opvmcry2	OUTPATIENT DEPARTMENT DR VISITS-MEDICARE FACILITY AMOUNT 12	FALSE	TRUE			2891							y2	57.0186	7.7754	0
opvmcdy2	OUTPATIENT DEPARTMENT DR VISITS-MEDICAID FACILITY AMOUNT 12	FALSE	TRUE			2891							y2	208.959	9.73737	0
opvprvy2	OUTPATIENT DEPARTMENT DR VISITS-PRIVATE INSURANCE FACILITY AMOUNT 12	FALSE	TRUE			2891							y2	125.658	5.31595	0
opvvay1	OUTPATIENT DEPARTMENT DR VISITS-VA/CHAMPVA FACILITY AMOUNT 11	FALSE	TRUE			3899							y1	140.411	18.1204	0
opvvay2	OUTPATIENT DEPARTMENT DR VISITS-VA/CHAMPVA FACILITY AMOUNT 12	FALSE	TRUE			2891							y2	157.585	19.5407	0
opvofdy1	OUTPATIENT DEPARTMENT DR VISITS-OTHER FED FACILITY AMOUNT 11	FALSE	TRUE			3899							y1	170.16	34.2099	0
opvofdy2	OUTPATIENT DEPARTMENT DR VISITS-OTHER FED FACILITY AMOUNT 12	FALSE	TRUE			2891							y2	311.778	38.9736	0
opvstly1	OUTPATIENT DEPARTMENT DR VISITS-OTHER STATE OR LOCAL INSURANCE FACILITY AMOUNT 11	FALSE	TRUE			3899							y1	364.905	40.2393	0
opvstly2	OUTPATIENT DEPARTMENT DR VISITS-OTHER STATE OR LOCAL INSURANCE FACILITY AMOUNT 12	FALSE	TRUE			2891							y2	161.08	39.1036	0
opvwcpy1	OUTPATIENT DEPARTMENT DR VISITS-WORKERS COMP FACILITY AMOUNT 11	FALSE	TRUE			3899							y1	74.5983	25.272	0
opvwcpy2	OUTPATIENT DEPARTMENT DR VISITS-WORKERS COMP FACILITY AMOUNT 12	FALSE	TRUE			2891							y2	113.001	28.1242	0
opvopry1	OUTPATIENT DEPARTMENT DR VISITS - OTHER PRIVATE FACILITY AMOUNT 11	FALSE	TRUE			3899							y1	150.634	18.6346	0
opvopry2	OUTPATIENT DEPARTMENT DR VISITS - OTHER PRIVATE FACILITY AMOUNT 12	FALSE	TRUE			2891							y2	380.012	19.3176	0
opvopuy1	OUTPATIENT DEPARTMENT DR VISITS-OTHER PUBLIC FACILITY AMOUNT 11	FALSE	TRUE			3899							y1	128.079	46.8157	0
opvopuy2	OUTPATIENT DEPARTMENT DR VISITS-OTHER PUBLIC FACILITY AMOUNT 12	FALSE	TRUE			2891							y2	280.929	45.3038	0
opvosry1	OUTPATIENT DEPARTMENT DR VISITS-OTHER UNCLASSIFIED SOURCE FACILITY AMOUNT 11	FALSE	TRUE			3899							y1	113.975	25.0504	0
opvosry2	OUTPATIENT DEPARTMENT DR VISITS-OTHER UNCLASSIFIED SOURCE FACILITY AMOUNT 12	FALSE	TRUE			2891							y2	132.375	28.0497	0
opsexpy1	TOTAL OUTPATIENT PHYSICIAN - DR EXPENDITURE 11	FALSE	TRUE			3899							y1	25.7971	4.69672	0
opsexpy2	TOTAL OUTPATIENT PHYSICIAN - DR EXPENDITURE 12	FALSE	TRUE			2891							y2	35.8067	4.78118	0
opstchy2	OUTPATIENT DEPARTMENT PHYSICIAN VISIT CHARGES - DR 12	FALSE	TRUE			2891							y2	47.4877	4.63591	0
opsslfy2	OUTPATIENT DEPARTMENT DR VISITS-SELF/FAMILY PHYSICIAN AMOUNT 12	FALSE	TRUE			2891							y2	83.0272	9.43067	0
opsmcry2	OUTPATIENT DEPARTMENT DR VISITS-MEDICARE PHYSICIAN AMOUNT 12	FALSE	TRUE			2891							y2	40.8878	8.91787	0
opsmcdy1	OUTPATIENT DEPARTMENT DR VISITS-MEDICAID PHYSICIAN AMOUNT 11	FALSE	TRUE			3899							y1	88.8342	12.6962	0
opsmcdy2	OUTPATIENT DEPARTMENT DR VISITS-MEDICAID PHYSICIAN AMOUNT 12	FALSE	TRUE			2891							y2	44.2572	12.9853	0
opsprvy2	OUTPATIENT DEPARTMENT DR VISITS-PRIVATE INSURANCE PHYSICIAN AMOUNT 12	FALSE	TRUE			2891							y2	56.4415	6.41194	0
opsvay1	OUTPATIENT DEPARTMENT DR VISITS-VA/CHAMPVA PHYSICIAN AMOUNT 11	FALSE	TRUE			3899							y1	177.754	54.7999	0
opsvay2	OUTPATIENT DEPARTMENT DR VISITS-VA/CHAMPVA PHYSICIAN AMOUNT 12	FALSE	TRUE			2891							y2	210.966	61.1452	0
opsofdy1	OUTPATIENT DEPARTMENT DR VISITS-OTHER FED PHYSICIAN AMOUNT 11	FALSE	TRUE			3899							y1	298.324	143.989	0
opsofdy2	OUTPATIENT DEPARTMENT DR VISITS-OTHER FED PHYSICIAN AMOUNT 12	FALSE	TRUE			2891							y2	306.323	155.913	0
opsstly1	OUTPATIENT DEPARTMENT DR VISITS-OTHER STATE OR LOCAL INSURANCE PHYSICIAN AMOUNT 11	FALSE	TRUE			3899							y1	242.963	67.8936	0
opsstly2	OUTPATIENT DEPARTMENT DR VISITS-OTHER STATE OR LOCAL INSURANCE PHYSICIAN AMOUNT 12	FALSE	TRUE			2891							y2	221.648	73.3272	0
opswcpy1	OUTPATIENT DEPARTMENT DR VISITS-WORKERS COMP PHYSICIAN AMOUNT 11	FALSE	TRUE			3899							y1	121.431	34.3076	0
opswcpy2	OUTPATIENT DEPARTMENT DR VISITS-WORKERS COMP PHYSICIAN AMOUNT 12	FALSE	TRUE			2891							y2	94.789	34.561	0
opsopry1	OUTPATIENT DEPARTMENT DR VISITS - OTHER PRIVATE PHYSICIAN AMOUNT 11	FALSE	TRUE			3899							y1	146.054	18.107	0
opsopry2	OUTPATIENT DEPARTMENT DR VISITS - OTHER PRIVATE PHYSICIAN AMOUNT 12	FALSE	TRUE			2891							y2	68.7934	18.1846	0
opsopuy1	OUTPATIENT DEPARTMENT DR VISITS-OTHER PUBLIC PHYSICIAN AMOUNT 11	FALSE	TRUE			3899							y1	153.542	49.9837	0
opsopuy2	OUTPATIENT DEPARTMENT DR VISITS-OTHER PUBLIC PHYSICIAN AMOUNT 12	FALSE	TRUE			2891							y2	130.077	49.4943	0
opsosry1	OUTPATIENT DEPARTMENT DR VISITS-OTHER UNCLASSIFIED SOURCE PHYSICIAN AMOUNT 11	FALSE	TRUE			3899							y1	205.121	73.6444	0
opsosry2	OUTPATIENT DEPARTMENT DR VISITS-OTHER UNCLASSIFIED SOURCE PHYSICIAN AMOUNT 12	FALSE	TRUE			2891							y2	188.365	70.3325	0
opothvy2	OUTPATIENT DEPT NON-DR VISITS 12	FALSE	TRUE			2891							y2	37.2536	5.64653	0
opotchy1	OUTPATIENT DEPARTMENT NON-PHYS VISIT CHARGES - FACILITY 11	FALSE	TRUE			3899							y1	106.286	3.47912	0
opotchy2	OUTPATIENT DEPARTMENT NON-PHYS VISIT CHARGES - FACILITY 12	FALSE	TRUE			2891							y2	73.2609	3.48296	0
opoexpy1	TOTAL OUTPATIENT NON-DR - FACILITY EXPENDITURE 11	FALSE	TRUE			3899							y1	58.9178	3.62938	0
opoexpy2	TOTAL OUTPATIENT NON-DR - FACILITY EXPENDITURE 12	FALSE	TRUE			2891							y2	66.7146	3.63104	0
oposlfy2	OUTPATIENT DEPARTMENT NON-DR VISITS-SELF/FAM FACILITY AMOUNT 12	FALSE	TRUE			2891							y2	64.28	6.94966	0
opomcry2	OUTPATIENT DEPARTMENT NON-DR VISITS-MEDICARE FACILITY AMOUNT 12	FALSE	TRUE			2891							y2	136.107	7.11234	0
opomcdy2	OUTPATIENT DEPARTMENT NON-DR VISITS-MEDICAID FACILITY AMOUNT 12	FALSE	TRUE			2891							y2	130.825	11.4014	0
opoprvy2	OUTPATIENT DEPARTMENT NON-DR VISITS-PRIVATE INSURANCE FACILITY AMOUNT 12	FALSE	TRUE			2891							y2	83.2555	4.97669	0
opovay1	OUTPATIENT DEPARTMENT NON-DR VISITS-VA/CHAMPVA FACILITY AMOUNT 11	FALSE	TRUE			3899							y1	136.028	25.2241	0
opovay2	OUTPATIENT DEPARTMENT NON-DR VISITS-VA/CHAMPVA FACILITY AMOUNT 12	FALSE	TRUE			2891							y2	191.583	25.2677	0
opoofdy1	OUTPATIENT DEPARTMENT NON-DR VISITS-OTHER FED FACILITY AMOUNT 11	FALSE	TRUE			3899							y1	350.918	51.3348	0
opoofdy2	OUTPATIENT DEPARTMENT NON-DR VISITS-OTHER FED FACILITY AMOUNT 12	FALSE	TRUE			2891							y2	422.087	53.841	0
opostly1	OUTPATIENT DEPARTMENT NON-DR VISITS-OTHER ST/LOC FACILITY AMOUNT 11	FALSE	TRUE			3899							y1	247.365	43.3942	0
opostly2	OUTPATIENT DEPARTMENT NON-DR VISITS-OTHER ST/LOC FACILITY AMOUNT 12	FALSE	TRUE			2891							y2	225.211	47.3159	0
opowcpy1	OUTPATIENT DEPARTMENT NON-DR VISITS-WRKRS COMP FACILITY AMOUNT 11	FALSE	TRUE			3899							y1	229.808	29.0631	0
opowcpy2	OUTPATIENT DEPARTMENT NON-DR VISITS-WRKRS COMP FACILITY AMOUNT 12	FALSE	TRUE			2891							y2	110.571	30.3635	0
opoopry1	OUTPATIENT DEPARTMENT NON-DR VISITS-OTHER PRIVATE FACILITY AMOUNT 11	FALSE	TRUE			3899							y1	151.663	18.4654	0
opoopry2	OUTPATIENT DEPARTMENT NON-DR VISITS-OTHER PRIVATE FACILITY AMOUNT 12	FALSE	TRUE			2891							y2	162.541	19.9602	0
opoopuy1	OUTPATIENT DEPARTMENT NON-DR VISITS-OTHER PUBLIC FACILITY AMOUNT 11	FALSE	TRUE			3899							y1	186.709	52.2005	0
opoopuy2	OUTPATIENT DEPARTMENT NON-DR VISITS-OTHER PUBLIC FACILITY AMOUNT 12	FALSE	TRUE			2891							y2	206.014	52.9047	0
opoosry1	OUTPATIENT DEPARTMENT NON-DR VISITS-OTHER UNCLASSIFIED SRC FACILITY AMOUNT 11	FALSE	TRUE			3899							y1	199.07	28.1521	0
opoosry2	OUTPATIENT DEPARTMENT NON-DR VISITS-OTHER UNCLASSIFIED SRC FACILITY AMOUNT 12	FALSE	TRUE			2891							y2	144.61	28.1174	0
oppexpy1	TOTAL OUTPATIENT NON-DR - DR EXPENDITURE 11	FALSE	TRUE			3899							y1	45.1115	5.15542	0
oppexpy2	TOTAL OUTPATIENT NON-DR - DR EXPENDITURE 12	FALSE	TRUE			2891							y2	60.5015	5.16102	0
opptchy2	OUTPATIENT DEPARTMENT NON-PHYS VISIT CHARGES - DR 12	FALSE	TRUE			2891							y2	64.7049	4.92696	0
oppslfy2	OUTPATIENT DEPARTMENT NON-DR VISITS-SELF/FAM PHYSICIAN AMOUNT 12	FALSE	TRUE			2891							y2	63.2412	10.7674	0
oppmcry2	OUTPATIENT DEPARTMENT NON-DR VISITS-MEDICARE PHYSICIAN AMOUNT 12	FALSE	TRUE			2891							y2	60.6848	9.21098	0
oppmcdy2	OUTPATIENT DEPARTMENT NON-DR VISITS-MEDICAID PHYSICIAN AMOUNT 12	FALSE	TRUE			2891							y2	106.275	16.1224	0
oppprvy2	OUTPATIENT DEPARTMENT NON-DR VISITS-PRIVATE INSURANCE PHYSICIAN AMOUNT 12	FALSE	TRUE			2891							y2	98.5022	6.82437	0
oppvay1	OUTPATIENT DEPARTMENT NON-DR VISITS-VA/CHAMPVA PHYSICIAN AMOUNT 11	FALSE	TRUE			3899							y1	338.778	56.5511	0
oppvay2	OUTPATIENT DEPARTMENT NON-DR VISITS-VA/CHAMPVA PHYSICIAN AMOUNT 12	FALSE	TRUE			2891							y2	214.849	68.8107	0
oppofdy1	OUTPATIENT DEPARTMENT NON-DR VISITS-OTHER FED PHYSICIAN AMOUNT 11	FALSE	TRUE			3899							y1	231.082	101.535	0
oppofdy2	OUTPATIENT DEPARTMENT NON-DR VISITS-OTHER FED PHYSICIAN AMOUNT 12	FALSE	TRUE			2891							y2	423.581	148.981	0
oppstly1	OUTPATIENT DEPARTMENT NON-DR VISITS-OTHER ST/LOC PHYSICIAN AMOUNT 11	FALSE	TRUE			3899							y1	449.762	115.525	0
oppstly2	OUTPATIENT DEPARTMENT NON-DR VISITS-OTHER ST/LOC PHYSICIAN AMOUNT 12	FALSE	TRUE			2891							y2	330.73	93.3245	0
oppwcpy1	OUTPATIENT DEPARTMENT NON-DR VISITS-WRKRS COMP PHYSICIAN AMOUNT 11	FALSE	TRUE			3899							y1	247.523	47.6142	0
oppwcpy2	OUTPATIENT DEPARTMENT NON-DR VISITS-WRKRS COMP PHYSICIAN AMOUNT 12	FALSE	TRUE			2891							y2	323.498	52.3723	0
oppopry1	OUTPATIENT DEPARTMENT NON-DR VISITS-OTHER PRIVATE PHYSICIAN AMOUNT 11	FALSE	TRUE			3899							y1	143.868	21.9224	0
oppopry2	OUTPATIENT DEPARTMENT NON-DR VISITS-OTHER PRIVATE PHYSICIAN AMOUNT 12	FALSE	TRUE			2891							y2	181.795	22.5703	0
oppopuy1	OUTPATIENT DEPARTMENT NON-DR VISITS-OTHER PUBLIC PHYSICIAN AMOUNT 11	FALSE	TRUE			3899							y1	243.729	65.78	0
oppopuy2	OUTPATIENT DEPARTMENT NON-DR VISITS-OTHER PUBLIC PHYSICIAN AMOUNT 12	FALSE	TRUE			2891							y2	383.924	57.2914	0
opposry1	OUTPATIENT DEPARTMENT NON-DR VISITS-OTHER UNCLASSIFIED SRC PHYSICIAN AMOUNT 11	FALSE	TRUE			3899							y1	457.433	131.211	0
opposry2	OUTPATIENT DEPARTMENT NON-DR VISITS-OTHER UNCLASSIFIED SRC PHYSICIAN AMOUNT 12	FALSE	TRUE			2891							y2	456.789	146.521	0
amchiry2	CHIROPRACTR VISITS (OFF+OUTPAT), 2012	FALSE	TRUE			2891							y2	19.9043	7.24857	0
amctchy2	CHIRPRACTOR AMBULATORY VISIT CHARGES 12	FALSE	TRUE			2891							y2	52.1228	5.98311	0
amcexpy2	TOTL AMBULTRY (OB+OP) CHIRPRACTOR EXPENDITURE 12	FALSE	TRUE			2891							y2	35.3056	6.08629	0
amcslfy2	CHIRPRACTOR AMBULATORY VISITS - SELF/FAMILY AMOUNT 12	FALSE	TRUE			2891							y2	49.0507	7.12644	0
amcmcry2	CHIRPRACTOR AMBULATORY VISITS - MEDICARE AMOUNT 12	FALSE	TRUE			2891							y2	101.928	18.6551	0
amcmcdy2	CHIRPRACTOR AMBULATORY VISITS - MEDICAID AMOUNT 12	FALSE	TRUE			2891							y2	126.924	33.9846	0
amcprvy2	CHIRPRACTOR AMBULATORY VISITS - PRIVATE INSURANCE AMOUNT 12	FALSE	TRUE			2891							y2	43.2991	8.77845	0
amcvay2	CHIRPRACTOR AMBULATORY VISITS - VA/CHAMPVA AMOUNT 12	FALSE	TRUE			2891							y2	208.269	70.4568	0
amcofdy2	CHIRPRACTOR AMBULATORY VISITS - OTHER FEDERAL AMOUNT 12	FALSE	TRUE			2891							y2	353.193	297.452	0
amcstly2	CHIRPRACTOR AMBULATORY VISITS - OTHER STATE OR LOCAL INSURANCE AMOUNT 12	FALSE	TRUE			2891							y2	256.979	111.162	0
amcwcpy2	CHIRPRACTOR AMBULATORY VISITS-WORKERS COMP AMOUNT 12	FALSE	TRUE			2891							y2	81.0798	37.9354	0
amcopry2	CHIRPRACTOR AMBULATORY VISITS - OTHER PRIVATE AMOUNT 12	FALSE	TRUE			2891							y2	290.421	39.7955	0
amcopuy2	CHIRPRACTOR AMBULATORY VISITS - OTHER PUBLIC AMOUNT 12	FALSE	TRUE			2891							y2	261.663	167.509	0
amcosry2	CHIRPRACTOR AMBULATORY VISITS - OTHER UNCLASSIFIED SOURCE AMOUNT 12	FALSE	TRUE			2891							y2	122.009	26.0323	0
amnursy2	AMBULATORY NURSE/PRCTITIONR VSTS(OB+OP) 12	FALSE	TRUE			2891							y2	43.8275	5.44697	0
amntchy2	NURSE OR PRACTITIONER AMBULATORY VISIT CHARGES 12	FALSE	TRUE			2891							y2	84.682	3.50681	0
amnexpy2	TOTL AMBULTRY (OB+OP) NURSE OR PRACTITIONER EXPENDITURE 12	FALSE	TRUE			2891							y2	95.6916	3.66332	0
amnslfy2	NURSE OR PRACTITIONER AMBULATORY VISITS - SELF/FAMILY AMOUNT 12	FALSE	TRUE			2891							y2	227.944	5.5491	0
amnmcry2	NURSE OR PRACTITIONER AMBULATORY VISITS - MEDICARE AMOUNT 12	FALSE	TRUE			2891							y2	144.785	8.88916	0
amnmcdy2	NURSE OR PRACTITIONER AMBULATORY VISITS - MEDICAID AMOUNT 12	FALSE	TRUE			2891							y2	123.547	10.3069	0
amnprvy2	NURSE OR PRACTITIONER AMBULATORY VISITS - PRIVATE INSURANCE AMOUNT 12	FALSE	TRUE			2891							y2	187.508	5.40542	0
amnvay2	NURSE OR PRACTITIONER AMBULATORY VISITS-VA/CHAMPVA AMOUNT 12	FALSE	TRUE			2891							y2	113.47	23.8454	0
amnofdy2	NURSE OR PRACTITIONER AMBULATORY VISITS-OTHER FEDERAL AMOUNT 12	FALSE	TRUE			2891							y2	193.911	48.8386	0
amnstly2	NURSE OR PRACTITIONER AMBULATORY VISITS-OTHER STATE OR LOCAL INSURANCE AMOUNT 12	FALSE	TRUE			2891							y2	253.068	32.7042	0
amnwcpy2	NURSE OR PRACTITIONER AMBULATORY VISITS-WORKERS COMP AMOUNT 12	FALSE	TRUE			2891							y2	242.37	50.3909	0
amnopry2	NURSE OR PRACTITIONER AMBULATORY VISITS - OTHER PRIVATE AMOUNT 12	FALSE	TRUE			2891							y2	196.751	22.8416	0
amnopuy2	NURSE OR PRACTITIONER AMBULATORY VISITS - OTHER PUBLIC AMOUNT 12	FALSE	TRUE			2891							y2	267.852	46.8294	0
amnosry2	NURSE OR PRACTITIONER AMBULATORY VISITS - OTHER UNCLASSIFIED SOURCE AMOUNT 12	FALSE	TRUE			2891							y2	203.418	19.6072	0
amoptoy2	AMBULATORY OPTOMETRIST VISITS (OB+OP) 12	FALSE	TRUE			2891							y2	14.0595	4.96834	0
ametchy2	OPTOMETRIST AMBULATORY VISIT CHARGES 12	FALSE	TRUE			2891							y2	74.1544	4.51359	0
ameexpy2	TOTL AMBULTRY (OB+OP) OPTOMETRIST EXPENDITURE 12	FALSE	TRUE			2891							y2	52.3563	4.56644	0
ameslfy2	OPTMTRIST AMBULATORY VISITS - SELF/FAMILY AMOUNT 12	FALSE	TRUE			2891							y2	43.2785	5.79697	0
amemcry2	OPTMTRIST AMBULATORY VISITS - MEDICARE AMOUNT 12	FALSE	TRUE			2891							y2	198.915	19.4218	0
amemcdy2	OPTMTRIST AMBULATORY VISITS - MEDICAID AMOUNT 12	FALSE	TRUE			2891							y2	81.3241	14.244	0
ameprvy2	OPTMTRIST AMBULATORY VISITS - PRIVATE INSURANCE AMOUNT 12	FALSE	TRUE			2891							y2	94.4303	7.24834	0
amevay2	OPTMTRIST AMBULATORY VISITS-VA/CHAMPVA AMOUNT 12	FALSE	TRUE			2891							y2	179.316	43.6988	0
ameofdy2	OPTMTRIST AMBULATORY VISITS-OTHER FED AMOUNT 12	FALSE	TRUE			2891							y2	184.112	98.5821	0
amestly2	OPTMTRIST AMBULATORY VISITS-OTHER STATE OR LOCAL INSURANCE AMOUNT 12	FALSE	TRUE			2891							y2	156.714	60.3431	0
amewcpy2	OPTMTRIST AMBULATORY VISITS-WORKERS COMP AMOUNT 12	FALSE	TRUE			2891							y2	245.939	145.67	0
ameopry2	OPTMTRIST AMBULATORY VISITS - OTHER PRIVATE AMOUNT 12	FALSE	TRUE			2891							y2	158.303	38.6527	0
ameopuy2	OPTMTRIST AMBULATORY VISITS - OTHER PUBLIC AMOUNT 12	FALSE	TRUE			2891							y2	307.558	119.037	0
ameosry2	OPTOM AMBULATORY VISITS - OTHER UNCLASSIFIED SOURCE AMOUNT 12	FALSE	TRUE			2891							y2	171.035	52.2263	0
amassty2	PHYSICIAN ASS TOTAL VISITS (OFF+OUPAT), 2012	FALSE	TRUE			2891							y2	46.93	9.2789	0
amatchy2	PHYSICIAN ASSISTANT TOTAL AMBULATORY VISIT CHARGES 12	FALSE	TRUE			2891							y2	78.9232	7.3775	0
amaexpy2	TOTL AMBULTRY (OB+OP) PHYSICIAN ASSISTANT TOTAL EXPENDITURE 12	FALSE	TRUE			2891							y2	63.8441	7.50198	0
amaslfy2	PHYSICIAN ASSISTANT TOTAL AMBULATORY VISITS-SELF/FAMILY AMOUNT 12	FALSE	TRUE			2891							y2	198.489	9.98026	0
amamcry2	PHYSICIAN ASSISTANT TOTAL AMBULATORY VISITS-MEDICARE AMOUNT 12	FALSE	TRUE			2891							y2	112.299	18.7721	0
amamcdy2	PHYSICIAN ASSISTANT TOTAL AMBULATORY VISITS-MEDICAID AMOUNT 12	FALSE	TRUE			2891							y2	202.58	23.1759	0
amaprvy2	PHYSICIAN ASSISTANT TOTAL AMBULATORY VISITS-PRIVATE INSURANCE AMOUNT 12	FALSE	TRUE			2891							y2	80.3448	10.1478	0
amavay2	PHYSICIAN ASSISTANT TOTAL AMBULATORY VISITS-VA/CHAMPVA AMOUNT 12	FALSE	TRUE			2891							y2	243.21	42.1458	0
amaofdy2	PHYSICIAN ASSISTANT TOTAL AMBULATORY VISITS - OTHER FED AMOUNT 12	FALSE	TRUE			2891							y2	173.834	72.037	0
amastly2	PHYSICIAN ASSISTANT TOTAL AMBULATORY VISITS-OTHER ST/LOCL AMOUNT 12	FALSE	TRUE			2891							y2	204.17	63.1339	0
amawcpy2	PHYSICIAN ASSISTANT TOTAL AMBULATORY VISITS-WRKERS COMP AMOUNT 12	FALSE	TRUE			2891							y2	268.607	67.1933	0
amaopry2	PHYSICIAN ASSISTANT TOTAL AMBULATORY VISITS - OTHER PRIVATE AMOUNT 12	FALSE	TRUE			2891							y2	272.777	44.8904	0
amaopuy2	PHYSICIAN ASSISTANT TOTAL AMBULATORY VISITS - OTHER PUBLIC AMOUNT 12	FALSE	TRUE			2891							y2	258.537	102.238	0
amaosry2	PHYSICIAN ASSISTANT AMBULATORY VISITS - OTHER UNCLASSIFIED SOURCE AMOUNT 12	FALSE	TRUE			2891							y2	202.669	47.8527	0
amthery2	AMBULATORY PHYSICAL OR OCCUPATIONAL THERAPIST THRPY VISITS (OB+OP) 12	FALSE	TRUE			2891							y2	24.3473	7.48859	0
amttchy2	PHYSICAL OR OCCUPATIONAL THERAPIST AMBULATORY VISIT CHARGES 12	FALSE	TRUE			2891							y2	72.0476	6.43382	0
amtexpy2	TOTL AMBULTRY (OB+OP) PHYSICAL OR OCCUPATIONAL THERAPIST EXPENDITURE 12	FALSE	TRUE			2891							y2	35.002	6.51391	0
amtslfy2	PHYSICAL OR OCCUPATIONAL THERAPIST AMBULATORY VISITS-SELF/FAMILY AMOUNT 12	FALSE	TRUE			2891							y2	62.0179	10.0944	0
amtmcry2	PHYSICAL OR OCCUPATIONAL THERAPIST AMBULATORY VISITS-MEDICARE AMOUNT 12	FALSE	TRUE			2891							y2	70.9297	13.419	0
amtmcdy2	PHYSICAL OR OCCUPATIONAL THERAPIST AMBULATORY VISITS-MEDICAID AMOUNT 12	FALSE	TRUE			2891							y2	136.604	19.9335	0
amtprvy2	PHYSICAL OR OCCUPATIONAL THERAPIST AMBULATORY VISITS-PRIVATE INSURANCE AMOUNT 12	FALSE	TRUE			2891							y2	62.3942	8.60742	0
amtvay2	PHYSICAL OR OCCUPATIONAL THERAPIST AMBULATORY VISITS-VA/CHAMPVA AMOUNT 12	FALSE	TRUE			2891							y2	184.475	44.1159	0
amtofdy2	PHYSICAL OR OCCUPATIONAL THERAPIST AMBULATORY VISITS - OTHER FED AMOUNT 12	FALSE	TRUE			2891							y2	299.676	105.657	0
amtstly2	PHYSICAL OR OCCUPATIONAL THERAPIST AMBULATORY VISITS-OTHER ST/LOCL AMOUNT 12	FALSE	TRUE			2891							y2	175.26	69.7204	0
amtwcpy2	PHYSICAL OR OCCUPATIONAL THERAPIST AMBULATORY VISITS-WORKERS COMP AMOUNT 12	FALSE	TRUE			2891							y2	90.026	22.2764	0
amtopry2	PHYSICAL OR OCCUPATIONAL THERAPIST AMBULATORY VISITS - OTHER PRIVATE AMOUNT 12	FALSE	TRUE			2891							y2	111.437	31.1745	0
amtopuy2	PHYSICAL OR OCCUPATIONAL THERAPIST AMBULATORY VISITS-OTHER PUBLIC AMOUNT 12	FALSE	TRUE			2891							y2	256.523	95.0937	0
amtosry2	PHYSICAL OR OCCUPATIONAL THERAPIST AMBULATORY VISITS-OTHER UNCLASSIFIED SOURCE AMOUNT 12	FALSE	TRUE			2891							y2	125.559	36.3295	0
amtotcy2	CALLS WITH OFFICE & OUPAT DEPTS, 2012	FALSE	TRUE			2891							y2	67.2669	7.55363	0
amdrcy2	CALLS WITH OFFICE & OUTPAT PHYSICIANS, 2012	FALSE	TRUE			2891							y2	130.012	9.18226	0
ertoty2	EMERGENCY ROOM VISITS 12	FALSE	TRUE			2891							y2	6.14015	2.86109	0
erftchy1	ER FACILITY VISIT CHARGES 11	FALSE	TRUE			3899							y1	25.7797	2.40061	0
erftchy2	ER FACILITY VISIT CHARGES 12	FALSE	TRUE			2891							y2	30.6166	2.50927	0
erfexpy1	TOTALEMERGENCY ROOM FACILITY EXPENDITURE 11	FALSE	TRUE			3899							y1	53.9257	2.61501	0
erfexpy2	TOTALEMERGENCY ROOM FACILITY EXPENDITURE 12	FALSE	TRUE			2891							y2	23.8483	2.70633	0
erfslfy2	ER-SELF/FAMILY AMOUNT - FACILITY 12	FALSE	TRUE			2891							y2	56.0259	5.22892	0
erfmcry2	ER-MEDICARE AMOUNT - FACILITY 12	FALSE	TRUE			2891							y2	47.9689	7.25821	0
erfmcdy2	ER-MEDICAID AMOUNT - FACILITY 12	FALSE	TRUE			2891							y2	90.4107	5.87456	0
erfprvy2	ER-PRIVATE INSURANCE AMOUNT - FACILITY 12	FALSE	TRUE			2891							y2	35.3859	4.57248	0
erfvay2	ER-VA/CHAMPVA AMOUNT - FACILITY 12	FALSE	TRUE			2891							y2	70.8654	24.6863	0
erfofdy1	ER-OTHER FEDERAL AMOUNT - FACILITY 11	FALSE	TRUE			3899							y1	147.263	41.9934	0
erfofdy2	ER-OTHER FEDERAL AMOUNT - FACILITY 12	FALSE	TRUE			2891							y2	150.96	45.0353	0
erfstly1	ER-OTHER STATE OR LOCAL INSURANCE AMOUNT - FACILITY 11	FALSE	TRUE			3899							y1	233.175	32.905	0
erfstly2	ER-OTHER STATE OR LOCAL INSURANCE AMOUNT - FACILITY 12	FALSE	TRUE			2891							y2	164.609	32.0288	0
erfwcpy2	ER-WORKERS COMP AMOUNT - FACILITY 12	FALSE	TRUE			2891							y2	95.0415	18.0614	0
erfopry2	ER-OTHER PRIVATE AMOUNT - FACILITY 12	FALSE	TRUE			2891							y2	73.4419	15.9382	0
erfopuy1	ER-OTHER PUBLIC AMOUNT - FACILITY 11	FALSE	TRUE			3899							y1	372.038	29.5155	0
erfopuy2	ER-OTHER PUBLIC AMOUNT - FACILITY 12	FALSE	TRUE			2891							y2	167.103	28.9321	0
erfosry2	ER-OTHER UNCLASSIFIED SOURCE AMOUNT - FACILITY 12	FALSE	TRUE			2891							y2	120.007	17.4017	0
erdexpy1	TOTAL EMERGENCY ROOM DR EXPENDITURE 11	FALSE	TRUE			3899							y1	24.8251	3.23125	0
erdexpy2	TOTAL EMERGENCY ROOM DR EXPENDITURE 12	FALSE	TRUE			2891							y2	28.0223	3.32461	0
erdtchy2	ER DOCTOR VISIT CHARGES 12	FALSE	TRUE			2891							y2	25.9804	3.01722	0
erdslfy2	ER-SELF/FAMILY AMOUNT - DR 12	FALSE	TRUE			2891							y2	52.0304	7.90572	0
erdmcry2	ER-MEDICARE AMOUNT - DR 12	FALSE	TRUE			2891							y2	52.0861	7.71684	0
erdmcdy2	ER-MEDICAID AMOUNT - DR 12	FALSE	TRUE			2891							y2	104.747	7.20247	0
erdprvy2	ER-PRIVATE INSURANCE AMOUNT - DR 12	FALSE	TRUE			2891							y2	45.7509	5.35823	0
erdvay1	ER-VA/CHAMPVA AMOUNT - DR 11	FALSE	TRUE			3899							y1	88.2293	39.7654	0
erdvay2	ER-VA/CHAMPVA AMOUNT - DR 12	FALSE	TRUE			2891							y2	108.242	45.5649	0
erdofdy1	ER-OTHER FED AMOUNT - DR 11	FALSE	TRUE			3899							y1	211.995	126.424	0
erdofdy2	ER-OTHER FED AMOUNT - DR 12	FALSE	TRUE			2891							y2	296.399	142.156	0
erdstly1	ER-OTHER STATE OR LOCAL INSURANCE AMOUNT - DR 11	FALSE	TRUE			3899							y1	259.215	55.226	0
erdstly2	ER-OTHER STATE OR LOCAL INSURANCE AMOUNT - DR 12	FALSE	TRUE			2891							y2	202.618	52.4499	0
erdwcpy1	ER-WORKERS COMP AMOUNT - DR 11	FALSE	TRUE			3899							y1	163.92	22.9516	0
erdwcpy2	ER-WORKERS COMP AMOUNT - DR 12	FALSE	TRUE			2891							y2	138.587	24.3172	0
erdopry2	ER - OTHER PRIVATE AMOUNT - DR 12	FALSE	TRUE			2891							y2	110.5	14.4917	0
erdopuy1	ER - OTHER PUBLIC AMOUNT - DR 11	FALSE	TRUE			3899							y1	126.73	30.1367	0
erdopuy2	ER - OTHER PUBLIC AMOUNT - DR 12	FALSE	TRUE			2891							y2	110.13	30.7624	0
erdosry1	ER-OTHER UNCLASSIFIED SOURCE AMOUNT - DR 11	FALSE	TRUE			3899							y1	170.585	33.8369	0
erdosry2	ER-OTHER UNCLASSIFIED SOURCE AMOUNT - DR 12	FALSE	TRUE			2891							y2	131.587	34.353	0
ipzeroy2	ZERO-NIGHT HOSPITAL STAYS 12	FALSE	TRUE			2891							y2	28.1659	19.6531	0
ziftchy1	ZERO-NIGHT INPATIENT STAY CHARGES - FACILITY 11	FALSE	TRUE			3899							y1	180.498	18.0996	0
ziftchy2	ZERO-NIGHT INPATIENT STAY CHARGES - FACILITY 12	FALSE	TRUE			2891							y2	56.1697	19.3339	0
zifexpy1	TOTAL ZERO-NIGHT STAYS FACILITY EXPENDITURE 11	FALSE	TRUE			3899							y1	91.4278	18.8724	0
zifexpy2	TOTAL ZERO-NIGHT STAYS FACILITY EXPENDITURE 12	FALSE	TRUE			2891							y2	71.803	20.2435	0
zifslfy1	ZERO-NIGHT INPATIENT STAY-SELF/FAM FACILITY AMOUNT 11	FALSE	TRUE			3899							y1	330.931	38.3752	0
zifslfy2	ZERO-NIGHT INPATIENT STAY-SELF/FAM FACILITY AMOUNT 12	FALSE	TRUE			2891							y2	128.141	38.6588	0
zifmcry1	ZERO-NIGHT INPATIENT STAY-MEDICARE FACILITY AMOUNT 11	FALSE	TRUE			3899							y1	183.095	39.3112	0
zifmcry2	ZERO-NIGHT INPATIENT STAY-MEDICARE FACILITY AMOUNT 12	FALSE	TRUE			2891							y2	148.381	41.2803	0
zifmcdy1	ZERO-NIGHT INPATIENT STAY-MEDICAID FACILITY AMOUNT 11	FALSE	TRUE			3899							y1	145.717	43.1406	0
zifmcdy2	ZERO-NIGHT INPATIENT STAY-MEDICAID FACILITY AMOUNT 12	FALSE	TRUE			2891							y2	169.921	47.6033	0
zifprvy1	ZERO-NIGHT INPATIENT STAY-PRIVATE INSURANCE FACILITY AMOUNT 11	FALSE	TRUE			3899							y1	116.092	26.0533	0
zifprvy2	ZERO-NIGHT INPATIENT STAY-PRIVATE INSURANCE FACILITY AMOUNT 12	FALSE	TRUE			2891							y2	120.214	27.2327	0
zifvay1	ZERO-NIGHT INPATIENT STAY-VA/CHAMPVA FACILITY AMOUNT 11	FALSE	TRUE			3899							y1	322.695	126.502	0
zifvay2	ZERO-NIGHT INPATIENT STAY-VA/CHAMPVA FACILITY AMOUNT 12	FALSE	TRUE			2891							y2	307.111	197.624	0
zifofdy1	ZERO-NIGHT INPATIENT STAY-OTHER FED FACILITY AMOUNT 11	FALSE	TRUE			3899							y1	472.384	211.144	0
zifofdy2	ZERO-NIGHT INPATIENT STAY-OTHER FED FACILITY AMOUNT 12	FALSE	TRUE			2891							y2	425.201	294.996	0
zifstly1	ZERO-NIGHT INPATIENT STAY-OTHER ST/LOC FACILITY AMOUNT 11	FALSE	TRUE			3899							y1	320.906	238.048	0
zifstly2	ZERO-NIGHT INPATIENT STAY-OTHER ST/LOC FACILITY AMOUNT 12	FALSE	TRUE			2891							y2	492.647	306.411	0
zifwcpy1	ZERO-NIGHT INPATIENT STAY-WRKERS COMP FACILITY AMOUNT 11	FALSE	TRUE			3899							y1	257.27	141.696	0
zifwcpy2	ZERO-NIGHT INPATIENT STAY-WRKERS COMP FACILITY AMOUNT 12	FALSE	TRUE			2891							y2	201.045	133.613	0
zifopry1	ZERO-NIGHT INPATIENT STAY-OTHER PRIVATE FACILITY AMOUNT 11	FALSE	TRUE			3899							y1	438.761	97.2768	0
zifopry2	ZERO-NIGHT INPATIENT STAY-OTHER PRIVATE FACILITY AMOUNT 12	FALSE	TRUE			2891							y2	251.568	93.117	0
zifopuy1	ZERO-NIGHT INPATIENT STAY-OTHER PUBLIC FACILITY AMOUNT 11	FALSE	TRUE			3899							y1	436.906	170.842	0
zifopuy2	ZERO-NIGHT INPATIENT STAY-OTHER PUBLIC FACILITY AMOUNT 12	FALSE	TRUE			2891							y2	494.834	251.193	0
zifosry1	ZERO-NIGHT INPATIENT STAY-UNCLASSIFIED SOURCE FACILITY AMOUNT 11	FALSE	TRUE			3899							y1	254.24	128.552	0
zifosry2	ZERO-NIGHT INPATIENT STAY-UNCLASSIFIED SOURCE FACILITY AMOUNT 12	FALSE	TRUE			2891							y2	317.743	143.886	0
zidexpy1	TOTAL ZERO-NIGHT STAY DR 11	FALSE	TRUE			3899							y1	203.421	21.4496	0
zidexpy2	TOTAL ZERO-NIGHT STAY DR 12	FALSE	TRUE			2891							y2	71.7913	22.4833	0
zidtchy1	ZERO-NIGHT INPATIENT STAY CHARGES - DR 11	FALSE	TRUE			3899							y1	92.2981	20.7818	0
zidtchy2	ZERO-NIGHT INPATIENT STAY CHARGES - DR 12	FALSE	TRUE			2891							y2	60.7939	21.7015	0
zidslfy1	ZERO-NIGHT INPATIENT STAY-SELF/FAM PHYSICIAN AMOUNT 11	FALSE	TRUE			3899							y1	320.264	40.8579	0
zidslfy2	ZERO-NIGHT INPATIENT STAY-SELF/FAM PHYSICIAN AMOUNT 12	FALSE	TRUE			2891							y2	143.544	42.9511	0
zidmcry1	ZERO-NIGHT INPATIENT STAY-MEDICARE PHYSICIAN AMOUNT 11	FALSE	TRUE			3899							y1	421.201	40.4017	0
zidmcry2	ZERO-NIGHT INPATIENT STAY-MEDICARE PHYSICIAN AMOUNT 12	FALSE	TRUE			2891							y2	151.347	44.2088	0
zidmcdy1	ZERO-NIGHT INPATIENT STAY-MEDICAID PHYSICIAN AMOUNT 11	FALSE	TRUE			3899							y1	184.732	51.6608	0
zidmcdy2	ZERO-NIGHT INPATIENT STAY-MEDICAID PHYSICIAN AMOUNT 12	FALSE	TRUE			2891							y2	111.679	51.5284	0
zidprvy1	ZERO-NIGHT INPATIENT STAY-PRIVATE INSURANCE PHYSICIAN AMOUNT 11	FALSE	TRUE			3899							y1	93.8931	28.719	0
zidprvy2	ZERO-NIGHT INPATIENT STAY-PRIVATE INSURANCE PHYSICIAN AMOUNT 12	FALSE	TRUE			2891							y2	84.1072	30.293	0
zidvay1	ZERO-NIGHT INPATIENT STAY-VA/CHAMPVA PHYSICIAN AMOUNT 11	FALSE	TRUE			3899							y1	485.446	267.349	0
zidvay2	ZERO-NIGHT INPATIENT STAY-VA/CHAMPVA PHYSICIAN AMOUNT 12	FALSE	TRUE			2891							y2	348.219	266.046	0
zidofdy1	ZERO-NIGHT INPATIENT STAY-OTHER FED PHYSICIAN AMOUNT 11	FALSE	TRUE			3899							y1	484.457	272.652	0
zidofdy2	ZERO-NIGHT INPATIENT STAY-OTHER FED PHYSICIAN AMOUNT 12	FALSE	TRUE			2891							y2	#NUM!	#NUM!	0
zidstly1	ZERO-NIGHT INPATIENT STAY-OTHER ST/LOC PHYSICIAN AMOUNT 11	FALSE	TRUE			3899							y1	276.032	198.401	0
zidstly2	ZERO-NIGHT INPATIENT STAY-OTHER ST/LOC PHYSICIAN AMOUNT 12	FALSE	TRUE			2891							y2	416.707	290.947	0
zidwcpy1	ZERO-NIGHT INPATIENT STAY-WRKERS COMP PHYSICIAN AMOUNT 11	FALSE	TRUE			3899							y1	228.331	130.89	0
zidwcpy2	ZERO-NIGHT INPATIENT STAY-WRKERS COMP PHYSICIAN AMOUNT 12	FALSE	TRUE			2891							y2	200.952	109.865	0
zidopry1	ZERO-NIGHT INPATIENT STAY-OTHER PRIVATE PHYSICIAN AMOUNT 11	FALSE	TRUE			3899							y1	426.878	86.4445	0
zidopry2	ZERO-NIGHT INPATIENT STAY-OTHER PRIVATE PHYSICIAN AMOUNT 12	FALSE	TRUE			2891							y2	389.656	80.1605	0
zidopuy1	ZERO-NIGHT INPATIENT STAY-OTHER PUBLIC PHYSICIAN AMOUNT 11	FALSE	TRUE			3899							y1	177.605	133.303	0
zidopuy2	ZERO-NIGHT INPATIENT STAY-OTHER PUBLIC PHYSICIAN AMOUNT 12	FALSE	TRUE			2891							y2	324.045	146.661	0
zidosry1	ZERO-NIGHT INPATIENT STAY-UNCLASSIFIED SOURCE PHYSICIAN AMOUNT 11	FALSE	TRUE			3899							y1	292.745	246.649	0
zidosry2	ZERO-NIGHT INPATIENT STAY-UNCLASSIFIED SOURCE PHYSICIAN AMOUNT 12	FALSE	TRUE			2891							y2	496.391	380.891	0
ipdisy1	HOSPITAL DISCHARGES, 2011	FALSE	TRUE			3899							y1	7.25834	4.06374	0
ipdisy2	HOSPITAL DISCHARGES, 2012	FALSE	TRUE			2891							y2	6.62262	4.02938	0
ipfexpy1	TOTAL HOSPITAL INPATIENT FACILITY EXP-INC 0 NIGHTS 11	FALSE	TRUE			3899							y1	27.4454	3.52529	0
ipfexpy2	TOTAL HOSPITAL INPATIENT FACILITY EXP-INC 0 NIGHTS 12	FALSE	TRUE			2891							y2	32.8622	3.51224	0
ipftchy2	INPATIENT HOSPITAL STAY CHARGES - FACILITY 12	FALSE	TRUE			2891							y2	42.5968	3.41306	0
ipfslfy2	INPATIENT HOSPITAL STAY-SELF/FAMILY FACILITY AMOUNT 12	FALSE	TRUE			2891							y2	97.8883	7.69383	0
ipfmcry1	INPATIENT HOSPITAL STAY-MEDICARE FACILITY AMOUNT 11	FALSE	TRUE			3899							y1	28.719	6.54669	0
ipfmcry2	INPATIENT HOSPITAL STAY-MEDICARE FACILITY AMOUNT 12	FALSE	TRUE			2891							y2	28.9984	6.41922	0
ipfmcdy2	INPATIENT HOSPITAL STAY-MEDICAID FACILITY AMOUNT 12	FALSE	TRUE			2891							y2	73.1344	7.48172	0
ipfprvy2	INPATIENT HOSPITAL STAY-PRIVATE INSURANCE FACILITY AMOUNT 12	FALSE	TRUE			2891							y2	52.5565	5.52696	0
ipfvay1	INPATIENT HOSPITAL STAY-VA/CHAMPVA FACILITY AMOUNT 11	FALSE	TRUE			3899							y1	239.736	27.2245	0
ipfvay2	INPATIENT HOSPITAL STAY-VA/CHAMPVA FACILITY AMOUNT 12	FALSE	TRUE			2891							y2	129.645	28.9603	0
ipfofdy1	INPATIENT HOSPITAL STAY-OTHER FED FACILITY AMOUNT 11	FALSE	TRUE			3899							y1	136.157	50.7653	0
ipfofdy2	INPATIENT HOSPITAL STAY-OTHER FED FACILITY AMOUNT 12	FALSE	TRUE			2891							y2	248.079	57.3929	0
ipfstly1	INPATIENT HOSPITAL STAY-OTHER STATE OR LOCAL INSURANCE FACILITY AMOUNT 11	FALSE	TRUE			3899							y1	175.454	47.3161	0
ipfstly2	INPATIENT HOSPITAL STAY-OTHER STATE OR LOCAL INSURANCE FACILITY AMOUNT 12	FALSE	TRUE			2891							y2	137.96	41.2586	0
ipfwcpy1	INPATIENT HOSPITAL STAY-WORKERS COMP FACILITY AMOUNT 11	FALSE	TRUE			3899							y1	108.572	38.7521	0
ipfwcpy2	INPATIENT HOSPITAL STAY-WORKERS COMP FACILITY AMOUNT 12	FALSE	TRUE			2891							y2	394.21	37.5833	0
ipfopry2	INPATIENT HOSPITAL STAY - OTHER PRIVATE FACILITY AMOUNT 12	FALSE	TRUE			2891							y2	179.791	17.0467	0
ipfopuy1	INPATIENT HOSPITAL STAY - OTHER PUBLIC FACILITY AMOUNT 11	FALSE	TRUE			3899							y1	131.503	25.6471	0
ipfopuy2	INPATIENT HOSPITAL STAY - OTHER PUBLIC FACILITY AMOUNT 12	FALSE	TRUE			2891							y2	131.179	25.7389	0
ipfosry1	INPATIENT HOSPITAL STAY-OTHER UNCLASSIFIED SOURCE FACILITY AMOUNT 11	FALSE	TRUE			3899							y1	141.511	30.6281	0
ipfosry2	INPATIENT HOSPITAL STAY-OTHER UNCLASSIFIED SOURCE FACILITY AMOUNT 12	FALSE	TRUE			2891							y2	107.475	31.9949	0
ipdexpy1	TOTL HOSPITAL STAY DR EXPENDITURE 11	FALSE	TRUE			3899							y1	19.2833	3.86625	0
ipdexpy2	TOTL HOSPITAL STAY DR EXPENDITURE 12	FALSE	TRUE			2891							y2	32.2791	3.83187	0
ipdtchy1	INPATIENT HOSPITAL STAY CHARGES - DR 11	FALSE	TRUE			3899							y1	18.685	3.76462	0
ipdtchy2	INPATIENT HOSPITAL STAY CHARGES - DR 12	FALSE	TRUE			2891							y2	82.8328	3.72964	0
ipdslfy2	INPATIENT HOSPITAL STAY-SELF/FAMILY PHYSICIAN AMOUNT 12	FALSE	TRUE			2891							y2	56.0025	8.30426	0
ipdmcry2	INPATIENT HOSPITAL STAY-MEDICARE AMT- DR 12	FALSE	TRUE			2891							y2	44.2045	6.58153	0
ipdmcdy2	INPATIENT HOSPITAL STAY-MEDICAID PHYSICIAN AMOUNT 12	FALSE	TRUE			2891							y2	214.802	7.92297	0
ipdprvy1	INPATIENT HOSPITAL STAY-PRIVATE INSURANCE PHYSICIAN AMOUNT 11	FALSE	TRUE			3899							y1	29.2776	5.92799	0
ipdprvy2	INPATIENT HOSPITAL STAY-PRIVATE INSURANCE PHYSICIAN AMOUNT 12	FALSE	TRUE			2891							y2	36.5914	5.85236	0
ipdvay1	INPATIENT HOSPITAL STAY-VA/CHAMPVA PHYSICIAN AMOUNT 11	FALSE	TRUE			3899							y1	104.463	37.3913	0
ipdvay2	INPATIENT HOSPITAL STAY-VA/CHAMPVA PHYSICIAN AMOUNT 12	FALSE	TRUE			2891							y2	155.548	39.7895	0
ipdofdy1	INPATIENT HOSPITAL STAY-OTHER FED PHYSICIAN AMOUNT 11	FALSE	TRUE			3899							y1	392.002	84.0112	0
ipdofdy2	INPATIENT HOSPITAL STAY-OTHER FED PHYSICIAN AMOUNT 12	FALSE	TRUE			2891							y2	231.56	107.687	0
ipdstly1	INPATIENT HOSPITAL STAY-OTHER STATE OR LOCAL INSURANCE PHYSICIAN AMOUNT 11	FALSE	TRUE			3899							y1	215.057	45.3358	0
ipdstly2	INPATIENT HOSPITAL STAY-OTHER STATE OR LOCAL INSURANCE PHYSICIAN AMOUNT 12	FALSE	TRUE			2891							y2	265.469	45.4968	0
ipdwcpy1	INPATIENT HOSPITAL STAY-WORKERS COMP PHYSICIAN AMOUNT 11	FALSE	TRUE			3899							y1	96.7937	39.6117	0
ipdwcpy2	INPATIENT HOSPITAL STAY-WORKERS COMP PHYSICIAN AMOUNT 12	FALSE	TRUE			2891							y2	217.433	39.7802	0
ipdopry2	INPATIENT HOSPITAL STAY - OTHER PRIVATE PHYSICIAN AMOUNT 12	FALSE	TRUE			2891							y2	82.6229	13.7827	0
ipdopuy2	INPATIENT HOSPITAL STAY - OTHER PUBLIC PHYSICIAN AMOUNT 12	FALSE	TRUE			2891							y2	110.536	23.7773	0
ipdosry1	INPATIENT HOSPITAL STAY-OTHER UNCLASSIFIED SORCE PHYSICIAN AMOUNT 11	FALSE	TRUE			3899							y1	163.919	48.7416	0
ipdosry2	INPATIENT HOSPITAL STAY-OTHER UNCLASSIFIED SORCE PHYSICIAN AMOUNT 12	FALSE	TRUE			2891							y2	235.21	50.2185	0
ipngtdy1	NIGHTS IN HOSPITAL FOR DISCHARGES, 2011	FALSE	TRUE			3899					25		y1	20.8037	4.84839	0.000100793
ipngtdy2	NIGHTS IN HOSPITAL FOR DISCHARGES, 2012	FALSE	TRUE			2891							y2	27.2495	4.83687	0
dvtoty1	DENTAL CARE VISITS 11	FALSE	TRUE			3899							y1	4.26486	1.30013	0
dvtoty2	DENTAL CARE VISITS 12	FALSE	TRUE			2891							y2	3.8471	1.3438	0
dvttchy2	TOTAL DENTAL CARE VISIT CHARGES 12	FALSE	TRUE			2891							y2	13.8079	0.799139	0
dvtexpy1	TOTAL DENTAL CARE EXPENDITURE 11	FALSE	TRUE			3899							y1	10.3241	0.791693	0
dvtexpy2	TOTAL DENTAL CARE EXPENDITURE 12	FALSE	TRUE			2891							y2	14.2761	0.848651	0
dvtslfy2	ALL DENTAL CARE - SELF/FAMILY AMOUNT 12	FALSE	TRUE			2891							y2	16.456	1.7188	0
dvtmcry2	ALL DENTAL CARE - MEDICARE AMOUNT 12	FALSE	TRUE			2891							y2	96.356	17.603	0
dvtmcdy2	ALL DENTAL CARE - MEDICAID AMOUNT 12	FALSE	TRUE			2891							y2	45.406	4.29744	0
dvtprvy2	ALL DENTAL CARE - PRIVATE INSURANCE AMOUNT 12	FALSE	TRUE			2891							y2	21.3506	1.72642	0
dvtvay2	ALL DENTAL CARE - VA/CHAMPVA AMOUNT 12	FALSE	TRUE			2891							y2	84.5674	22.2492	0
dvtofdy1	ALL DENTAL CARE - OTHER FEDRL AMOUNT 11	FALSE	TRUE			3899							y1	77.3467	31.5299	0
dvtofdy2	ALL DENTAL CARE - OTHER FEDRL AMOUNT 12	FALSE	TRUE			2891							y2	146.337	36.3839	0
dvtstly2	ALL DENTAL CARE - OTHER STATE OR LOCAL INSURANCE AMOUNT 12	FALSE	TRUE			2891							y2	102.585	18.8293	0
dvtwcpy1	ALL DENTAL CARE - WORKERS COMP AMOUNT 11	FALSE	TRUE			3899							y1	243.272	75.599	0
dvtwcpy2	ALL DENTAL CARE - WORKERS COMP AMOUNT 12	FALSE	TRUE			2891							y2	173.135	82.1216	0
dvtopry2	ALL DENTAL CARE - OTHER PRIVATE AMOUNT 12	FALSE	TRUE			2891							y2	106.214	13.5254	0
dvtopuy1	ALL DENTAL CARE - OTHER PUBLIC AMOUNT 11	FALSE	TRUE			3899							y1	150.286	34.62	0
dvtopuy2	ALL DENTAL CARE - OTHER PUBLIC AMOUNT 12	FALSE	TRUE			2891							y2	140.361	39.4628	0
dvtosry2	ALL DENTAL CARE-OTHER UNCLASSIFIED SOURCE AMOUNT 12	FALSE	TRUE			2891							y2	83.6658	13.253	0
dvgeny1	GENERAL DENTIST VISITS 11	FALSE	TRUE			3899							y1	4.16067	1.27568	0
dvgeny2	GENERAL DENTIST VISITS 12	FALSE	TRUE			2891							y2	3.43277	1.31721	0
dvgtchy1	GENERAL DENTAL CARE VISIT CHARGES 11	FALSE	TRUE			3899							y1	18.7768	0.835026	0
dvgtchy2	GENERAL DENTAL CARE VISIT CHARGES 12	FALSE	TRUE			2891							y2	12.2214	0.886599	0
dvgexpy1	TOTAL GENERAL DENTIST EXPENDITURE 11	FALSE	TRUE			3899							y1	12.2037	0.883334	0
dvgexpy2	TOTAL GENERAL DENTIST EXPENDITURE 12	FALSE	TRUE			2891							y2	11.0317	0.934889	0
dvgslfy1	GENERAL DENTAL VISITS - SELF/FAM AMOUNT 11	FALSE	TRUE			3899							y1	20.9502	1.77149	0
dvgslfy2	GENERAL DENTAL VISITS - SELF/FAM AMOUNT 12	FALSE	TRUE			2891							y2	16.5269	1.86219	0
dvgmcry1	GENERAL DENTAL VISITS - MEDICARE AMOUNT 11	FALSE	TRUE			3899							y1	77.6476	20.1952	0
dvgmcry2	GENERAL DENTAL VISITS - MEDICARE AMOUNT 12	FALSE	TRUE			2891							y2	111.348	18.6246	0
dvgmcdy1	GENERAL DENTAL VISITS - MEDICAID AMOUNT 11	FALSE	TRUE			3899							y1	38.1586	4.43473	0
dvgmcdy2	GENERAL DENTAL VISITS - MEDICAID AMOUNT 12	FALSE	TRUE			2891							y2	36.6696	4.46102	0
dvgprvy1	GENERAL DENTAL VISITS - PRIVATE INSURANCE AMOUNT 11	FALSE	TRUE			3899							y1	14.0583	1.77747	0
dvgprvy2	GENERAL DENTAL VISITS - PRIVATE INSURANCE AMOUNT 12	FALSE	TRUE			2891							y2	14.2081	1.8183	0
dvgvay1	GENERAL DENTAL VISITS - VA/CHAMPVA AMOUNT 11	FALSE	TRUE			3899							y1	91.2055	21.6933	0
dvgvay2	GENERAL DENTAL VISITS - VA/CHAMPVA AMOUNT 12	FALSE	TRUE			2891							y2	91.7352	23.776	0
dvgofdy1	GENERAL DENTAL VISITS - OTHER FED AMOUNT 11	FALSE	TRUE			3899							y1	85.0821	34.0691	0
dvgofdy2	GENERAL DENTAL VISITS - OTHER FED AMOUNT 12	FALSE	TRUE			2891							y2	161.301	38.1749	0
dvgstly1	GENERAL DENTAL VISITS - OTHER STATE OR LOCAL INSURANCE AMOUNT 11	FALSE	TRUE			3899							y1	71.7852	19.3971	0
dvgstly2	GENERAL DENTAL VISITS - OTHER STATE OR LOCAL INSURANCE AMOUNT 12	FALSE	TRUE			2891							y2	106.68	19.6241	0
dvgwcpy1	GENERAL DENTAL VISITS - WORKERS COMP AMOUNT 11	FALSE	TRUE			3899							y1	290.506	84.2451	0
dvgwcpy2	GENERAL DENTAL VISITS - WORKERS COMP AMOUNT 12	FALSE	TRUE			2891							y2	170.073	88.7473	0
dvgopry1	GENERAL DENTAL VISITS - OTHER PRIVATE AMOUNT 11	FALSE	TRUE			3899							y1	67.9758	14.3704	0
dvgopry2	GENERAL DENTAL VISITS - OTHER PRIVATE AMOUNT 12	FALSE	TRUE			2891							y2	65.7335	14.0812	0
dvgopuy1	GENERAL DENTAL VISITS - OTHER PUBLIC AMOUNT 11	FALSE	TRUE			3899							y1	167.423	36.149	0
dvgopuy2	GENERAL DENTAL VISITS - OTHER PUBLIC AMOUNT 12	FALSE	TRUE			2891							y2	169.863	41.437	0
dvgosry1	GENERAL DENTAL VISITS - OTHER UNCLASSIFIED SOURCE AMOUNT 11	FALSE	TRUE			3899							y1	66.7241	12.8821	0
dvgosry2	GENERAL DENTAL VISITS - OTHER UNCLASSIFIED SOURCE AMOUNT 12	FALSE	TRUE			2891							y2	103.207	13.9508	0
dvorthy2	ORTHODONTIST VISITS 12	FALSE	TRUE			2891							y2	10.6134	7.61247	0
dvotchy1	ORTHODONTIST VISIT CHARGES 11	FALSE	TRUE			3899							y1	20.7806	7.163	0
dvotchy2	ORTHODONTIST VISIT CHARGES 12	FALSE	TRUE			2891							y2	34.2646	7.64464	0
dvoexpy1	TOTAL ORTHODONTIST EXPENDITURE 11	FALSE	TRUE			3899							y1	18.7899	7.55218	0
dvoexpy2	TOTAL ORTHODONTIST EXPENDITURE 12	FALSE	TRUE			2891							y2	38.1949	8.06166	0
dvoslfy1	ORTHODONTIST VISITS - SELF/FAMILY AMOUNT 11	FALSE	TRUE			3899							y1	20.5992	8.9289	0
dvoslfy2	ORTHODONTIST VISITS - SELF/FAMILY AMOUNT 12	FALSE	TRUE			2891							y2	37.9549	9.79981	0
dvomcry1	ORTHODONTIST VISITS - MEDICARE AMOUNT 11	FALSE	TRUE			3899							y1	341.345	204.186	0
dvomcry2	ORTHODONTIST VISITS - MEDICARE AMOUNT 12	FALSE	TRUE			2891							y2	351.915	295.607	0
dvomcdy2	ORTHODONTIST VISITS - MEDICAID AMOUNT 12	FALSE	TRUE			2891							y2	101.744	22.0453	0
dvoprvy2	ORTHODONTIST VISITS - PRIVATE INSURANCE AMOUNT 12	FALSE	TRUE			2891							y2	48.7602	11.6868	0
dvovay1	ORTHODONTIST VISITS-VA/CHAMPVA AMOUNT 11	FALSE	TRUE			3899							y1	488.015	164.633	0
dvovay2	ORTHODONTIST VISITS-VA/CHAMPVA AMOUNT 12	FALSE	TRUE			2891							y2	385.613	168.938	0
dvoofdy1	ORTHODONTIST VISITS-OTHR FED AMOUNT 11	FALSE	TRUE			3899							y1	241.241	153.513	0
dvoofdy2	ORTHODONTIST VISITS-OTHR FED AMOUNT 12	FALSE	TRUE			2891							y2	325.662	179.213	0
dvostly1	ORTHODONTIST VISITS-OTHR STATE OR LOCAL INSURANCE AMOUNT 11	FALSE	TRUE			3899							y1	178.724	89.9458	0
dvostly2	ORTHODONTIST VISITS-OTHR STATE OR LOCAL INSURANCE AMOUNT 12	FALSE	TRUE			2891							y2	319.509	103.583	0
dvowcpy1	ORTHODONTIST VISITS-WORKERS COMP AMOUNT 11	FALSE	TRUE			3899							y1	490.033	272.368	0
dvowcpy2	ORTHODONTIST VISITS-WORKERS COMP AMOUNT 12	FALSE	TRUE			2891							y2	454.246	264.456	0
dvoopry1	ORTHODONTIST VISITS-OTHR PRIVATE AMOUNT 11	FALSE	TRUE			3899							y1	203.582	69.0157	0
dvoopry2	ORTHODONTIST VISITS-OTHR PRIVATE AMOUNT 12	FALSE	TRUE			2891							y2	305.253	78.1086	0
dvoopuy1	ORTHODONTIST VISITS-OTHR PUBLIC AMOUNT 11	FALSE	TRUE			3899							y1	243.76	152.537	0
dvoopuy2	ORTHODONTIST VISITS-OTHR PUBLIC AMOUNT 12	FALSE	TRUE			2891							y2	239.591	167.95	0
dvoosry1	ORTHODONTIST VISITS - OTHER UNCLASSIFIED SOURCE AMOUNT 11	FALSE	TRUE			3899							y1	145.736	64.4244	0
dvoosry2	ORTHODONTIST VISITS - OTHER UNCLASSIFIED SOURCE AMOUNT 12	FALSE	TRUE			2891							y2	199.119	67.9352	0
hhtotdy2	HOME HEALTH PROVIDER DAYS, 2012	FALSE	TRUE			2891					569		y2	15.3497	8.01759	0.00229405
hhagdy1	AGENCY HOME HEALTH PROVIDER DAYS 11	FALSE	TRUE			3899					283		y1	16.9891	8.7135	0.00114098
hhagdy2	AGENCY HOME HEALTH PROVIDER DAYS 12	FALSE	TRUE			2891					390		y2	17.129	8.95696	0.00157237
hhatchy1	HOME HEALTH AGENCY VISIT CHARGES 11	FALSE	TRUE			3899							y1	56.2714	7.28655	0
hhatchy2	HOME HEALTH AGENCY VISIT CHARGES 12	FALSE	TRUE			2891							y2	89.0955	7.38587	0
hhaexpy1	TOTAL HOME HEALTH AGENCY EXPENDITURE 11	FALSE	TRUE			3899							y1	48.2356	7.38894	0
hhaexpy2	TOTAL HOME HEALTH AGENCY EXPENDITURE 12	FALSE	TRUE			2891							y2	50.2251	7.49183	0
hhaslfy2	HOME HEALTH AGENCY - SELF/FAMILY AMOUNT 12	FALSE	TRUE			2891							y2	232.109	24.137	0
hhamcry2	HOME HEALTH AGENCY - MEDICARE AMOUNT 12	FALSE	TRUE			2891							y2	37.1415	10.2622	0
hhamcdy2	HOME HEALTH AGENCY - MEDICAID AMOUNT 12	FALSE	TRUE			2891							y2	85.2284	12.7919	0
hhaprvy2	HOME HEALTH AGENCY - PRIVATE INSURANCE AMOUNT 12	FALSE	TRUE			2891							y2	90.5171	21.8037	0
hhavay1	HOME HEALTH AGENCY-VA/CHAMPVA AMOUNT 11	FALSE	TRUE			3899							y1	289.27	52.7021	0
hhavay2	HOME HEALTH AGENCY-VA/CHAMPVA AMOUNT 12	FALSE	TRUE			2891							y2	209.983	70.3236	0
hhaofdy1	HOME HEALTH AGENCY - OTHER FED AMOUNT 11	FALSE	TRUE			3899							y1	121.532	43.29	0
hhaofdy2	HOME HEALTH AGENCY - OTHER FED AMOUNT 12	FALSE	TRUE			2891							y2	295.633	47.5202	0
hhastly2	HOME HEALTH AGENCY-OTHR STATE OR LOCAL INSURANCE AMOUNT 12	FALSE	TRUE			2891							y2	115.043	18.0525	0
hhawcpy1	HOME HEALTH AGENCY - WORKERS COMP AMOUNT 11	FALSE	TRUE			3899							y1	494.75	188.448	0
hhawcpy2	HOME HEALTH AGENCY - WORKERS COMP AMOUNT 12	FALSE	TRUE			2891							y2	278.493	177.352	0
hhaopry1	HOME HEALTH AGENCY - OTHER PRIVATE AMOUNT 11	FALSE	TRUE			3899							y1	160.82	46.1384	0
hhaopry2	HOME HEALTH AGENCY - OTHER PRIVATE AMOUNT 12	FALSE	TRUE			2891							y2	471.142	51.9117	0
hhaopuy1	HOME HEALTH AGENCY - OTHER PUBLIC AMOUNT 11	FALSE	TRUE			3899							y1	310.145	89.8762	0
hhaopuy2	HOME HEALTH AGENCY - OTHER PUBLIC AMOUNT 12	FALSE	TRUE			2891							y2	227.485	91.4685	0
hhaosry1	HOME HEALTH AGENCY - OTHER UNCLASSIFIED SOURCE AMOUNT 11	FALSE	TRUE			3899							y1	186.52	72.4407	0
hhaosry2	HOME HEALTH AGENCY - OTHER UNCLASSIFIED SOURCE AMOUNT 12	FALSE	TRUE			2891							y2	220.321	64.8156	0
hhinddy2	NON-AGENCY HOME HEALTH PROVIDR DAYS 12	FALSE	TRUE			2891					126		y2	68.0785	26.8944	0.000507997
hhntchy1	HOME HEALTH NON-AGENCY VISIT CHARGES 11	FALSE	TRUE			3899							y1	96.1423	20.352	0
hhntchy2	HOME HEALTH NON-AGENCY VISIT CHARGES 12	FALSE	TRUE			2891							y2	114.6	21.7471	0
hhnexpy1	TOTAL HOME HEALTH NON-AGNCY EXPENDITURE 11	FALSE	TRUE			3899							y1	105.14	20.8813	0
hhnexpy2	TOTAL HOME HEALTH NON-AGNCY EXPENDITURE 12	FALSE	TRUE			2891							y2	117.714	22.297	0
hhnslfy1	HOME HEALTH NON-AGNCY - SELF/FAM AMOUNT 11	FALSE	TRUE			3899							y1	139.813	24.6609	0
hhnslfy2	HOME HEALTH NON-AGNCY - SELF/FAM AMOUNT 12	FALSE	TRUE			2891							y2	153.351	26.3784	0
hhnmcry1	HOME HEALTH NON-AGNCY - MEDICARE AMOUNT 11	FALSE	TRUE			3899							y1	219.181	104.824	0
hhnmcry2	HOME HEALTH NON-AGNCY - MEDICARE AMOUNT 12	FALSE	TRUE			2891							y2	243.786	85.6001	0
hhnmcdy1	HOME HEALTH NON-AGNCY - MEDICAID AMOUNT 11	FALSE	TRUE			3899							y1	139.238	46.6406	0
hhnmcdy2	HOME HEALTH NON-AGNCY - MEDICAID AMOUNT 12	FALSE	TRUE			2891							y2	205.694	48.7037	0
hhnprvy1	HOME HEALTH NON-AGNCY - PRIVATE INSURANCE AMOUNT 11	FALSE	TRUE			3899							y1	216.823	63.2657	0
hhnprvy2	HOME HEALTH NON-AGNCY - PRIVATE INSURANCE AMOUNT 12	FALSE	TRUE			2891							y2	233.955	68.9826	0
hhnvay1	HOME HEALTH NON-AGNCY-VA/CHAMPVA AMOUNT 11	FALSE	TRUE			3899							y1	269.993	156.466	0
hhnvay2	HOME HEALTH NON-AGNCY-VA/CHAMPVA AMOUNT 12	FALSE	TRUE			2891							y2	220.581	113.144	0
hhnofdy1	HOME HEALTH NON-AGNCY-OTHR FED AMOUNT 11	FALSE	TRUE			3899							y1	477.613	358.935	0
hhnofdy2	HOME HEALTH NON-AGNCY-OTHR FED AMOUNT 12	FALSE	TRUE			2891							y2	298.212	287.681	0
hhnstly1	HOME HEALTH NON-AGNCY-OTHR ST/LOCL AMOUNT 11	FALSE	TRUE			3899							y1	244.822	120.195	0
hhnstly2	HOME HEALTH NON-AGNCY-OTHR ST/LOCL AMOUNT 12	FALSE	TRUE			2891							y2	202.818	155.561	0
hhnwcpy1	HOME HEALTH NON-AGNCY-WORKERS COMP AMOUNT 11	FALSE	TRUE			3899							y1	498.026	498.026	0
hhnwcpy2	HOME HEALTH NON-AGNCY-WORKERS COMP AMOUNT 12	FALSE	TRUE			2891							y2	415.037	357.516	0
hhnopry1	HOME HEALTH NON-AGNCY-OTHER PRIVATE AMOUNT 11	FALSE	TRUE			3899							y1	291.193	149.193	0
hhnopry2	HOME HEALTH NON-AGNCY-OTHER PRIVATE AMOUNT 12	FALSE	TRUE			2891							y2	472.723	213.314	0
hhnopuy1	HOME HEALTH NON-AGNCY-OTHER PUBLIC AMOUNT 11	FALSE	TRUE			3899							y1	467.625	238.188	0
hhnopuy2	HOME HEALTH NON-AGNCY-OTHER PUBLIC AMOUNT 12	FALSE	TRUE			2891							y2	454.943	293.691	0
hhnosry1	HOME HEALTH NON-AGNCY-OTHER UNCLASSIFIED SOURCE AMOUNT 11	FALSE	TRUE			3899							y1	330.144	180.642	0
hhnosry2	HOME HEALTH NON-AGNCY-OTHER UNCLASSIFIED SOURCE AMOUNT 12	FALSE	TRUE			2891							y2	441.803	262.081	0
hhinfdy2	INFORMAL HOME HEALTH PROVIDER DAYS 12	FALSE	TRUE			2891					152		y2	30.4679	17.6929	0.000612822
visexpy1	TOTAL GLASSES/CONTACT LENS EXPENDITURE 11	FALSE	TRUE			3899							y1	25.767	2.16513	0
visexpy2	TOTAL GLASSES/CONTACT LENS EXPENDITURE 12	FALSE	TRUE			2891							y2	12.1439	2.47652	0
vistchy2	GLASSES/CONTACT LENSES CHARGES 12	FALSE	TRUE			2891							y2	13.9083	2.44369	0
visslfy1	GLASSES/CONTACT LENSES -SELF/FAM AMOUNT 11	FALSE	TRUE			3899							y1	5.98737	2.52177	0
visslfy2	GLASSES/CONTACT LENSES -SELF/FAM AMOUNT 12	FALSE	TRUE			2891							y2	6.56279	2.83359	0
vismcry2	GLASSES/CONTACT LENSES-MEDICARE AMOUNT 12	FALSE	TRUE			2891							y2	185.775	20.7373	0
vismcdy2	GLASSES/CONTACT LENSES-MEDICAID AMOUNT 12	FALSE	TRUE			2891							y2	86.2888	9.3774	0
visprvy2	GLASSES/CONTACT LENSES-PRIVATE INSURANCE AMOUNT 12	FALSE	TRUE			2891							y2	17.0055	5.92446	0
visvay1	GLASSES/CONTACT LENSES-VA/CHAMPVA AMOUNT 11	FALSE	TRUE			3899							y1	67.1072	30.8476	0
visvay2	GLASSES/CONTACT LENSES-VA/CHAMPVA AMOUNT 12	FALSE	TRUE			2891							y2	70.3356	36.7427	0
visofdy1	GLASSES/CONTACT LENSES-OTHR FED AMOUNT 11	FALSE	TRUE			3899							y1	109.193	58.4336	0
visofdy2	GLASSES/CONTACT LENSES-OTHR FED AMOUNT 12	FALSE	TRUE			2891							y2	142.476	60.1904	0
visstly1	GLASSES/CONTACT LENSES-OTHER ST/LOCL AMOUNT 11	FALSE	TRUE			3899							y1	65.1687	36.6288	0
visstly2	GLASSES/CONTACT LENSES-OTHER ST/LOCL AMOUNT 12	FALSE	TRUE			2891							y2	119.058	37.1798	0
viswcpy1	GLASSES/CONTACT LENSES-WORKERS COMP AMOUNT 11	FALSE	TRUE			3899							y1	211.359	154.734	0
viswcpy2	GLASSES/CONTACT LENSES-WORKERS COMP AMOUNT 12	FALSE	TRUE			2891							y2	177.65	126.993	0
visopry1	GLASSES/CONTACT LENSES-OTHER PRIVATE AMOUNT 11	FALSE	TRUE			3899							y1	44.5633	26.9921	0
visopry2	GLASSES/CONTACT LENSES-OTHER PRIVATE AMOUNT 12	FALSE	TRUE			2891							y2	50.1129	29.5299	0
visopuy1	GLASSES/CONTACT LENSES-OTHER PUBLIC AMOUNT 11	FALSE	TRUE			3899							y1	86.6574	60.7018	0
visopuy2	GLASSES/CONTACT LENSES-OTHER PUBLIC AMOUNT 12	FALSE	TRUE			2891							y2	127.498	72.0092	0
visosry1	GLASES/CONTACT LENSE-OTHER UNCLASSIFIED SOURCE AMOUNT 11	FALSE	TRUE			3899							y1	96.9693	33.8393	0
visosry2	GLASES/CONTACT LENSE-OTHER UNCLASSIFIED SOURCE AMOUNT 12	FALSE	TRUE			2891							y2	121.568	36.4342	0
othtchy2	OTHER EQUIPMENT/SUPPLIES CHARGES 12	FALSE	TRUE			2891							y2	56.067	5.46206	0
othexpy1	TOTAL OTHER EQUIP/SPLY (EXCL DIAB) EXPENDITURE 11	FALSE	TRUE			3899							y1	50.5779	5.36907	0
othexpy2	TOTAL OTHER EQUIP/SPLY (EXCL DIAB) EXPENDITURE 12	FALSE	TRUE			2891							y2	57.6641	5.70467	0
othslfy2	OTHER EQUIPMENT/SUPPLIES-SELF/FAM AMOUNT 12	FALSE	TRUE			2891							y2	71.2071	7.62733	0
othmcry2	OTHER EQUIPMENT/SUPPLIES-MEDICARE AMOUNT 12	FALSE	TRUE			2891							y2	135.327	15.3492	0
othmcdy2	OTHER EQUIPMENT/SUPPLIES-MEDICAID AMOUNT 12	FALSE	TRUE			2891							y2	161.202	14.1188	0
othprvy2	OTHER EQUIPMENT/SUPPLIES-PRIVATE INSURANCE AMOUNT 12	FALSE	TRUE			2891							y2	127.638	11.0783	0
othvay1	OTHER EQUIPMENT/SUPPLY-VA/CHAMPVA AMOUNT 11	FALSE	TRUE			3899							y1	185.104	26.2893	0
othvay2	OTHER EQUIPMENT/SUPPLY-VA/CHAMPVA AMOUNT 12	FALSE	TRUE			2891							y2	93.3067	29.7549	0
othofdy1	OTHER EQUIPMENT/SUPPLIES-OTHR FEDRL AMOUNT 11	FALSE	TRUE			3899							y1	391.511	97.2621	0
othofdy2	OTHER EQUIPMENT/SUPPLIES-OTHR FEDRL AMOUNT 12	FALSE	TRUE			2891							y2	329.187	128.973	0
othstly1	OTHER EQUIPMENT/SUPPLY-OTHR STATE OR LOCAL INSURANCE AMOUNT 11	FALSE	TRUE			3899							y1	261.432	96.5325	0
othstly2	OTHER EQUIPMENT/SUPPLY-OTHR STATE OR LOCAL INSURANCE AMOUNT 12	FALSE	TRUE			2891							y2	359.86	99.4865	0
othwcpy1	OTHER EQUIPMENT/SUPPLY - WORKERS COMP AMOUNT 11	FALSE	TRUE			3899							y1	225.585	69.6332	0
othwcpy2	OTHER EQUIPMENT/SUPPLY - WORKERS COMP AMOUNT 12	FALSE	TRUE			2891							y2	204.552	60.5027	0
othopry1	OTHER EQUIPMENT/SUPPLY-OTHER PRIVATE AMOUNT 11	FALSE	TRUE			3899							y1	122.201	47.7344	0
othopry2	OTHER EQUIPMENT/SUPPLY-OTHER PRIVATE AMOUNT 12	FALSE	TRUE			2891							y2	140.927	45.2038	0
othopuy1	OTHER EQUIPMENT/SUPPLY - OTHER PUBLIC AMOUNT 11	FALSE	TRUE			3899							y1	324.12	93.443	0
othopuy2	OTHER EQUIPMENT/SUPPLY - OTHER PUBLIC AMOUNT 12	FALSE	TRUE			2891							y2	244.542	94.3421	0
othosry1	OTHER EQUIPMENT/SUPLY - OTHER UNCLASSIFIED SOURCE AMOUNT 11	FALSE	TRUE			3899							y1	199.999	56.0432	0
othosry2	OTHER EQUIPMENT/SUPLY - OTHER UNCLASSIFIED SOURCE AMOUNT 12	FALSE	TRUE			2891							y2	226.238	50.9925	0
rxtoty2	PRESCRIBED MEDICATIONS INCL REFILLS 12	FALSE	TRUE			2891							y2	4.33384	0.799772	0
rxexpy1	TOTAL PRESCRIBED MEDICINE-EXPENDITURE 11	FALSE	TRUE			3899						TRUE	y1	346.653	0.242313	0
rxexpy2	TOTAL PRESCRIBED MEDICINE-EXPENDITURE 12	FALSE	TRUE			2891						TRUE	y2	50.5393	0.308552	0
rxslfy1	TOTAL PRESCRIBED MEDICINE-SELF/FAMILY AMOUNT 11	FALSE	TRUE			3899							y1	19.8421	0.463805	0
rxslfy2	TOTAL PRESCRIBED MEDICINE-SELF/FAMILY AMOUNT 12	FALSE	TRUE			2891							y2	17.7679	0.516302	0
rxmcry2	TOTAL PRESCRIBED MEDICINE-MEDICARE AMOUNT 12	FALSE	TRUE			2891							y2	44.9192	3.99349	0
rxmcdy2	TOTAL PRESCRIBED MEDICINE-MEDICAID AMOUNT 12	FALSE	TRUE			2891							y2	68.6879	3.23781	0
rxprvy2	TOTAL PRESCRIBED MEDICINE-PRIVATE INSURANCE AMOUNT 12	FALSE	TRUE			2891							y2	55.5954	1.52802	0
rxvay2	TOTAL PRESCRIBED MEDICINE-VA/CHAMPVA AMOUNT 12	FALSE	TRUE			2891							y2	110.93	8.82466	0
rxofdy2	TOTAL PRESCRIBED MEDICINE-OTHER FED AMOUNT 12	FALSE	TRUE			2891							y2	231.862	27.336	0
rxstly2	TOTAL PRESCRIBED MEDICINE-OTHER STATE OR LOCAL INSURANCE AMOUNT 12	FALSE	TRUE			2891							y2	476.162	11.6958	0
rxwcpy2	TOTAL PRESCRIBED MEDICINE-WORKERS COMP AMOUNT 12	FALSE	TRUE			2891							y2	297.517	26.2803	0
rxopry2	TOTAL PRESCRIBED MEDICINE-OTHER PRIVATE AMOUNT 12	FALSE	TRUE			2891							y2	65.9289	10.3696	0
rxopuy2	TOTAL PRESCRIBED MEDICINE-OTHER PUBLIC AMOUNT 12	FALSE	TRUE			2891							y2	87.8902	17.9819	0
rxosry1	TOTAL PRESCRIBED MEDICINE-OTHER UNCLASSIFIED SOURCE AMOUNT 11	FALSE	TRUE			3899							y1	153.537	29.8465	0
rxosry2	TOTAL PRESCRIBED MEDICINE-OTHER UNCLASSIFIED SOURCE AMOUNT 12	FALSE	TRUE			2891							y2	134.121	30.9708	0
longwt	LONGITUDINAL WEIGHT - PANEL 16	FALSE	FALSE											1.78495	-0.388949	0
meps		FALSE	FALSE											-0.081264	-1.19271	0
count		FALSE	FALSE											#NUM!	#NUM!	0
varstr	VARIANCE ESTIMATION STRATUM	FALSE	FALSE											0.286165	-0.389646	0
varpsu	VARIANCE ESTIMATION PSU	FALSE	FALSE											2.46724	1.32691	0

## Sheet: Sheet2
name	label	zero	flag	id	level	mode	neg1	neg2	neg3	neg4	neg5	neg6	neg7	neg8	neg9	neg10	neg11	neg12	neg13	neg14	neg15	neg16	neg17	neg18	neg19	neg20	total	pos90	pos91	pos92	pos93	pos94	pos95	pos96	pos97	pos98	pos99	pos100	variance	round	income	temp	skewness	skewnesslog	kurtosis	kurtosislog	pca	propmiss	missing.pca
actdty2	MILITARY FULL-TIME ACTIVE DUTY - R2	FALSE		TRUE	9	numeric	5691		159	FALSE	FALSE	FALSE	1	1	4		FALSE	FALSE	FALSE	FALSE	FALSE	FALSE	FALSE	FALSE	FALSE	FALSE		FALSE	FALSE	FALSE	FALSE	FALSE	FALSE	FALSE	FALSE	FALSE	FALSE	FALSE	0.854394	y2		FALSE	-0.651081	-3.36152	6.14794	19.8207	FALSE	0.000665234
actdty3	MILITARY FULL-TIME ACTIVE DUTY - R3	FALSE		TRUE	8	numeric	5385			FALSE	FALSE	FALSE	4	1	3		FALSE	FALSE	FALSE	FALSE	FALSE	FALSE	FALSE	FALSE	FALSE	FALSE		FALSE	FALSE	FALSE	FALSE	FALSE	FALSE	FALSE	FALSE	FALSE	FALSE	FALSE	0.823748	3		FALSE	-0.604705	-3.35862	6.08187	20.2469	FALSE	3.22538e-05
actdty4	MILITARY FULL-TIME ACTIVE DUTY - R4	FALSE		TRUE	7	numeric	4798			FALSE	FALSE	FALSE	3		1		FALSE	FALSE	FALSE	FALSE	FALSE	FALSE	FALSE	FALSE	FALSE	FALSE		FALSE	FALSE	FALSE	FALSE	FALSE	FALSE	FALSE	FALSE	FALSE	FALSE	FALSE	0.796206	4		FALSE	-0.515162	-3.34434	5.95049	21.0844	FALSE	1.61269e-05
actdty5	MILITARY FULL-TIME ACTIVE DUTY - R5	FALSE		TRUE	7	numeric	4730			FALSE	FALSE	FALSE	9	2			FALSE	FALSE	FALSE	FALSE	FALSE	FALSE	FALSE	FALSE	FALSE	FALSE		FALSE	FALSE	FALSE	FALSE	FALSE	FALSE	FALSE	FALSE	FALSE	FALSE	FALSE	0.795507	5		FALSE	-0.502979	-3.3426	5.93559	21.1975	FALSE	4.43489e-05
actlim1	ANY LIMITATION WORK/HOUSEWRK/SCHL-RD 1	FALSE			7	numeric	26813		274	FALSE	FALSE	FALSE	26	153	60		FALSE	FALSE	FALSE	FALSE	FALSE	FALSE	FALSE	FALSE	FALSE	FALSE		FALSE	FALSE	FALSE	FALSE	FALSE	FALSE	FALSE	FALSE	FALSE	FALSE	FALSE	1.00262	1		FALSE	-2.23425	-2.39478	6.32066	6.93002	TRUE	0.00206827	TRUE
actlim3	ANY LIMITATION WORK/HOUSEWRK/SCHL-RD 3	FALSE			6	numeric	25014			FALSE	FALSE	FALSE	28	676	15		FALSE	FALSE	FALSE	FALSE	FALSE	FALSE	FALSE	FALSE	FALSE	FALSE		FALSE	FALSE	FALSE	FALSE	FALSE	FALSE	FALSE	FALSE	FALSE	FALSE	FALSE	1.10512	3		FALSE	-2.34943	-2.51527	6.86854	7.53442	FALSE	0.00289881
actlim5	ANY LIMITATION WORK/HOUSEWRK/SCHL-RD 5	FALSE			6	numeric	23495			FALSE	FALSE	FALSE	26	127	16		FALSE	FALSE	FALSE	FALSE	FALSE	FALSE	FALSE	FALSE	FALSE	FALSE		FALSE	FALSE	FALSE	FALSE	FALSE	FALSE	FALSE	FALSE	FALSE	FALSE	FALSE	0.859044	5		FALSE	-2.44924	-2.62651	7.38043	8.12772	FALSE	0.000681361
adlhlp1	ADL SCREENER - RD 1	FALSE			7	numeric	7211		274	FALSE	FALSE	FALSE	16	820	53		FALSE	FALSE	FALSE	FALSE	FALSE	FALSE	FALSE	FALSE	FALSE	FALSE		FALSE	FALSE	FALSE	FALSE	FALSE	FALSE	FALSE	FALSE	FALSE	FALSE	FALSE	0.64589	1		FALSE	-5.18878	-5.41232	28.7525	30.7935	TRUE	0.00468889	TRUE
adlhlp2	ADL SCREENER - RD 2	FALSE			7	numeric	6321		159	FALSE	FALSE	FALSE	18	736	38		FALSE	FALSE	FALSE	FALSE	FALSE	FALSE	FALSE	FALSE	FALSE	FALSE		FALSE	FALSE	FALSE	FALSE	FALSE	FALSE	FALSE	FALSE	FALSE	FALSE	FALSE	0.566163	2		FALSE	-5.52409	-5.79233	32.5657	35.1943	TRUE	0.00383417	TRUE
adlhlp3	ADL SCREENER - RD 3	FALSE			6	numeric	5941			FALSE	FALSE	FALSE	18	469	11		FALSE	FALSE	FALSE	FALSE	FALSE	FALSE	FALSE	FALSE	FALSE	FALSE		FALSE	FALSE	FALSE	FALSE	FALSE	FALSE	FALSE	FALSE	FALSE	FALSE	FALSE	0.420229	3		FALSE	-5.68882	-5.98166	34.5387	37.5062	FALSE	0.0020078
adlhlp4	ADL SCREENER - RD 4	FALSE			6	numeric	5423			FALSE	FALSE	FALSE	31	391	22		FALSE	FALSE	FALSE	FALSE	FALSE	FALSE	FALSE	FALSE	FALSE	FALSE		FALSE	FALSE	FALSE	FALSE	FALSE	FALSE	FALSE	FALSE	FALSE	FALSE	FALSE	0.3812	4		FALSE	-5.93649	-6.2641	37.6077	41.0907	FALSE	0.00179008
adlhlp5	ADL SCREENER - RD 5	FALSE			6	numeric	5065			FALSE	FALSE	FALSE	31	356	20		FALSE	FALSE	FALSE	FALSE	FALSE	FALSE	FALSE	FALSE	FALSE	FALSE		FALSE	FALSE	FALSE	FALSE	FALSE	FALSE	FALSE	FALSE	FALSE	FALSE	FALSE	0.354711	5		FALSE	-6.09898	-6.46915	39.7776	43.8492	FALSE	0.00164091
adupro2	PRBLM GETTING ALONG W/ADULTS (5-17)-R2	TRUE			11	numeric	195546		159	FALSE	FALSE	FALSE	20	48	41		FALSE	FALSE	FALSE	FALSE	FALSE	FALSE	FALSE	FALSE	FALSE	FALSE		FALSE	FALSE	FALSE	FALSE	FALSE	FALSE	FALSE	FALSE	FALSE	FALSE	FALSE	1.06594	2		FALSE	7.45292	6.06556	66.6598	41.1524	FALSE	0.0010805
adupro4	PRBLM GETTING ALONG W/ADULTS (5-17)-R4	TRUE			10	numeric	195454			FALSE	FALSE	FALSE	45	37	15		FALSE	FALSE	FALSE	FALSE	FALSE	FALSE	FALSE	FALSE	FALSE	FALSE		FALSE	FALSE	FALSE	FALSE	FALSE	FALSE	FALSE	FALSE	FALSE	FALSE	FALSE	1.46105	4		FALSE	7.32676	5.91101	65.0394	39.2994	FALSE	0.000391077
afdcy1	DID PERSON'S CHECK INCLUDE TANF 11	FALSE		TRUE	7	numeric	244770		192	FALSE	FALSE	FALSE	1	96	128		FALSE	FALSE	FALSE	FALSE	FALSE	FALSE	FALSE	FALSE	FALSE	FALSE		FALSE	FALSE	FALSE	FALSE	FALSE	FALSE	FALSE	FALSE	FALSE	FALSE	FALSE	0.124587	y1		FALSE	9.74343	9.35939	99.3986	89.818	FALSE	0.00168123
afdcy2	DID PERSON'S CHECK INCLUDE TANF 12	FALSE		TRUE	6	numeric	245279			FALSE	FALSE	FALSE	9	78	160		FALSE	FALSE	FALSE	FALSE	FALSE	FALSE	FALSE	FALSE	FALSE	FALSE		FALSE	FALSE	FALSE	FALSE	FALSE	FALSE	FALSE	FALSE	FALSE	FALSE	FALSE	0.119713	y2		FALSE	10.3993	9.9955	112.99	102.28	FALSE	0.000995835
age1x	AGE - R1 (EDITED/IMPUTED)	TRUE		TRUE	93	numeric	6751		274	FALSE	FALSE	FALSE					FALSE	FALSE	FALSE	FALSE	FALSE	FALSE	FALSE	FALSE	FALSE	FALSE		FALSE	FALSE	FALSE	FALSE	FALSE	FALSE	FALSE	FALSE	FALSE	FALSE	FALSE	527.238	1		FALSE	0.332543	-0.942903	2.13968	3.24989	FALSE	0
age2x	AGE - R2 (EDITED/IMPUTED)	TRUE		TRUE	93	numeric	5691		159	FALSE	FALSE	FALSE					FALSE	FALSE	FALSE	FALSE	FALSE	FALSE	FALSE	FALSE	FALSE	FALSE		FALSE	FALSE	FALSE	FALSE	FALSE	FALSE	FALSE	FALSE	FALSE	FALSE	FALSE	525.488	2		FALSE	0.329605	-0.925349	2.13639	3.20942	FALSE	0
age3x	AGE - R3 (EDITED/IMPUTED)	TRUE		TRUE	92	numeric	5342			FALSE	FALSE	FALSE					FALSE	FALSE	FALSE	FALSE	FALSE	FALSE	FALSE	FALSE	FALSE	FALSE		FALSE	FALSE	FALSE	FALSE	FALSE	FALSE	FALSE	FALSE	FALSE	FALSE	FALSE	524.506	3		FALSE	0.325683	-1.28507	2.12956	4.45042	FALSE	0
age4x	AGE - R4 (EDITED/IMPUTED)	TRUE		TRUE	92	numeric	4798			FALSE	FALSE	FALSE					FALSE	FALSE	FALSE	FALSE	FALSE	FALSE	FALSE	FALSE	FALSE	FALSE		FALSE	FALSE	FALSE	FALSE	FALSE	FALSE	FALSE	FALSE	FALSE	FALSE	FALSE	523.315	4		FALSE	0.323071	-1.27727	2.126	4.4626	FALSE	0
age5x	AGE - R5 (EDITED/IMPUTED)	TRUE		TRUE	92	numeric	4730			FALSE	FALSE	FALSE					FALSE	FALSE	FALSE	FALSE	FALSE	FALSE	FALSE	FALSE	FALSE	FALSE		FALSE	FALSE	FALSE	FALSE	FALSE	FALSE	FALSE	FALSE	FALSE	FALSE	FALSE	523.033	5		FALSE	0.320784	-1.28019	2.12287	4.48307	FALSE	0
agey1x	AGE AS OF 12/31/11 (EDITED/IMPUTED)	TRUE		TRUE	93	numeric	5911		192	FALSE	FALSE	FALSE					FALSE	FALSE	FALSE	FALSE	FALSE	FALSE	FALSE	FALSE	FALSE	FALSE		FALSE	FALSE	FALSE	FALSE	FALSE	FALSE	FALSE	FALSE	FALSE	FALSE	FALSE	525.5	y1		FALSE	0.328015	-0.932428	2.13291	3.2375	FALSE	0
agey2x	AGE AS OF 12/31/12 (EDITED/IMPUTED)	TRUE		TRUE	92	numeric	4730			FALSE	FALSE	FALSE					FALSE	FALSE	FALSE	FALSE	FALSE	FALSE	FALSE	FALSE	FALSE	FALSE		FALSE	FALSE	FALSE	FALSE	FALSE	FALSE	FALSE	FALSE	FALSE	FALSE	FALSE	523.033	y2		FALSE	0.320784	-1.28019	2.12287	4.48307	FALSE	0
aidhlp1	USED ASSISTIVE DEVICES - RD 1	FALSE			7	numeric	7211		274	FALSE	FALSE	FALSE	13	16	64		FALSE	FALSE	FALSE	FALSE	FALSE	FALSE	FALSE	FALSE	FALSE	FALSE		FALSE	FALSE	FALSE	FALSE	FALSE	FALSE	FALSE	FALSE	FALSE	FALSE	FALSE	0.350499	1		FALSE	-4.73138	-5.19746	24.9828	29.0967	TRUE	0.00147964	TRUE
aidhlp3	USED ASSISTIVE DEVICES - RD 3	FALSE			6	numeric	5941			FALSE	FALSE	FALSE	21	18	14		FALSE	FALSE	FALSE	FALSE	FALSE	FALSE	FALSE	FALSE	FALSE	FALSE		FALSE	FALSE	FALSE	FALSE	FALSE	FALSE	FALSE	FALSE	FALSE	FALSE	FALSE	0.259663	3		FALSE	-5.16176	-5.72587	29.7205	35.2396	FALSE	0.000213681
aidhlp5	USED ASSISTIVE DEVICES - RD 5	FALSE			6	numeric	5064			FALSE	FALSE	FALSE	29	167	11		FALSE	FALSE	FALSE	FALSE	FALSE	FALSE	FALSE	FALSE	FALSE	FALSE		FALSE	FALSE	FALSE	FALSE	FALSE	FALSE	FALSE	FALSE	FALSE	FALSE	FALSE	0.289334	5		FALSE	-5.49713	-6.16865	33.8241	40.941	FALSE	0.000834566
aliimpy1	ALIMONY INCOME IMPUTATION FLAG 11	FALSE	TRUE		5	numeric	3899			FALSE	FALSE	FALSE					FALSE	FALSE	FALSE	FALSE	FALSE	FALSE	FALSE	FALSE	FALSE	FALSE		FALSE	FALSE	FALSE	FALSE	FALSE	FALSE	FALSE	FALSE	FALSE	FALSE	FALSE	0.466868	y1		FALSE	2.93936	-1.06552	19.5836	18.7999	FALSE	0
aliimpy2	ALIMONY INCOME IMPUTATION FLAG 12	FALSE	TRUE		5	numeric	2891			FALSE	FALSE	FALSE					FALSE	FALSE	FALSE	FALSE	FALSE	FALSE	FALSE	FALSE	FALSE	FALSE		FALSE	FALSE	FALSE	FALSE	FALSE	FALSE	FALSE	FALSE	FALSE	FALSE	FALSE	0.370775	y2		FALSE	3.47613	-0.976034	25.2321	23.7127	FALSE	0
alimpy1x	PERSON'S ALIMONY INCOME 11	TRUE			272	numeric	3899			FALSE	FALSE	FALSE					FALSE	FALSE	FALSE	FALSE	FALSE	FALSE	FALSE	FALSE	FALSE	FALSE		FALSE	FALSE	FALSE	FALSE	FALSE	FALSE	FALSE	FALSE	FALSE	FALSE	FALSE	219009	y1	TRUE	FALSE	55.8966	27.9167	4122.76	792.249	FALSE	0
alimpy2x	PERSON'S ALIMONY INCOME 12	TRUE			222	numeric	2891			FALSE	FALSE	FALSE					FALSE	FALSE	FALSE	FALSE	FALSE	FALSE	FALSE	FALSE	FALSE	FALSE		FALSE	FALSE	FALSE	FALSE	FALSE	FALSE	FALSE	FALSE	FALSE	FALSE	FALSE	162461	y2	TRUE	FALSE	54.2655	30.21	3954.63	924.538	FALSE	0
all5rds	INSCOPE AND DATA COLLECTED ALL 5 ROUNDS	TRUE		TRUE	2	numeric				FALSE	FALSE	FALSE					FALSE	FALSE	FALSE	FALSE	FALSE	FALSE	FALSE	FALSE	FALSE	FALSE		FALSE	FALSE	FALSE	FALSE	FALSE	FALSE	FALSE	FALSE	FALSE	FALSE	FALSE	0.0790952	5		FALSE	-2.9399	-2.9399	9.64304	9.64304	FALSE	0
amaexpy2	TOTL AMBULTRY (OB+OP) PHYS ASS T EXP 12	TRUE			853	numeric	2891			FALSE	FALSE	FALSE					FALSE	FALSE	FALSE	FALSE	FALSE	FALSE	FALSE	FALSE	FALSE	FALSE		FALSE	FALSE	FALSE	FALSE	FALSE	FALSE	FALSE	FALSE	FALSE	FALSE	FALSE	7888.76	y2		FALSE	63.8441	7.50198	6216.53	60.2982	FALSE	0
amamcdy2	PHYS ASS T AMB VSTS-MEDICAID AMT 12	TRUE			265	numeric	2891			FALSE	FALSE	FALSE					FALSE	FALSE	FALSE	FALSE	FALSE	FALSE	FALSE	FALSE	FALSE	FALSE		FALSE	FALSE	FALSE	FALSE	FALSE	FALSE	FALSE	FALSE	FALSE	FALSE	FALSE	772.031	y2		FALSE	202.58	23.1759	57848.7	568.849	FALSE	0
amamcry2	PHYS ASS T AMB VSTS-MEDICARE AMT 12	TRUE			362	numeric	2891			FALSE	FALSE	FALSE					FALSE	FALSE	FALSE	FALSE	FALSE	FALSE	FALSE	FALSE	FALSE	FALSE		FALSE	FALSE	FALSE	FALSE	FALSE	FALSE	FALSE	FALSE	FALSE	FALSE	FALSE	846.865	y2		FALSE	112.299	18.7721	18022.9	371.091	FALSE	0
amaofdy2	PHYS ASS T AMB VSTS - OTHER FED AMT 12	TRUE			56	numeric	2891			FALSE	FALSE	FALSE					FALSE	FALSE	FALSE	FALSE	FALSE	FALSE	FALSE	FALSE	FALSE	FALSE		FALSE	FALSE	FALSE	FALSE	FALSE	FALSE	FALSE	FALSE	FALSE	FALSE	FALSE	66.2516	y2		FALSE	173.834	72.037	34514.5	5536.58	FALSE	0
amaopry2	PHYS ASS T AMB VSTS - OTH PRIVATE AMT 12	TRUE			102	numeric	2891			FALSE	FALSE	FALSE					FALSE	FALSE	FALSE	FALSE	FALSE	FALSE	FALSE	FALSE	FALSE	FALSE		FALSE	FALSE	FALSE	FALSE	FALSE	FALSE	FALSE	FALSE	FALSE	FALSE	FALSE	78.1917	y2		FALSE	272.777	44.8904	89097	2152.71	FALSE	0
amaopuy2	PHYS ASS T AMB VSTS - OTH PUBLIC AMT 12	TRUE			27	numeric	2891			FALSE	FALSE	FALSE					FALSE	FALSE	FALSE	FALSE	FALSE	FALSE	FALSE	FALSE	FALSE	FALSE		FALSE	FALSE	FALSE	FALSE	FALSE	FALSE	FALSE	FALSE	FALSE	FALSE	FALSE	26.1846	y2		FALSE	258.537	102.238	78081.9	10927.6	FALSE	0
amaosry2	P A AMB VSTS - OTH UNCLASS SRCE AMT 12	TRUE			107	numeric	2891			FALSE	FALSE	FALSE					FALSE	FALSE	FALSE	FALSE	FALSE	FALSE	FALSE	FALSE	FALSE	FALSE		FALSE	FALSE	FALSE	FALSE	FALSE	FALSE	FALSE	FALSE	FALSE	FALSE	FALSE	134.168	y2		FALSE	202.669	47.8527	48849	2428.09	FALSE	0
amaprvy2	PHYS ASS T AMB VSTS-PRIVATE INS AMT 12	TRUE			565	numeric	2891			FALSE	FALSE	FALSE					FALSE	FALSE	FALSE	FALSE	FALSE	FALSE	FALSE	FALSE	FALSE	FALSE		FALSE	FALSE	FALSE	FALSE	FALSE	FALSE	FALSE	FALSE	FALSE	FALSE	FALSE	2483.09	y2		FALSE	80.3448	10.1478	10653.6	110.33	FALSE	0
amaslfy2	PHYS ASS T AMB VSTS-SELF/FAMILY AMT 12	TRUE			285	numeric	2891			FALSE	FALSE	FALSE					FALSE	FALSE	FALSE	FALSE	FALSE	FALSE	FALSE	FALSE	FALSE	FALSE		FALSE	FALSE	FALSE	FALSE	FALSE	FALSE	FALSE	FALSE	FALSE	FALSE	FALSE	438.208	y2		FALSE	198.489	9.98026	58728.4	108.462	FALSE	0
amassty2	# PHYSICIAN ASS T VSTS (OFF+OUPAT), 2012	TRUE			27	numeric	2891			FALSE	FALSE	FALSE					FALSE	FALSE	FALSE	FALSE	FALSE	FALSE	FALSE	FALSE	FALSE	FALSE		FALSE	FALSE	FALSE	FALSE	FALSE	FALSE	FALSE	FALSE	FALSE	FALSE	FALSE	0.187916	y2		FALSE	46.93	9.2789	5362.9	108.484	FALSE	0
amastly2	PHYS ASS T AMB VSTS-OTH ST/LOCL AMT 12	TRUE			63	numeric	2891			FALSE	FALSE	FALSE					FALSE	FALSE	FALSE	FALSE	FALSE	FALSE	FALSE	FALSE	FALSE	FALSE		FALSE	FALSE	FALSE	FALSE	FALSE	FALSE	FALSE	FALSE	FALSE	FALSE	FALSE	10.3551	y2		FALSE	204.17	63.1339	52953.9	4152.3	FALSE	0
amatchy2	PHYS ASS T AMBULATORY VISIT CHARGES 12	TRUE			1141	numeric	2891			FALSE	FALSE	FALSE					FALSE	FALSE	FALSE	FALSE	FALSE	FALSE	FALSE	FALSE	FALSE	FALSE		FALSE	FALSE	FALSE	FALSE	FALSE	FALSE	FALSE	FALSE	FALSE	FALSE	FALSE	45433.8	y2		FALSE	78.9232	7.3775	8791.14	58.5011	FALSE	0
amavay2	PHYS ASS T AMB VSTS-VA/CHAMPVA AMT 12	TRUE			139	numeric	2891			FALSE	FALSE	FALSE					FALSE	FALSE	FALSE	FALSE	FALSE	FALSE	FALSE	FALSE	FALSE	FALSE		FALSE	FALSE	FALSE	FALSE	FALSE	FALSE	FALSE	FALSE	FALSE	FALSE	FALSE	1215.41	y2		FALSE	243.21	42.1458	65886.7	1888.61	FALSE	0
amawcpy2	PHYS ASS T AMB VSTS-WRKERS COMP AMT 12	TRUE			63	numeric	2891			FALSE	FALSE	FALSE					FALSE	FALSE	FALSE	FALSE	FALSE	FALSE	FALSE	FALSE	FALSE	FALSE		FALSE	FALSE	FALSE	FALSE	FALSE	FALSE	FALSE	FALSE	FALSE	FALSE	FALSE	135.19	y2		FALSE	268.607	67.1933	94615.2	4700.41	FALSE	0
amcexpy2	TOTL AMBULTRY (OB+OP) CHIRO EXP 12	TRUE			1534	numeric	2891			FALSE	FALSE	FALSE					FALSE	FALSE	FALSE	FALSE	FALSE	FALSE	FALSE	FALSE	FALSE	FALSE		FALSE	FALSE	FALSE	FALSE	FALSE	FALSE	FALSE	FALSE	FALSE	FALSE	FALSE	32524.4	y2		FALSE	35.3056	6.08629	2165.65	39.9068	FALSE	0
amchiry2	# CHIROPRACTR VSTS (OFF+OUTPAT), 2012	TRUE			95	numeric	2891			FALSE	FALSE	FALSE					FALSE	FALSE	FALSE	FALSE	FALSE	FALSE	FALSE	FALSE	FALSE	FALSE		FALSE	FALSE	FALSE	FALSE	FALSE	FALSE	FALSE	FALSE	FALSE	FALSE	FALSE	6.08199	y2		FALSE	19.9043	7.24857	696.274	59.6241	FALSE	0
amcmcdy2	CHIRO AMB VISITS - MEDICAID AMT 12	TRUE			201	numeric	2891			FALSE	FALSE	FALSE					FALSE	FALSE	FALSE	FALSE	FALSE	FALSE	FALSE	FALSE	FALSE	FALSE		FALSE	FALSE	FALSE	FALSE	FALSE	FALSE	FALSE	FALSE	FALSE	FALSE	FALSE	649.731	y2		FALSE	126.924	33.9846	20549.6	1214.68	FALSE	0
amcmcry2	CHIRO AMB VISITS - MEDICARE AMT 12	TRUE			391	numeric	2891			FALSE	FALSE	FALSE					FALSE	FALSE	FALSE	FALSE	FALSE	FALSE	FALSE	FALSE	FALSE	FALSE		FALSE	FALSE	FALSE	FALSE	FALSE	FALSE	FALSE	FALSE	FALSE	FALSE	FALSE	1256.57	y2		FALSE	101.928	18.6551	15795.5	366.133	FALSE	0
amcofdy2	CHIRO AMB VISITS - OTHER FEDERAL AMT 12	TRUE			5	numeric	2891			FALSE	FALSE	FALSE					FALSE	FALSE	FALSE	FALSE	FALSE	FALSE	FALSE	FALSE	FALSE	FALSE		FALSE	FALSE	FALSE	FALSE	FALSE	FALSE	FALSE	FALSE	FALSE	FALSE	FALSE	0.0334027	y2		FALSE	353.193	297.452	131223	90073.1	FALSE	0
amcopry2	CHIRO AMB VISITS - OTH PRIVATE AMT 12	TRUE			146	numeric	2891			FALSE	FALSE	FALSE					FALSE	FALSE	FALSE	FALSE	FALSE	FALSE	FALSE	FALSE	FALSE	FALSE		FALSE	FALSE	FALSE	FALSE	FALSE	FALSE	FALSE	FALSE	FALSE	FALSE	FALSE	761.149	y2		FALSE	290.421	39.7955	110656	1691.91	FALSE	0
amcopuy2	CHIRO AMB VISITS - OTH PUBLIC AMT 12	TRUE			13	numeric	2891			FALSE	FALSE	FALSE					FALSE	FALSE	FALSE	FALSE	FALSE	FALSE	FALSE	FALSE	FALSE	FALSE		FALSE	FALSE	FALSE	FALSE	FALSE	FALSE	FALSE	FALSE	FALSE	FALSE	FALSE	1.28999	y2		FALSE	261.663	167.509	76519.7	29123	FALSE	0
amcosry2	CHIR AMB VSTS - OTH UNCLASS SRCE AMT 12	TRUE			318	numeric	2891			FALSE	FALSE	FALSE					FALSE	FALSE	FALSE	FALSE	FALSE	FALSE	FALSE	FALSE	FALSE	FALSE		FALSE	FALSE	FALSE	FALSE	FALSE	FALSE	FALSE	FALSE	FALSE	FALSE	FALSE	6768.64	y2		FALSE	122.009	26.0323	19696.7	713.574	FALSE	0
amcprvy2	CHIRO AMB VISITS - PRIVATE INS AMT 12	TRUE			971	numeric	2891			FALSE	FALSE	FALSE					FALSE	FALSE	FALSE	FALSE	FALSE	FALSE	FALSE	FALSE	FALSE	FALSE		FALSE	FALSE	FALSE	FALSE	FALSE	FALSE	FALSE	FALSE	FALSE	FALSE	FALSE	7481.77	y2		FALSE	43.2991	8.77845	3010.54	82.14	FALSE	0
amcslfy2	CHIRO AMB VISITS - SELF/FAMILY AMT 12	TRUE			795	numeric	2891			FALSE	FALSE	FALSE					FALSE	FALSE	FALSE	FALSE	FALSE	FALSE	FALSE	FALSE	FALSE	FALSE		FALSE	FALSE	FALSE	FALSE	FALSE	FALSE	FALSE	FALSE	FALSE	FALSE	FALSE	7402.76	y2		FALSE	49.0507	7.12644	3592.11	54.8869	FALSE	0
amcstly2	CHIRO AMB VISITS - OTH ST/LOCAL AMT 12	TRUE			24	numeric	2891			FALSE	FALSE	FALSE					FALSE	FALSE	FALSE	FALSE	FALSE	FALSE	FALSE	FALSE	FALSE	FALSE		FALSE	FALSE	FALSE	FALSE	FALSE	FALSE	FALSE	FALSE	FALSE	FALSE	FALSE	95.6931	y2		FALSE	256.979	111.162	70849.6	12974.2	FALSE	0
amctchy2	CHIRO AMBULATORY VISIT CHARGES 12	TRUE			1701	numeric	2891			FALSE	FALSE	FALSE					FALSE	FALSE	FALSE	FALSE	FALSE	FALSE	FALSE	FALSE	FALSE	FALSE		FALSE	FALSE	FALSE	FALSE	FALSE	FALSE	FALSE	FALSE	FALSE	FALSE	FALSE	57020.8	y2		FALSE	52.1228	5.98311	5742.69	38.6369	FALSE	0
amcvay2	CHIRO AMB VISITS - VA/CHAMPVA AMT 12	TRUE			54	numeric	2891			FALSE	FALSE	FALSE					FALSE	FALSE	FALSE	FALSE	FALSE	FALSE	FALSE	FALSE	FALSE	FALSE		FALSE	FALSE	FALSE	FALSE	FALSE	FALSE	FALSE	FALSE	FALSE	FALSE	FALSE	51.4875	y2		FALSE	208.269	70.4568	48838.2	5404.26	FALSE	0
amcwcpy2	CHIRO AMB VISITS-WORKERS COMP AMT 12	TRUE			174	numeric	2891			FALSE	FALSE	FALSE					FALSE	FALSE	FALSE	FALSE	FALSE	FALSE	FALSE	FALSE	FALSE	FALSE		FALSE	FALSE	FALSE	FALSE	FALSE	FALSE	FALSE	FALSE	FALSE	FALSE	FALSE	1423.25	y2		FALSE	81.0798	37.9354	7672.8	1488.47	FALSE	0
amdrcy2	# CALLS W/OFF & OUTPAT PHYSICIANS, 2012	TRUE			37	numeric	2891			FALSE	FALSE	FALSE					FALSE	FALSE	FALSE	FALSE	FALSE	FALSE	FALSE	FALSE	FALSE	FALSE		FALSE	FALSE	FALSE	FALSE	FALSE	FALSE	FALSE	FALSE	FALSE	FALSE	FALSE	0.386065	y2		FALSE	130.012	9.18226	32708	117.378	FALSE	0
ameexpy2	TOTL AMBULTRY (OB+OP) OPTOMETRIST EXP 12	TRUE			665	numeric	2891			FALSE	FALSE	FALSE					FALSE	FALSE	FALSE	FALSE	FALSE	FALSE	FALSE	FALSE	FALSE	FALSE		FALSE	FALSE	FALSE	FALSE	FALSE	FALSE	FALSE	FALSE	FALSE	FALSE	FALSE	3284.75	y2		FALSE	52.3563	4.56644	5177.71	22.7847	FALSE	0
amemcdy2	OPTMTRIST AMB VSTS - MEDICAID AMT 12	TRUE			226	numeric	2891			FALSE	FALSE	FALSE					FALSE	FALSE	FALSE	FALSE	FALSE	FALSE	FALSE	FALSE	FALSE	FALSE		FALSE	FALSE	FALSE	FALSE	FALSE	FALSE	FALSE	FALSE	FALSE	FALSE	FALSE	94.0735	y2		FALSE	81.3241	14.244	11084.9	212.014	FALSE	0
amemcry2	OPTMTRIST AMB VSTS - MEDICARE AMT 12	TRUE			250	numeric	2891			FALSE	FALSE	FALSE					FALSE	FALSE	FALSE	FALSE	FALSE	FALSE	FALSE	FALSE	FALSE	FALSE		FALSE	FALSE	FALSE	FALSE	FALSE	FALSE	FALSE	FALSE	FALSE	FALSE	FALSE	488.474	y2		FALSE	198.915	19.4218	53761.9	397.023	FALSE	0
ameofdy2	OPTMTRIST AMB VSTS-OTHER FED AMT 12	TRUE			29	numeric	2891			FALSE	FALSE	FALSE					FALSE	FALSE	FALSE	FALSE	FALSE	FALSE	FALSE	FALSE	FALSE	FALSE		FALSE	FALSE	FALSE	FALSE	FALSE	FALSE	FALSE	FALSE	FALSE	FALSE	FALSE	2.22826	y2		FALSE	184.112	98.5821	42254.3	10072.5	FALSE	0
ameopry2	OPTMTRIST AMB VSTS - OTH PRIVATE AMT 12	TRUE			127	numeric	2891			FALSE	FALSE	FALSE					FALSE	FALSE	FALSE	FALSE	FALSE	FALSE	FALSE	FALSE	FALSE	FALSE		FALSE	FALSE	FALSE	FALSE	FALSE	FALSE	FALSE	FALSE	FALSE	FALSE	FALSE	59.7083	y2		FALSE	158.303	38.6527	32276.9	1580.88	FALSE	0
ameopuy2	OPTMTRIST AMB VSTS - OTH PUBLIC AMT 12	TRUE			19	numeric	2891			FALSE	FALSE	FALSE					FALSE	FALSE	FALSE	FALSE	FALSE	FALSE	FALSE	FALSE	FALSE	FALSE		FALSE	FALSE	FALSE	FALSE	FALSE	FALSE	FALSE	FALSE	FALSE	FALSE	FALSE	3.59659	y2		FALSE	307.558	119.037	103142	14846.8	FALSE	0
ameosry2	OPTOM AMB VSTS - OTH UNCLAS SRCE AMT 12	TRUE			66	numeric	2891			FALSE	FALSE	FALSE					FALSE	FALSE	FALSE	FALSE	FALSE	FALSE	FALSE	FALSE	FALSE	FALSE		FALSE	FALSE	FALSE	FALSE	FALSE	FALSE	FALSE	FALSE	FALSE	FALSE	FALSE	12.4187	y2		FALSE	171.035	52.2263	35998.2	2882.6	FALSE	0
ameprvy2	OPTMTRIST AMB VSTS - PRIVATE INS AMT 12	TRUE			481	numeric	2891			FALSE	FALSE	FALSE					FALSE	FALSE	FALSE	FALSE	FALSE	FALSE	FALSE	FALSE	FALSE	FALSE		FALSE	FALSE	FALSE	FALSE	FALSE	FALSE	FALSE	FALSE	FALSE	FALSE	FALSE	1176.43	y2		FALSE	94.4303	7.24834	15916	55.889	FALSE	0
ameslfy2	OPTMTRIST AMB VSTS - SELF/FAMILY AMT 12	TRUE			467	numeric	2891			FALSE	FALSE	FALSE					FALSE	FALSE	FALSE	FALSE	FALSE	FALSE	FALSE	FALSE	FALSE	FALSE		FALSE	FALSE	FALSE	FALSE	FALSE	FALSE	FALSE	FALSE	FALSE	FALSE	FALSE	807.382	y2		FALSE	43.2785	5.79697	3684.78	36.6502	FALSE	0
amestly2	OPTMTRIST AMB VSTS-OTH ST/LOCAL AMT 12	TRUE			56	numeric	2891			FALSE	FALSE	FALSE					FALSE	FALSE	FALSE	FALSE	FALSE	FALSE	FALSE	FALSE	FALSE	FALSE		FALSE	FALSE	FALSE	FALSE	FALSE	FALSE	FALSE	FALSE	FALSE	FALSE	FALSE	7.6786	y2		FALSE	156.714	60.3431	34339.1	3782.89	FALSE	0
ametchy2	OPTOMETRIST AMBULATORY VISIT CHARGES 12	TRUE			770	numeric	2891			FALSE	FALSE	FALSE					FALSE	FALSE	FALSE	FALSE	FALSE	FALSE	FALSE	FALSE	FALSE	FALSE		FALSE	FALSE	FALSE	FALSE	FALSE	FALSE	FALSE	FALSE	FALSE	FALSE	FALSE	7158.16	y2		FALSE	74.1544	4.51359	9772.28	22.3129	FALSE	0
amevay2	OPTMTRIST AMB VSTS-VA/CHAMPVA AMT 12	TRUE			102	numeric	2891			FALSE	FALSE	FALSE					FALSE	FALSE	FALSE	FALSE	FALSE	FALSE	FALSE	FALSE	FALSE	FALSE		FALSE	FALSE	FALSE	FALSE	FALSE	FALSE	FALSE	FALSE	FALSE	FALSE	FALSE	32.2191	y2		FALSE	179.316	43.6988	46575.9	2017.77	FALSE	0
amewcpy2	OPTMTRIST AMB VSTS-WORKERS COMP AMT 12	TRUE			16	numeric	2891			FALSE	FALSE	FALSE					FALSE	FALSE	FALSE	FALSE	FALSE	FALSE	FALSE	FALSE	FALSE	FALSE		FALSE	FALSE	FALSE	FALSE	FALSE	FALSE	FALSE	FALSE	FALSE	FALSE	FALSE	3.61882	y2		FALSE	245.939	145.67	65106.7	22198.8	FALSE	0
amnexpy2	TOTL AMBULTRY (OB+OP) NURSE/PRAC EXP 12	TRUE			2025	numeric	2891			FALSE	FALSE	FALSE					FALSE	FALSE	FALSE	FALSE	FALSE	FALSE	FALSE	FALSE	FALSE	FALSE		FALSE	FALSE	FALSE	FALSE	FALSE	FALSE	FALSE	FALSE	FALSE	FALSE	FALSE	704152	y2		FALSE	95.6916	3.66332	14970.5	16.0545	FALSE	0
amnmcdy2	NRS/PRAC AMB VSTS - MEDICAID AMT 12	TRUE			657	numeric	2891			FALSE	FALSE	FALSE					FALSE	FALSE	FALSE	FALSE	FALSE	FALSE	FALSE	FALSE	FALSE	FALSE		FALSE	FALSE	FALSE	FALSE	FALSE	FALSE	FALSE	FALSE	FALSE	FALSE	FALSE	55614.6	y2		FALSE	123.547	10.3069	19623.8	117.607	FALSE	0
amnmcry2	NRS/PRAC AMB VSTS - MEDICARE AMT 12	TRUE			1010	numeric	2891			FALSE	FALSE	FALSE					FALSE	FALSE	FALSE	FALSE	FALSE	FALSE	FALSE	FALSE	FALSE	FALSE		FALSE	FALSE	FALSE	FALSE	FALSE	FALSE	FALSE	FALSE	FALSE	FALSE	FALSE	219336	y2		FALSE	144.785	8.88916	31588.6	88.5451	FALSE	0
amnofdy2	NRS/PRAC AMB VSTS-OTHER FEDERAL AMT 12	TRUE			94	numeric	2891			FALSE	FALSE	FALSE					FALSE	FALSE	FALSE	FALSE	FALSE	FALSE	FALSE	FALSE	FALSE	FALSE		FALSE	FALSE	FALSE	FALSE	FALSE	FALSE	FALSE	FALSE	FALSE	FALSE	FALSE	172.518	y2		FALSE	193.911	48.8386	44277	2565.53	FALSE	0
amnopry2	NRS/PRAC AMB VSTS - OTH PRIVATE AMT 12	TRUE			271	numeric	2891			FALSE	FALSE	FALSE					FALSE	FALSE	FALSE	FALSE	FALSE	FALSE	FALSE	FALSE	FALSE	FALSE		FALSE	FALSE	FALSE	FALSE	FALSE	FALSE	FALSE	FALSE	FALSE	FALSE	FALSE	8164.25	y2		FALSE	196.751	22.8416	43340.1	579.783	FALSE	0
amnopuy2	NRS/PRAC AMB VSTS - OTH PUBLIC AMT 12	TRUE			120	numeric	2891			FALSE	FALSE	FALSE					FALSE	FALSE	FALSE	FALSE	FALSE	FALSE	FALSE	FALSE	FALSE	FALSE		FALSE	FALSE	FALSE	FALSE	FALSE	FALSE	FALSE	FALSE	FALSE	FALSE	FALSE	976.886	y2		FALSE	267.852	46.8294	81469.4	2393.05	FALSE	0
amnosry2	NRS/PR AMB VSTS - OTH UNCLAS SRCE AMT 12	TRUE			297	numeric	2891			FALSE	FALSE	FALSE					FALSE	FALSE	FALSE	FALSE	FALSE	FALSE	FALSE	FALSE	FALSE	FALSE		FALSE	FALSE	FALSE	FALSE	FALSE	FALSE	FALSE	FALSE	FALSE	FALSE	FALSE	3536.7	y2		FALSE	203.418	19.6072	50949.1	422.599	FALSE	0
amnprvy2	NRS/PRAC AMB VSTS - PRIV INS AMT 12	TRUE			1261	numeric	2891			FALSE	FALSE	FALSE					FALSE	FALSE	FALSE	FALSE	FALSE	FALSE	FALSE	FALSE	FALSE	FALSE		FALSE	FALSE	FALSE	FALSE	FALSE	FALSE	FALSE	FALSE	FALSE	FALSE	FALSE	298171	y2		FALSE	187.508	5.40542	53337.5	33.2323	FALSE	0
amnslfy2	NRS/PRAC AMB VSTS - SELF/FAMILY AMT 12	TRUE			555	numeric	2891			FALSE	FALSE	FALSE					FALSE	FALSE	FALSE	FALSE	FALSE	FALSE	FALSE	FALSE	FALSE	FALSE		FALSE	FALSE	FALSE	FALSE	FALSE	FALSE	FALSE	FALSE	FALSE	FALSE	FALSE	11719.4	y2		FALSE	227.944	5.5491	69573.4	35.4091	FALSE	0
amnstly2	NRS/PRAC AMB VSTS-OTH ST/LOCAL AMT 12	TRUE			173	numeric	2891			FALSE	FALSE	FALSE					FALSE	FALSE	FALSE	FALSE	FALSE	FALSE	FALSE	FALSE	FALSE	FALSE		FALSE	FALSE	FALSE	FALSE	FALSE	FALSE	FALSE	FALSE	FALSE	FALSE	FALSE	2035.38	y2		FALSE	253.068	32.7042	76834.4	1167.95	FALSE	0
amntchy2	NRS/PRAC AMBULATORY VISIT CHARGES 12	TRUE			2779	numeric	2891			FALSE	FALSE	FALSE					FALSE	FALSE	FALSE	FALSE	FALSE	FALSE	FALSE	FALSE	FALSE	FALSE		FALSE	FALSE	FALSE	FALSE	FALSE	FALSE	FALSE	FALSE	FALSE	FALSE	FALSE	5.39315e+06	y2		FALSE	84.682	3.50681	9683.41	14.8647	FALSE	0
amnursy2	# AMB NURSE/PRCTITIONR VSTS(OB+OP) 12	TRUE			116	numeric	2891			FALSE	FALSE	FALSE					FALSE	FALSE	FALSE	FALSE	FALSE	FALSE	FALSE	FALSE	FALSE	FALSE		FALSE	FALSE	FALSE	FALSE	FALSE	FALSE	FALSE	FALSE	FALSE	FALSE	FALSE	7.38818	y2		FALSE	43.8275	5.44697	3363.51	42.4612	FALSE	0
amnvay2	NRS/PRAC AMB VSTS-VA/CHAMPVA AMT 12	TRUE			337	numeric	2891			FALSE	FALSE	FALSE					FALSE	FALSE	FALSE	FALSE	FALSE	FALSE	FALSE	FALSE	FALSE	FALSE		FALSE	FALSE	FALSE	FALSE	FALSE	FALSE	FALSE	FALSE	FALSE	FALSE	FALSE	2506.39	y2		FALSE	113.47	23.8454	17402.5	606.08	FALSE	0
amnwcpy2	NRS/PRAC AMB VSTS-WORKERS COMP AMT 12	TRUE			100	numeric	2891			FALSE	FALSE	FALSE					FALSE	FALSE	FALSE	FALSE	FALSE	FALSE	FALSE	FALSE	FALSE	FALSE		FALSE	FALSE	FALSE	FALSE	FALSE	FALSE	FALSE	FALSE	FALSE	FALSE	FALSE	258.331	y2		FALSE	242.37	50.3909	69186.7	2725.76	FALSE	0
amoptoy2	# AMB OPTOMETRIST VSTS (OB+OP) 12	TRUE			17	numeric	2891			FALSE	FALSE	FALSE					FALSE	FALSE	FALSE	FALSE	FALSE	FALSE	FALSE	FALSE	FALSE	FALSE		FALSE	FALSE	FALSE	FALSE	FALSE	FALSE	FALSE	FALSE	FALSE	FALSE	FALSE	0.100416	y2		FALSE	14.0595	4.96834	776.943	30.8485	FALSE	0
amtexpy2	TOTL AMBULTRY (OB+OP) PT/OT EXP 12	TRUE			2523	numeric	2891			FALSE	FALSE	FALSE					FALSE	FALSE	FALSE	FALSE	FALSE	FALSE	FALSE	FALSE	FALSE	FALSE		FALSE	FALSE	FALSE	FALSE	FALSE	FALSE	FALSE	FALSE	FALSE	FALSE	FALSE	187455	y2		FALSE	35.002	6.51391	1907.09	44.9257	FALSE	0
amthery2	# AMB PT/OT THRPY VISITS (OB+OP) 12	TRUE			109	numeric	2891			FALSE	FALSE	FALSE					FALSE	FALSE	FALSE	FALSE	FALSE	FALSE	FALSE	FALSE	FALSE	FALSE		FALSE	FALSE	FALSE	FALSE	FALSE	FALSE	FALSE	FALSE	FALSE	FALSE	FALSE	7.60312	y2		FALSE	24.3473	7.48859	1084.7	62.6124	FALSE	0
amtmcdy2	PT/OT AMB VISITS-MEDICAID AMT 12	TRUE			516	numeric	2891			FALSE	FALSE	FALSE					FALSE	FALSE	FALSE	FALSE	FALSE	FALSE	FALSE	FALSE	FALSE	FALSE		FALSE	FALSE	FALSE	FALSE	FALSE	FALSE	FALSE	FALSE	FALSE	FALSE	FALSE	15901.1	y2		FALSE	136.604	19.9335	24807.6	416.073	FALSE	0
amtmcry2	PT/OT AMB VISITS-MEDICARE AMT 12	TRUE			1014	numeric	2891			FALSE	FALSE	FALSE					FALSE	FALSE	FALSE	FALSE	FALSE	FALSE	FALSE	FALSE	FALSE	FALSE		FALSE	FALSE	FALSE	FALSE	FALSE	FALSE	FALSE	FALSE	FALSE	FALSE	FALSE	26671.1	y2		FALSE	70.9297	13.419	7878.79	187.401	FALSE	0
amtofdy2	PT/OT AMB VISITS - OTHER FED AMT 12	TRUE			29	numeric	2891			FALSE	FALSE	FALSE					FALSE	FALSE	FALSE	FALSE	FALSE	FALSE	FALSE	FALSE	FALSE	FALSE		FALSE	FALSE	FALSE	FALSE	FALSE	FALSE	FALSE	FALSE	FALSE	FALSE	FALSE	221.281	y2		FALSE	299.676	105.657	98204.5	11811.6	FALSE	0
amtopry2	PT/OT AMB VISITS - OTH PRIVATE AMT 12	TRUE			254	numeric	2891			FALSE	FALSE	FALSE					FALSE	FALSE	FALSE	FALSE	FALSE	FALSE	FALSE	FALSE	FALSE	FALSE		FALSE	FALSE	FALSE	FALSE	FALSE	FALSE	FALSE	FALSE	FALSE	FALSE	FALSE	1403.77	y2		FALSE	111.437	31.1745	20666.1	1010.35	FALSE	0
amtopuy2	PT/OT AMB VISITS-OTH PUBLIC AMT 12	TRUE			34	numeric	2891			FALSE	FALSE	FALSE					FALSE	FALSE	FALSE	FALSE	FALSE	FALSE	FALSE	FALSE	FALSE	FALSE		FALSE	FALSE	FALSE	FALSE	FALSE	FALSE	FALSE	FALSE	FALSE	FALSE	FALSE	85.2043	y2		FALSE	256.523	95.0937	77378	9406.96	FALSE	0
amtosry2	PT/OT AMB VSTS-OTH UNCLAS SRCE AMT 12	TRUE			200	numeric	2891			FALSE	FALSE	FALSE					FALSE	FALSE	FALSE	FALSE	FALSE	FALSE	FALSE	FALSE	FALSE	FALSE		FALSE	FALSE	FALSE	FALSE	FALSE	FALSE	FALSE	FALSE	FALSE	FALSE	FALSE	4874.14	y2		FALSE	125.559	36.3295	22540.5	1364.72	FALSE	0
amtotcy2	# CALLS W/OFFICE & OUPAT DEPTS, 2012	TRUE			62	numeric	2891			FALSE	FALSE	FALSE					FALSE	FALSE	FALSE	FALSE	FALSE	FALSE	FALSE	FALSE	FALSE	FALSE		FALSE	FALSE	FALSE	FALSE	FALSE	FALSE	FALSE	FALSE	FALSE	FALSE	FALSE	1.4765	y2		FALSE	67.2669	7.55363	7464.95	79.0972	FALSE	0
amtprvy2	PT/OT AMB VISITS-PRIVATE INS AMT 12	TRUE			1616	numeric	2891			FALSE	FALSE	FALSE					FALSE	FALSE	FALSE	FALSE	FALSE	FALSE	FALSE	FALSE	FALSE	FALSE		FALSE	FALSE	FALSE	FALSE	FALSE	FALSE	FALSE	FALSE	FALSE	FALSE	FALSE	62341.9	y2		FALSE	62.3942	8.60742	6594.03	77.9796	FALSE	0
amtslfy2	PT/OT AMB VISITS-SELF/FAMILY AMT 12	TRUE			699	numeric	2891			FALSE	FALSE	FALSE					FALSE	FALSE	FALSE	FALSE	FALSE	FALSE	FALSE	FALSE	FALSE	FALSE		FALSE	FALSE	FALSE	FALSE	FALSE	FALSE	FALSE	FALSE	FALSE	FALSE	FALSE	7365.11	y2		FALSE	62.0179	10.0944	5809.41	109.275	FALSE	0
amtstly2	PT/OT AMB VISITS-OTH ST/LOCL AMT 12	TRUE			60	numeric	2891			FALSE	FALSE	FALSE					FALSE	FALSE	FALSE	FALSE	FALSE	FALSE	FALSE	FALSE	FALSE	FALSE		FALSE	FALSE	FALSE	FALSE	FALSE	FALSE	FALSE	FALSE	FALSE	FALSE	FALSE	649.429	y2		FALSE	175.26	69.7204	38857.3	5023.54	FALSE	0
amttchy2	PT/OC AMBULATORY VISIT CHARGES 12	TRUE			3004	numeric	2891			FALSE	FALSE	FALSE					FALSE	FALSE	FALSE	FALSE	FALSE	FALSE	FALSE	FALSE	FALSE	FALSE		FALSE	FALSE	FALSE	FALSE	FALSE	FALSE	FALSE	FALSE	FALSE	FALSE	FALSE	1.02068e+06	y2		FALSE	72.0476	6.43382	8932.43	43.8991	FALSE	0
amtvay2	PT/OT AMB VISITS-VA/CHAMPVA AMT 12	TRUE			140	numeric	2891			FALSE	FALSE	FALSE					FALSE	FALSE	FALSE	FALSE	FALSE	FALSE	FALSE	FALSE	FALSE	FALSE		FALSE	FALSE	FALSE	FALSE	FALSE	FALSE	FALSE	FALSE	FALSE	FALSE	FALSE	3273.12	y2		FALSE	184.475	44.1159	39866.8	2054.41	FALSE	0
amtwcpy2	PT/OT AMB VISITS-WORKERS COMP AMT 12	TRUE			489	numeric	2891			FALSE	FALSE	FALSE					FALSE	FALSE	FALSE	FALSE	FALSE	FALSE	FALSE	FALSE	FALSE	FALSE		FALSE	FALSE	FALSE	FALSE	FALSE	FALSE	FALSE	FALSE	FALSE	FALSE	FALSE	23474.4	y2		FALSE	90.026	22.2764	12042.6	511.32	FALSE	0
anylimy1	ANY LIMITATION IN P15R3,4,5/P16R1,2,3 11	FALSE			5	numeric	4440		90	FALSE	FALSE	FALSE			7247		FALSE	FALSE	FALSE	FALSE	FALSE	FALSE	FALSE	FALSE	FALSE	FALSE		FALSE	FALSE	FALSE	FALSE	FALSE	FALSE	FALSE	FALSE	FALSE	FALSE	FALSE	3.57314	y1		FALSE	-2.70203	-4.36806	12.0995	26.143	TRUE	0.0295807	TRUE
anylimy2	ANY LIMITATION IN P16R3,4,5/P17R1,2,3 12	FALSE			4	numeric	3266			FALSE	FALSE	FALSE			6582		FALSE	FALSE	FALSE	FALSE	FALSE	FALSE	FALSE	FALSE	FALSE	FALSE		FALSE	FALSE	FALSE	FALSE	FALSE	FALSE	FALSE	FALSE	FALSE	FALSE	FALSE	3.24782	y2		FALSE	-2.777	-4.65247	12.9811	30.8358	FALSE	0.0265368
begrfd1	R1 REFERENCE PERIOD BEGIN DATE: DAY	FALSE		TRUE	36	numeric	6404		274	FALSE	FALSE	FALSE	6	60	1		FALSE	FALSE	FALSE	FALSE	FALSE	FALSE	FALSE	FALSE	FALSE	FALSE		FALSE	FALSE	FALSE	FALSE	FALSE	FALSE	FALSE	FALSE	FALSE	FALSE	FALSE	1.47533	1		FALSE	16.8252	-0.594059	333.669	43.8985	FALSE	0.0515294
begrfd3	R3 REFERENCE PERIOD BEGIN DATE: DAY	FALSE		TRUE	35	numeric	5215		185	FALSE	FALSE	FALSE		33	3		FALSE	FALSE	FALSE	FALSE	FALSE	FALSE	FALSE	FALSE	FALSE	FALSE		FALSE	FALSE	FALSE	FALSE	FALSE	FALSE	FALSE	FALSE	FALSE	FALSE	FALSE	77.7347	3		FALSE	0.0575507	-1.3641	1.89482	5.17228	FALSE	0.00089101
begrfm1	R1 REFERENCE PERIOD BEGIN DATE: MONTH	FALSE		TRUE	13	numeric	6751		274	FALSE	FALSE	FALSE	4	36	1		FALSE	FALSE	FALSE	FALSE	FALSE	FALSE	FALSE	FALSE	FALSE	FALSE		FALSE	FALSE	FALSE	FALSE	FALSE	FALSE	FALSE	FALSE	FALSE	FALSE	FALSE	0.161132	1		FALSE	-2.26251	-5.3413	47.6017	33.0399	FALSE	0.00126999
begrfm2	R2 REFERENCE PERIOD BEGIN DATE: MONTH	FALSE		TRUE	15	numeric	5691		159	FALSE	FALSE	FALSE			3		FALSE	FALSE	FALSE	FALSE	FALSE	FALSE	FALSE	FALSE	FALSE	FALSE		FALSE	FALSE	FALSE	FALSE	FALSE	FALSE	FALSE	FALSE	FALSE	FALSE	FALSE	2.83949	2		FALSE	0.202276	-2.04397	3.67641	11.0675	FALSE	0.000653139
begrfm3	R3 REFERENCE PERIOD BEGIN DATE: MONTH	FALSE		TRUE	14	numeric	5105		185	FALSE	FALSE	FALSE					FALSE	FALSE	FALSE	FALSE	FALSE	FALSE	FALSE	FALSE	FALSE	FALSE		FALSE	FALSE	FALSE	FALSE	FALSE	FALSE	FALSE	FALSE	FALSE	FALSE	FALSE	4.22585	3		FALSE	-2.87756	-5.17107	14.7783	31.0527	FALSE	0.000745868
begrfm4	R4 REFERENCE PERIOD BEGIN DATE: MONTH	FALSE		TRUE	14	numeric	4798			FALSE	FALSE	FALSE			1		FALSE	FALSE	FALSE	FALSE	FALSE	FALSE	FALSE	FALSE	FALSE	FALSE		FALSE	FALSE	FALSE	FALSE	FALSE	FALSE	FALSE	FALSE	FALSE	FALSE	FALSE	2.62622	4		FALSE	0.310385	-1.17494	3.01721	6.38701	FALSE	4.03172e-06
begrfm5	R5 REFERENCE PERIOD BEGIN DATE: MONTH	FALSE		TRUE	10	numeric	4730			FALSE	FALSE	FALSE		2			FALSE	FALSE	FALSE	FALSE	FALSE	FALSE	FALSE	FALSE	FALSE	FALSE		FALSE	FALSE	FALSE	FALSE	FALSE	FALSE	FALSE	FALSE	FALSE	FALSE	FALSE	3.41698	5		FALSE	-2.17443	-5.70682	13.4851	38.8023	FALSE	8.06344e-06
begrfy1	R1 REFERENCE PERIOD BEGIN DATE: YEAR	FALSE		TRUE	18	numeric	6751		274	FALSE	FALSE	FALSE					FALSE	FALSE	FALSE	FALSE	FALSE	FALSE	FALSE	FALSE	FALSE	FALSE		FALSE	FALSE	FALSE	FALSE	FALSE	FALSE	FALSE	FALSE	FALSE	FALSE	FALSE	110633	y1		FALSE	-5.80574	-5.80752	34.714	34.7274	FALSE	0.00110469
begrfy2	R2 REFERENCE PERIOD BEGIN DATE: YEAR	FALSE		TRUE	18	numeric	5691		159	FALSE	FALSE	FALSE					FALSE	FALSE	FALSE	FALSE	FALSE	FALSE	FALSE	FALSE	FALSE	FALSE		FALSE	FALSE	FALSE	FALSE	FALSE	FALSE	FALSE	FALSE	FALSE	FALSE	FALSE	92579	y2		FALSE	-6.36783	-6.37012	41.5596	41.5786	FALSE	0.000641044
begrfy3	R3 REFERENCE PERIOD BEGIN DATE: YEAR	FALSE		TRUE	19	numeric	5105		185	FALSE	FALSE	FALSE					FALSE	FALSE	FALSE	FALSE	FALSE	FALSE	FALSE	FALSE	FALSE	FALSE		FALSE	FALSE	FALSE	FALSE	FALSE	FALSE	FALSE	FALSE	FALSE	FALSE	FALSE	83914.7	3		FALSE	-6.74791	-6.75059	46.5471	46.5707	FALSE	0.000745868
begrfy4	R4 REFERENCE PERIOD BEGIN DATE: YEAR	FALSE		TRUE	17	numeric	4798			FALSE	FALSE	FALSE					FALSE	FALSE	FALSE	FALSE	FALSE	FALSE	FALSE	FALSE	FALSE	FALSE		FALSE	FALSE	FALSE	FALSE	FALSE	FALSE	FALSE	FALSE	FALSE	FALSE	FALSE	76336.1	4		FALSE	-6.9766	-6.97955	49.6875	49.7143	FALSE	0
begrfy5	R5 REFERENCE PERIOD BEGIN DATE: YEAR	FALSE		TRUE	17	numeric	4730			FALSE	FALSE	FALSE					FALSE	FALSE	FALSE	FALSE	FALSE	FALSE	FALSE	FALSE	FALSE	FALSE		FALSE	FALSE	FALSE	FALSE	FALSE	FALSE	FALSE	FALSE	FALSE	FALSE	FALSE	75275.8	5		FALSE	-7.02955	-7.03256	50.4296	50.4572	FALSE	0
bendif1	DIFFICULTY BENDING/STOOPING - RD 1	FALSE			9	numeric	224186		274	FALSE	FALSE	FALSE	1	20	9		FALSE	FALSE	FALSE	FALSE	FALSE	FALSE	FALSE	FALSE	FALSE	FALSE		FALSE	FALSE	FALSE	FALSE	FALSE	FALSE	FALSE	FALSE	FALSE	FALSE	FALSE	1.04676	1		FALSE	3.23816	2.90862	12.4624	9.77028	FALSE	0.00122564
bendif3	DIFFICULTY BENDING/STOOPING - RD 3	FALSE			8	numeric	227054			FALSE	FALSE	FALSE	1	11	1		FALSE	FALSE	FALSE	FALSE	FALSE	FALSE	FALSE	FALSE	FALSE	FALSE		FALSE	FALSE	FALSE	FALSE	FALSE	FALSE	FALSE	FALSE	FALSE	FALSE	FALSE	0.949688	3		FALSE	3.46791	3.13543	14.0591	11.1595	FALSE	5.24124e-05
bendif5	DIFFICULTY BENDING/STOOPING - RD 5	FALSE			8	numeric	228106			FALSE	FALSE	FALSE	5	13	2		FALSE	FALSE	FALSE	FALSE	FALSE	FALSE	FALSE	FALSE	FALSE	FALSE		FALSE	FALSE	FALSE	FALSE	FALSE	FALSE	FALSE	FALSE	FALSE	FALSE	FALSE	0.925892	5		FALSE	3.56756	3.23759	14.7667	11.815	FALSE	8.06344e-05
blind2	PERSON IS BLIND - RD 2	FALSE			6	numeric	235824		159	FALSE	FALSE	FALSE		2	1		FALSE	FALSE	FALSE	FALSE	FALSE	FALSE	FALSE	FALSE	FALSE	FALSE		FALSE	FALSE	FALSE	FALSE	FALSE	FALSE	FALSE	FALSE	FALSE	FALSE	FALSE	0.406668	2		FALSE	4.23378	4.21331	18.9902	18.7867	FALSE	0.000653139
blind4	PERSON IS BLIND - RD 4	FALSE			4	numeric	236913			FALSE	FALSE	FALSE		2			FALSE	FALSE	FALSE	FALSE	FALSE	FALSE	FALSE	FALSE	FALSE	FALSE		FALSE	FALSE	FALSE	FALSE	FALSE	FALSE	FALSE	FALSE	FALSE	FALSE	FALSE	0.374491	4		FALSE	4.43419	4.41416	20.7284	20.5201	FALSE	8.06344e-06
bsnty1	SOLE PROP, PARTNER, CORP, RD 1 CMJ	FALSE			8	numeric	234056		274	FALSE	FALSE	FALSE	41	277	1002		FALSE	FALSE	FALSE	FALSE	FALSE	FALSE	FALSE	FALSE	FALSE	FALSE		FALSE	FALSE	FALSE	FALSE	FALSE	FALSE	FALSE	FALSE	FALSE	FALSE	FALSE	0.715021	y1		FALSE	4.40456	4.21294	21.2283	19.0196	TRUE	0.00642656	TRUE
bsnty2	SOLE PROP, PARTNER, CORP, RD 2 CMJ	FALSE			9	numeric	155871	90134	159	FALSE	FALSE	FALSE	4	61	455		FALSE	FALSE	FALSE	FALSE	FALSE	FALSE	FALSE	FALSE	FALSE	FALSE		FALSE	FALSE	FALSE	FALSE	FALSE	FALSE	FALSE	FALSE	FALSE	FALSE	FALSE	0.410705	y2		FALSE	4.36698	4.17621	20.8893	18.7072	FALSE	0.0044228
bsnty3	SOLE PROP, PARTNER, CORP, RD 3 CMJ	FALSE			8	numeric	234189	28		FALSE	FALSE	FALSE	39	313	823		FALSE	FALSE	FALSE	FALSE	FALSE	FALSE	FALSE	FALSE	FALSE	FALSE		FALSE	FALSE	FALSE	FALSE	FALSE	FALSE	FALSE	FALSE	FALSE	FALSE	FALSE	0.680244	3		FALSE	4.35286	4.1649	20.7518	18.6089	FALSE	0.00473727
bsnty4	SOLE PROP, PARTNER, CORP, RD 4 CMJ	FALSE			8	numeric	154602	91797		FALSE	FALSE	FALSE	7	50	379		FALSE	FALSE	FALSE	FALSE	FALSE	FALSE	FALSE	FALSE	FALSE	FALSE		FALSE	FALSE	FALSE	FALSE	FALSE	FALSE	FALSE	FALSE	FALSE	FALSE	FALSE	0.383005	4		FALSE	4.5204	4.32387	22.3022	19.9792	FALSE	0.00441877
bsnty5	SOLE PROP, PARTNER, CORP, RD 5 CMJ	FALSE			8	numeric	149444	97431		FALSE	FALSE	FALSE	2	22	387		FALSE	FALSE	FALSE	FALSE	FALSE	FALSE	FALSE	FALSE	FALSE	FALSE		FALSE	FALSE	FALSE	FALSE	FALSE	FALSE	FALSE	FALSE	FALSE	FALSE	FALSE	0.365337	5		FALSE	4.61199	4.41021	23.1771	20.7453	FALSE	0.0044994
busimpy1	BUSINESS INCOME IMPUTATION FLAG 11	FALSE	TRUE		6	numeric	3899			FALSE	FALSE	FALSE					FALSE	FALSE	FALSE	FALSE	FALSE	FALSE	FALSE	FALSE	FALSE	FALSE		FALSE	FALSE	FALSE	FALSE	FALSE	FALSE	FALSE	FALSE	FALSE	FALSE	FALSE	1.37594	y1		FALSE	3.02169	0.835265	12.4179	11.1	FALSE	0
busimpy2	BUSINESS INCOME IMPUTATION FLAG 12	FALSE	TRUE		6	numeric	2891			FALSE	FALSE	FALSE					FALSE	FALSE	FALSE	FALSE	FALSE	FALSE	FALSE	FALSE	FALSE	FALSE		FALSE	FALSE	FALSE	FALSE	FALSE	FALSE	FALSE	FALSE	FALSE	FALSE	FALSE	1.21565	y2		FALSE	3.32471	1.20274	14.4155	12.7057	FALSE	0
busnpy1x	PERSON'S BUSINESS INCOME 11	TRUE			2537	numeric	3899			TRUE	FALSE	FALSE		1			FALSE	FALSE	FALSE	FALSE	FALSE	FALSE	FALSE	FALSE	TRUE	FALSE		FALSE	FALSE	FALSE	FALSE	FALSE	FALSE	FALSE	FALSE	FALSE	FALSE	FALSE	1.55258e+07	y1	TRUE	FALSE	23.456	9.2902	901.047	89.0412	TRUE	0.00395109	TRUE
busnpy2x	PERSON'S BUSINESS INCOME 12	TRUE			2744	numeric	2891			FALSE	FALSE	TRUE		2	2		TRUE	FALSE	FALSE	FALSE	FALSE	FALSE	FALSE	FALSE	FALSE	FALSE		FALSE	FALSE	FALSE	FALSE	FALSE	FALSE	FALSE	FALSE	FALSE	FALSE	FALSE	1.71014e+07	y2	TRUE	FALSE	22.6279	9.06175	857.535	84.5909	FALSE	0.00407204
cashpy1x	PER'S OTHER REGULAR CASH CONTRBUTIN 11	TRUE			1313	numeric	3899			FALSE	FALSE	FALSE					FALSE	FALSE	FALSE	FALSE	FALSE	FALSE	FALSE	FALSE	FALSE	FALSE		FALSE	FALSE	FALSE	FALSE	FALSE	FALSE	FALSE	FALSE	FALSE	FALSE	FALSE	1.03837e+06	y1		FALSE	45.3354	12.6675	3721.37	163.807	TRUE	0
cashpy2x	PER'S OTHER REGULAR CASH CONTRIBUTION 12	TRUE			1296	numeric	2891			FALSE	FALSE	FALSE					FALSE	FALSE	FALSE	FALSE	FALSE	FALSE	FALSE	FALSE	FALSE	FALSE		FALSE	FALSE	FALSE	FALSE	FALSE	FALSE	FALSE	FALSE	FALSE	FALSE	FALSE	1.51471e+06	y2		FALSE	69.2088	12.8769	7693.77	169.526	FALSE	0
chgj12	CHANGED JOB BETWEEN RD 1 AND RD 2	FALSE			7	numeric	140636		343	FALSE	FALSE	FALSE			1048		FALSE	FALSE	FALSE	FALSE	FALSE	FALSE	FALSE	FALSE	FALSE	FALSE		FALSE	FALSE	FALSE	FALSE	FALSE	FALSE	FALSE	FALSE	FALSE	FALSE	FALSE	6.09659	1		FALSE	0.389951	0.33352	1.2026	1.14955	FALSE	0.00560812
chgj34	CHANGED JOB BETWEEN RD 3 AND RD 4	FALSE			6	numeric	139853			FALSE	FALSE	FALSE			824		FALSE	FALSE	FALSE	FALSE	FALSE	FALSE	FALSE	FALSE	FALSE	FALSE		FALSE	FALSE	FALSE	FALSE	FALSE	FALSE	FALSE	FALSE	FALSE	FALSE	FALSE	6.03031	3		FALSE	0.368901	0.313919	1.18516	1.13582	FALSE	0.00332214
chgj45	CHANGED JOB BETWEEN RD 4 AND RD 5	FALSE			6	numeric	139628			FALSE	FALSE	FALSE			595		FALSE	FALSE	FALSE	FALSE	FALSE	FALSE	FALSE	FALSE	FALSE	FALSE		FALSE	FALSE	FALSE	FALSE	FALSE	FALSE	FALSE	FALSE	FALSE	FALSE	FALSE	6.11644	4		FALSE	0.316282	0.285502	1.12869	1.10156	FALSE	0.00239887
chldpy1x	PERSON'S CHILD SUPPORT 11	TRUE			2554	numeric	3899			FALSE	FALSE	FALSE					FALSE	FALSE	FALSE	FALSE	FALSE	FALSE	FALSE	FALSE	FALSE	FALSE		FALSE	FALSE	FALSE	FALSE	FALSE	FALSE	FALSE	FALSE	FALSE	FALSE	FALSE	2.06027e+06	y1		FALSE	28.1502	7.71202	1506.02	61.6248	TRUE	0
chldpy2x	PERSON'S CHILD SUPPORT 12	TRUE			2484	numeric	2891			FALSE	FALSE	FALSE					FALSE	FALSE	FALSE	FALSE	FALSE	FALSE	FALSE	FALSE	FALSE	FALSE		FALSE	FALSE	FALSE	FALSE	FALSE	FALSE	FALSE	FALSE	FALSE	FALSE	FALSE	1.89316e+06	y2		FALSE	22.3684	7.73606	822.29	61.9212	FALSE	0
chlimpy1	CHILD SUPPORT IMPUTATION FLAG 11	FALSE	TRUE		3	numeric	3899			FALSE	FALSE	FALSE					FALSE	FALSE	FALSE	FALSE	FALSE	FALSE	FALSE	FALSE	FALSE	FALSE		FALSE	FALSE	FALSE	FALSE	FALSE	FALSE	FALSE	FALSE	FALSE	FALSE	FALSE	0.371189	y1		FALSE	6.13107	-1.60531	56.6965	35.9055	FALSE	0
chlimpy2	CHILD SUPPORT IMPUTATION FLAG 12	FALSE	TRUE		3	numeric	2891			FALSE	FALSE	FALSE					FALSE	FALSE	FALSE	FALSE	FALSE	FALSE	FALSE	FALSE	FALSE	FALSE		FALSE	FALSE	FALSE	FALSE	FALSE	FALSE	FALSE	FALSE	FALSE	FALSE	FALSE	0.338285	y2		FALSE	6.7874	-1.06618	63.9501	43.3026	FALSE	0
choic1	CHOICE OF HEALTH PLANS AT RD 1 CMJ	FALSE			7	numeric	181810		274	FALSE	FALSE	FALSE	20	3677	1024		FALSE	FALSE	FALSE	FALSE	FALSE	FALSE	FALSE	FALSE	FALSE	FALSE		FALSE	FALSE	FALSE	FALSE	FALSE	FALSE	FALSE	FALSE	FALSE	FALSE	FALSE	2.35136	1		FALSE	1.31734	1.20396	2.97069	2.53988	FALSE	0.0201384
choic2	CHOICE OF HEALTH PLANS AT RD 2 CMJ	FALSE			7	numeric	152064	90134	159	FALSE	FALSE	FALSE		521	458		FALSE	FALSE	FALSE	FALSE	FALSE	FALSE	FALSE	FALSE	FALSE	FALSE		FALSE	FALSE	FALSE	FALSE	FALSE	FALSE	FALSE	FALSE	FALSE	FALSE	FALSE	0.592369	2		FALSE	1.35588	1.24205	3.07714	2.63409	TRUE	0.018046	TRUE
choic3	CHOICE OF HEALTH PLANS AT RD 3 CMJ	FALSE			7	numeric	184551	28		FALSE	FALSE	FALSE	22	3675	838		FALSE	FALSE	FALSE	FALSE	FALSE	FALSE	FALSE	FALSE	FALSE	FALSE		FALSE	FALSE	FALSE	FALSE	FALSE	FALSE	FALSE	FALSE	FALSE	FALSE	FALSE	2.24782	3		FALSE	1.38052	1.26608	3.14784	2.69526	FALSE	0.0182879
choic4	CHOICE OF HEALTH PLANS AT RD 4 CMJ	FALSE			7	numeric	150912	91797		FALSE	FALSE	FALSE	1	519	398		FALSE	FALSE	FALSE	FALSE	FALSE	FALSE	FALSE	FALSE	FALSE	FALSE		FALSE	FALSE	FALSE	FALSE	FALSE	FALSE	FALSE	FALSE	FALSE	FALSE	FALSE	0.566373	4		FALSE	1.44032	1.32571	3.32022	2.85115	FALSE	0.0173727
choic5	CHOICE OF HEALTH PLANS AT RD 5 CMJ	FALSE			7	numeric	147208	97431		FALSE	FALSE	FALSE	3	319	378		FALSE	FALSE	FALSE	FALSE	FALSE	FALSE	FALSE	FALSE	FALSE	FALSE		FALSE	FALSE	FALSE	FALSE	FALSE	FALSE	FALSE	FALSE	FALSE	FALSE	FALSE	0.474973	5		FALSE	1.45651	1.34163	3.36882	2.89416	FALSE	0.0171388
clmdepy1	DID/WIL PERS CLAIM DEPENDTS ON RETURN 11	FALSE		TRUE	7	numeric	149722		192	FALSE	FALSE	FALSE	264	1099	134		FALSE	FALSE	FALSE	FALSE	FALSE	FALSE	FALSE	FALSE	FALSE	FALSE		FALSE	FALSE	FALSE	FALSE	FALSE	FALSE	FALSE	FALSE	FALSE	FALSE	FALSE	2.06927	y1		FALSE	0.600066	0.500684	1.52708	1.32297	FALSE	0.00680958
clmdepy2	DID/WIL PERS CLAIM DEPENDTS ON RETURN 12	FALSE		TRUE	6	numeric	148179			FALSE	FALSE	FALSE	234	997	165		FALSE	FALSE	FALSE	FALSE	FALSE	FALSE	FALSE	FALSE	FALSE	FALSE		FALSE	FALSE	FALSE	FALSE	FALSE	FALSE	FALSE	FALSE	FALSE	FALSE	FALSE	2.06079	y2		FALSE	0.570106	0.470943	1.49054	1.29377	FALSE	0.00562828
clmhipy1	DID/WIL PERS DEDUCT HLTH INSUR. PREM. 11	FALSE			8	numeric	222587		192	FALSE	FALSE	FALSE	142	2165	126		FALSE	FALSE	FALSE	FALSE	FALSE	FALSE	FALSE	FALSE	FALSE	FALSE		FALSE	FALSE	FALSE	FALSE	FALSE	FALSE	FALSE	FALSE	FALSE	FALSE	FALSE	1.20779	y1		FALSE	2.99563	2.86758	10.3854	9.35842	TRUE	0.0105833	TRUE
clmhipy2	DID/WIL PERS DEDUCT HLTH INSUR. PREM. 12	FALSE			7	numeric	221955			FALSE	FALSE	FALSE	167	2120	159		FALSE	FALSE	FALSE	FALSE	FALSE	FALSE	FALSE	FALSE	FALSE	FALSE		FALSE	FALSE	FALSE	FALSE	FALSE	FALSE	FALSE	FALSE	FALSE	FALSE	FALSE	1.22866	y2		FALSE	2.92284	2.80063	9.92848	8.97135	FALSE	0.00986159
coglim1	COGNITIVE LIMITATIONS - RD 1	FALSE			5	numeric	78918		274	FALSE	FALSE	FALSE		501			FALSE	FALSE	FALSE	FALSE	FALSE	FALSE	FALSE	FALSE	FALSE	FALSE		FALSE	FALSE	FALSE	FALSE	FALSE	FALSE	FALSE	FALSE	FALSE	FALSE	FALSE	2.0979	1		FALSE	-0.732216	-0.757249	1.57236	1.59312	TRUE	0.00312458	TRUE
coglim3	COGNITIVE LIMITATIONS - RD 3	FALSE			4	numeric	77378			FALSE	FALSE	FALSE		708			FALSE	FALSE	FALSE	FALSE	FALSE	FALSE	FALSE	FALSE	FALSE	FALSE		FALSE	FALSE	FALSE	FALSE	FALSE	FALSE	FALSE	FALSE	FALSE	FALSE	FALSE	2.13222	3		FALSE	-0.766136	-0.789713	1.62122	1.6423	FALSE	0.00285446
coglim5	COGNITIVE LIMITATIONS - RD 5	FALSE			4	numeric	76088			FALSE	FALSE	FALSE		351			FALSE	FALSE	FALSE	FALSE	FALSE	FALSE	FALSE	FALSE	FALSE	FALSE		FALSE	FALSE	FALSE	FALSE	FALSE	FALSE	FALSE	FALSE	FALSE	FALSE	FALSE	2.00008	5		FALSE	-0.793805	-0.817913	1.66531	1.68815	FALSE	0.00141513
count		FALSE			1	numeric				FALSE	FALSE	FALSE					FALSE	FALSE	FALSE	FALSE	FALSE	FALSE	FALSE	FALSE	FALSE	FALSE		FALSE	FALSE	FALSE	FALSE	FALSE	FALSE	FALSE	FALSE	FALSE	FALSE	FALSE	0			FALSE	#NUM!	#NUM!	#NUM!	#NUM!	FALSE	0
cpsfamy1		FALSE		TRUE	10	numeric	3899			FALSE	FALSE	FALSE					FALSE	FALSE	FALSE	FALSE	FALSE	FALSE	FALSE	FALSE	FALSE	FALSE		FALSE	FALSE	FALSE	FALSE	FALSE	FALSE	FALSE	FALSE	FALSE	FALSE	FALSE	0.146191	y1		FALSE	3.73913	0.791381	29.2424	15.7894	FALSE	0
cpsfamy2		FALSE		TRUE	10	numeric	2891			FALSE	FALSE	FALSE					FALSE	FALSE	FALSE	FALSE	FALSE	FALSE	FALSE	FALSE	FALSE	FALSE		FALSE	FALSE	FALSE	FALSE	FALSE	FALSE	FALSE	FALSE	FALSE	FALSE	FALSE	0.172283	y2		FALSE	3.85993	1.46644	27.0895	14.8118	FALSE	0
cshimpy2	CASH CONTRIBUTION IMPUTATION FLAG 12	FALSE	TRUE		4	numeric	2891			FALSE	FALSE	FALSE					FALSE	FALSE	FALSE	FALSE	FALSE	FALSE	FALSE	FALSE	FALSE	FALSE		FALSE	FALSE	FALSE	FALSE	FALSE	FALSE	FALSE	FALSE	FALSE	FALSE	FALSE	0.14356	y2		FALSE	4.73833	-4.48704	82.0585	54.2688	FALSE	0
dadpro2	PROBLEM GETTING ALONG W/DAD (5-17)-R2	TRUE			11	numeric	195546		159	FALSE	FALSE	FALSE	49	788	40		FALSE	FALSE	FALSE	FALSE	FALSE	FALSE	FALSE	FALSE	FALSE	FALSE		FALSE	FALSE	FALSE	FALSE	FALSE	FALSE	FALSE	FALSE	FALSE	FALSE	FALSE	99.3211	2		FALSE	5.35298	4.3386	34.2293	21.6424	TRUE	0.00417686	TRUE
dadpro4	PROBLEM GETTING ALONG W/DAD (5-17)-R4	TRUE			10	numeric	195454			FALSE	FALSE	FALSE	79	664	16		FALSE	FALSE	FALSE	FALSE	FALSE	FALSE	FALSE	FALSE	FALSE	FALSE		FALSE	FALSE	FALSE	FALSE	FALSE	FALSE	FALSE	FALSE	FALSE	FALSE	FALSE	108.969	4		FALSE	5.32058	4.31152	33.9014	21.3871	FALSE	0.00306008
dapid1x	PID OF PERSON'S DAD - RD 1	FALSE		TRUE	130	numeric	185410		274	FALSE	FALSE	FALSE					FALSE	FALSE	FALSE	FALSE	FALSE	FALSE	FALSE	FALSE	FALSE	FALSE		TRUE	TRUE	TRUE	TRUE	TRUE	TRUE	TRUE	TRUE	TRUE	TRUE	TRUE	813.963	1		FALSE	2.75767	1.38504	9.88989	3.26851	FALSE	0.00110469
dapid2x	PID OF PERSON'S DAD - RD 2	FALSE		TRUE	131	numeric	184930		159	FALSE	FALSE	FALSE					FALSE	FALSE	FALSE	FALSE	FALSE	FALSE	FALSE	FALSE	FALSE	FALSE		TRUE	TRUE	TRUE	TRUE	TRUE	TRUE	TRUE	TRUE	TRUE	TRUE	TRUE	831.684	2		FALSE	2.78067	1.37174	10.425	3.23089	FALSE	0.000641044
dapid3x	PID OF PERSON'S DAD - RD 3	FALSE		TRUE	129	numeric	185286			FALSE	FALSE	FALSE					FALSE	FALSE	FALSE	FALSE	FALSE	FALSE	FALSE	FALSE	FALSE	FALSE		TRUE	TRUE	TRUE	TRUE	TRUE	TRUE	TRUE	TRUE	TRUE	TRUE	TRUE	832.284	3		FALSE	2.82225	1.37873	10.8073	3.25312	FALSE	0
dapid4x	PID OF PERSON'S DAD - RD 4	FALSE		TRUE	130	numeric	184770			FALSE	FALSE	FALSE					FALSE	FALSE	FALSE	FALSE	FALSE	FALSE	FALSE	FALSE	FALSE	FALSE		TRUE	TRUE	TRUE	TRUE	TRUE	TRUE	TRUE	TRUE	TRUE	TRUE	TRUE	843.749	4		FALSE	2.83949	1.36717	11.0661	3.22215	FALSE	0
dapid5x	PID OF PERSON'S DAD - RD 5	FALSE		TRUE	131	numeric	184434			FALSE	FALSE	FALSE					FALSE	FALSE	FALSE	FALSE	FALSE	FALSE	FALSE	FALSE	FALSE	FALSE		TRUE	TRUE	TRUE	TRUE	TRUE	TRUE	TRUE	TRUE	TRUE	TRUE	TRUE	852.873	5		FALSE	2.85806	1.35949	11.3899	3.20134	FALSE	0
deaf2	PERSON IS DEAF - RD 2	FALSE			6	numeric	235017		159	FALSE	FALSE	FALSE		2	1		FALSE	FALSE	FALSE	FALSE	FALSE	FALSE	FALSE	FALSE	FALSE	FALSE		FALSE	FALSE	FALSE	FALSE	FALSE	FALSE	FALSE	FALSE	FALSE	FALSE	FALSE	0.430345	2		FALSE	4.08123	4.05854	17.727	17.509	FALSE	0.000653139
deaf4	PERSON IS DEAF - RD 4	FALSE			3	numeric	236310			FALSE	FALSE	FALSE					FALSE	FALSE	FALSE	FALSE	FALSE	FALSE	FALSE	FALSE	FALSE	FALSE		FALSE	FALSE	FALSE	FALSE	FALSE	FALSE	FALSE	FALSE	FALSE	FALSE	FALSE	0.392524	4		FALSE	4.30349	4.28239	19.5883	19.3751	FALSE	0
deducty1	ITEMIZE OR STANDARD DEDUCTION 11	FALSE			7	numeric	209986		192	FALSE	FALSE	FALSE	120	2339	129		FALSE	FALSE	FALSE	FALSE	FALSE	FALSE	FALSE	FALSE	FALSE	FALSE		FALSE	FALSE	FALSE	FALSE	FALSE	FALSE	FALSE	FALSE	FALSE	FALSE	FALSE	1.22606	y1		FALSE	2.23422	2.09362	6.41877	5.5148	TRUE	0.0112082	TRUE
deducty2	ITEMIZE OR STANDARD DEDUCTION 12	FALSE			6	numeric	209480			FALSE	FALSE	FALSE	114	2240	159		FALSE	FALSE	FALSE	FALSE	FALSE	FALSE	FALSE	FALSE	FALSE	FALSE		FALSE	FALSE	FALSE	FALSE	FALSE	FALSE	FALSE	FALSE	FALSE	FALSE	FALSE	1.21747	y2		FALSE	2.19818	2.05858	6.25494	5.367	FALSE	0.0101317
depdnty1	PERSON IS FLAGGED A DEPENDENT 11	FALSE	TRUE	TRUE	4	numeric	179905		192	FALSE	FALSE	FALSE			123		FALSE	FALSE	FALSE	FALSE	FALSE	FALSE	FALSE	FALSE	FALSE	FALSE		FALSE	FALSE	FALSE	FALSE	FALSE	FALSE	FALSE	FALSE	FALSE	FALSE	FALSE	0.835454	y1		FALSE	1.01484	1.01484	2.0299	2.0299	FALSE	0.00126999
depdnty2	PERSON IS FLAGGED A DEPENDENT 12	FALSE	TRUE	TRUE	3	numeric	179252			FALSE	FALSE	FALSE			155		FALSE	FALSE	FALSE	FALSE	FALSE	FALSE	FALSE	FALSE	FALSE	FALSE		FALSE	FALSE	FALSE	FALSE	FALSE	FALSE	FALSE	FALSE	FALSE	FALSE	FALSE	0.84602	y2		FALSE	0.997426	0.997426	1.99486	1.99486	FALSE	0.000624917
died	DIED DURING 2011-12	TRUE		TRUE	2	numeric				FALSE	FALSE	FALSE					FALSE	FALSE	FALSE	FALSE	FALSE	FALSE	FALSE	FALSE	FALSE	FALSE		FALSE	FALSE	FALSE	FALSE	FALSE	FALSE	FALSE	FALSE	FALSE	FALSE	FALSE	0.0123186			FALSE	8.78513	8.78513	78.1784	78.1784	FALSE	0
disvw1x	DISAVOWED HEALTH INS AT RD 1 CMJ (ED)	FALSE	TRUE		5	numeric	192947		274	FALSE	FALSE	FALSE			881		FALSE	FALSE	FALSE	FALSE	FALSE	FALSE	FALSE	FALSE	FALSE	FALSE		FALSE	FALSE	FALSE	FALSE	FALSE	FALSE	FALSE	FALSE	FALSE	FALSE	FALSE	1.7661	1		FALSE	1.38038	1.37024	2.92218	2.88652	FALSE	0.00465664
disvw2x	DISAVOWED HEALTH INS AT RD 2 CMJ (ED)	FALSE	TRUE		5	numeric	192267		159	FALSE	FALSE	FALSE			909		FALSE	FALSE	FALSE	FALSE	FALSE	FALSE	FALSE	FALSE	FALSE	FALSE		FALSE	FALSE	FALSE	FALSE	FALSE	FALSE	FALSE	FALSE	FALSE	FALSE	FALSE	1.78834	2		FALSE	1.35857	1.34872	2.86184	2.8277	FALSE	0.00430588
disvw3x	DISAVOWED HEALTH INS AT RD 3 CMJ (ED)	FALSE	TRUE		4	numeric	191410			FALSE	FALSE	FALSE			1312		FALSE	FALSE	FALSE	FALSE	FALSE	FALSE	FALSE	FALSE	FALSE	FALSE		FALSE	FALSE	FALSE	FALSE	FALSE	FALSE	FALSE	FALSE	FALSE	FALSE	FALSE	1.91512	3		FALSE	1.34065	1.33031	2.81424	2.77878	FALSE	0.00528962
disvw4x	DISAVOWED HEALTH INS AT RD 4 CMJ (ED)	FALSE	TRUE		4	numeric	192043			FALSE	FALSE	FALSE			1247		FALSE	FALSE	FALSE	FALSE	FALSE	FALSE	FALSE	FALSE	FALSE	FALSE		FALSE	FALSE	FALSE	FALSE	FALSE	FALSE	FALSE	FALSE	FALSE	FALSE	FALSE	1.88392	4		FALSE	1.35706	1.3467	2.85862	2.8227	FALSE	0.00502756
disvw5x	DISAVOWED HEALTH INS AT RD 5 CMJ (ED)	FALSE	TRUE		4	numeric	191553			FALSE	FALSE	FALSE			1393		FALSE	FALSE	FALSE	FALSE	FALSE	FALSE	FALSE	FALSE	FALSE	FALSE		FALSE	FALSE	FALSE	FALSE	FALSE	FALSE	FALSE	FALSE	FALSE	FALSE	FALSE	1.92893	5		FALSE	1.34909	1.33719	2.83957	2.7985	FALSE	0.00561619
divdpy1x	PERSON'S DIVIDEND INCOME 11	TRUE			3454	numeric	3899			FALSE	FALSE	FALSE					FALSE	FALSE	FALSE	FALSE	FALSE	FALSE	FALSE	FALSE	FALSE	FALSE		FALSE	FALSE	FALSE	FALSE	FALSE	FALSE	FALSE	FALSE	FALSE	FALSE	FALSE	2.32457e+06	y1	TRUE	FALSE	16.4675	3.73419	462.072	16.334	TRUE	0
divdpy2x	PERSON'S DIVIDEND INCOME 12	TRUE			3359	numeric	2891			FALSE	FALSE	FALSE					FALSE	FALSE	FALSE	FALSE	FALSE	FALSE	FALSE	FALSE	FALSE	FALSE		FALSE	FALSE	FALSE	FALSE	FALSE	FALSE	FALSE	FALSE	FALSE	FALSE	FALSE	2.47793e+06	y2	TRUE	FALSE	16.1921	3.74642	419.392	16.4177	FALSE	0
divimpy1	DIVIDEND INCOME IMPUTATION FLAG 11	FALSE	TRUE		6	numeric	3899			FALSE	FALSE	FALSE					FALSE	FALSE	FALSE	FALSE	FALSE	FALSE	FALSE	FALSE	FALSE	FALSE		FALSE	FALSE	FALSE	FALSE	FALSE	FALSE	FALSE	FALSE	FALSE	FALSE	FALSE	4.23195	y1		FALSE	1.54418	0.925611	3.64301	4.13123	FALSE	0
divimpy2	DIVIDEND INCOME IMPUTATION FLAG 12	FALSE	TRUE		6	numeric	2891			FALSE	FALSE	FALSE					FALSE	FALSE	FALSE	FALSE	FALSE	FALSE	FALSE	FALSE	FALSE	FALSE		FALSE	FALSE	FALSE	FALSE	FALSE	FALSE	FALSE	FALSE	FALSE	FALSE	FALSE	3.71102	y2		FALSE	1.77322	1.19145	4.40657	4.756	FALSE	0
dobmm	DATE OF BIRTH: MONTH	TRUE		TRUE	12	numeric				FALSE	FALSE	FALSE					FALSE	FALSE	FALSE	FALSE	FALSE	FALSE	FALSE	FALSE	FALSE	FALSE		FALSE	FALSE	FALSE	FALSE	FALSE	FALSE	FALSE	FALSE	FALSE	FALSE	FALSE	11.7955			FALSE	-0.0487045	-1.00291	1.80698	3.07037	FALSE	0
dobyy	DATE OF BIRTH: YEAR	TRUE		TRUE	107	numeric				FALSE	FALSE	FALSE					FALSE	FALSE	FALSE	FALSE	FALSE	FALSE	FALSE	FALSE	FALSE	FALSE		FALSE	FALSE	FALSE	FALSE	FALSE	FALSE	FALSE	FALSE	FALSE	FALSE	FALSE	540.792			FALSE	-0.309817	-1.59889	2.21117	7.12154	FALSE	0
dpinruy2	DEPENDENTS IN/OUT OF RU 12	FALSE		TRUE	5	numeric	208065			FALSE	FALSE	FALSE			155		FALSE	FALSE	FALSE	FALSE	FALSE	FALSE	FALSE	FALSE	FALSE	FALSE		FALSE	FALSE	FALSE	FALSE	FALSE	FALSE	FALSE	FALSE	FALSE	FALSE	FALSE	0.746608	y2		FALSE	2.27621	1.94383	7.45592	5.01904	FALSE	0.000624917
dpotsdy2	HOW MANY DEPENDENTS LIVE OUTSIDE RU 12	TRUE		TRUE	12	numeric	243409			FALSE	FALSE	FALSE	8	27	156		FALSE	FALSE	FALSE	FALSE	FALSE	FALSE	FALSE	FALSE	FALSE	FALSE		FALSE	FALSE	FALSE	FALSE	FALSE	FALSE	FALSE	FALSE	FALSE	FALSE	FALSE	0.163999	y2		FALSE	11.2396	8.54684	163.683	82.0873	FALSE	0.000770059
duid	DWELLING UNIT ID	FALSE		TRUE	70165	numeric				FALSE	FALSE	FALSE					FALSE	FALSE	FALSE	FALSE	FALSE	FALSE	FALSE	FALSE	FALSE	FALSE		FALSE	FALSE	TRUE	TRUE	TRUE	TRUE	FALSE	TRUE	TRUE	FALSE	FALSE	6.7771e+08			FALSE	0.00828302	-2.35683	2.01554	11.6846	FALSE	0
dupersid	PERSON ID (DUID + PID)	FALSE		TRUE	246875	character				FALSE	FALSE	FALSE					FALSE	FALSE	FALSE	FALSE	FALSE	FALSE	FALSE	FALSE	FALSE	FALSE		FALSE	FALSE	FALSE	FALSE	FALSE	FALSE	FALSE	FALSE	FALSE	FALSE	FALSE	677710296641304			FALSE	0.00828295	-2.41662	2.01554	12.9823	FALSE	0
dvgeny1	# GENERAL DENTIST VISITS 11	TRUE			28	numeric	3899			FALSE	FALSE	FALSE					FALSE	FALSE	FALSE	FALSE	FALSE	FALSE	FALSE	FALSE	FALSE	FALSE		FALSE	FALSE	FALSE	FALSE	FALSE	FALSE	FALSE	FALSE	FALSE	FALSE	FALSE	1.63387	y1		FALSE	4.16067	1.27568	75.623	3.70684	FALSE	0
dvgeny2	# GENERAL DENTIST VISITS 12	TRUE			28	numeric	2891			FALSE	FALSE	FALSE					FALSE	FALSE	FALSE	FALSE	FALSE	FALSE	FALSE	FALSE	FALSE	FALSE		FALSE	FALSE	FALSE	FALSE	FALSE	FALSE	FALSE	FALSE	FALSE	FALSE	FALSE	1.5671	y2		FALSE	3.43277	1.31721	27.5593	3.79285	FALSE	0
dvgexpy1	TOTAL GENERAL DENTIST EXP 11	TRUE			3623	numeric	3899			FALSE	FALSE	FALSE					FALSE	FALSE	FALSE	FALSE	FALSE	FALSE	FALSE	FALSE	FALSE	FALSE		FALSE	FALSE	FALSE	FALSE	FALSE	FALSE	FALSE	FALSE	FALSE	FALSE	FALSE	260810	y1		FALSE	12.2037	0.883334	332.258	2.08978	FALSE	0
dvgexpy2	TOTAL GENERAL DENTIST EXP 12	TRUE			3539	numeric	2891			FALSE	FALSE	FALSE					FALSE	FALSE	FALSE	FALSE	FALSE	FALSE	FALSE	FALSE	FALSE	FALSE		FALSE	FALSE	FALSE	FALSE	FALSE	FALSE	FALSE	FALSE	FALSE	FALSE	FALSE	231761	y2		FALSE	11.0317	0.934889	221.639	2.18282	FALSE	0
dvgmcdy1	GNRL DENTAL VISITS - MEDICAID AMT 11	TRUE			1150	numeric	3899			FALSE	FALSE	FALSE					FALSE	FALSE	FALSE	FALSE	FALSE	FALSE	FALSE	FALSE	FALSE	FALSE		FALSE	FALSE	FALSE	FALSE	FALSE	FALSE	FALSE	FALSE	FALSE	FALSE	FALSE	13487.9	y1		FALSE	38.1586	4.43473	2724.23	21.9405	FALSE	0
dvgmcdy2	GNRL DENTAL VISITS - MEDICAID AMT 12	TRUE			1080	numeric	2891			FALSE	FALSE	FALSE					FALSE	FALSE	FALSE	FALSE	FALSE	FALSE	FALSE	FALSE	FALSE	FALSE		FALSE	FALSE	FALSE	FALSE	FALSE	FALSE	FALSE	FALSE	FALSE	FALSE	FALSE	12366.6	y2		FALSE	36.6696	4.46102	2118.19	22.211	FALSE	0
dvgmcry1	GNRL DENTAL VISITS - MEDICARE AMT 11	TRUE			379	numeric	3899			FALSE	FALSE	FALSE					FALSE	FALSE	FALSE	FALSE	FALSE	FALSE	FALSE	FALSE	FALSE	FALSE		FALSE	FALSE	FALSE	FALSE	FALSE	FALSE	FALSE	FALSE	FALSE	FALSE	FALSE	2336.83	y1		FALSE	77.6476	20.1952	7417.55	430.89	FALSE	0
dvgmcry2	GNRL DENTAL VISITS - MEDICARE AMT 12	TRUE			402	numeric	2891			FALSE	FALSE	FALSE					FALSE	FALSE	FALSE	FALSE	FALSE	FALSE	FALSE	FALSE	FALSE	FALSE		FALSE	FALSE	FALSE	FALSE	FALSE	FALSE	FALSE	FALSE	FALSE	FALSE	FALSE	2691.5	y2		FALSE	111.348	18.6246	18650.2	365.972	FALSE	0
dvgofdy1	GNRL DENTAL VISITS - OTHER FED AMT 11	TRUE			172	numeric	3899			FALSE	FALSE	FALSE					FALSE	FALSE	FALSE	FALSE	FALSE	FALSE	FALSE	FALSE	FALSE	FALSE		FALSE	FALSE	FALSE	FALSE	FALSE	FALSE	FALSE	FALSE	FALSE	FALSE	FALSE	223.315	y1		FALSE	85.0821	34.0691	8848.06	1208.24	FALSE	0
dvgofdy2	GNRL DENTAL VISITS - OTHER FED AMT 12	TRUE			148	numeric	2891			FALSE	FALSE	FALSE					FALSE	FALSE	FALSE	FALSE	FALSE	FALSE	FALSE	FALSE	FALSE	FALSE		FALSE	FALSE	FALSE	FALSE	FALSE	FALSE	FALSE	FALSE	FALSE	FALSE	FALSE	291.81	y2		FALSE	161.301	38.1749	34770.5	1523.15	FALSE	0
dvgopry1	GNRL DENTAL VISITS - OTH PRIVATE AMT 11	TRUE			529	numeric	3899			FALSE	FALSE	FALSE					FALSE	FALSE	FALSE	FALSE	FALSE	FALSE	FALSE	FALSE	FALSE	FALSE		FALSE	FALSE	FALSE	FALSE	FALSE	FALSE	FALSE	FALSE	FALSE	FALSE	FALSE	2350.87	y1		FALSE	67.9758	14.3704	7225.09	216.175	FALSE	0
dvgopry2	GNRL DENTAL VISITS - OTH PRIVATE AMT 12	TRUE			500	numeric	2891			FALSE	FALSE	FALSE					FALSE	FALSE	FALSE	FALSE	FALSE	FALSE	FALSE	FALSE	FALSE	FALSE		FALSE	FALSE	FALSE	FALSE	FALSE	FALSE	FALSE	FALSE	FALSE	FALSE	FALSE	1642.54	y2		FALSE	65.7335	14.0812	6581.75	206.911	FALSE	0
dvgopuy1	GNRL DENTAL VISITS - OTH PUBLIC AMT 11	TRUE			133	numeric	3899			FALSE	FALSE	FALSE					FALSE	FALSE	FALSE	FALSE	FALSE	FALSE	FALSE	FALSE	FALSE	FALSE		FALSE	FALSE	FALSE	FALSE	FALSE	FALSE	FALSE	FALSE	FALSE	FALSE	FALSE	102.86	y1		FALSE	167.423	36.149	36672.1	1375.66	FALSE	0
dvgopuy2	GNRL DENTAL VISITS - OTH PUBLIC AMT 12	TRUE			112	numeric	2891			FALSE	FALSE	FALSE					FALSE	FALSE	FALSE	FALSE	FALSE	FALSE	FALSE	FALSE	FALSE	FALSE		FALSE	FALSE	FALSE	FALSE	FALSE	FALSE	FALSE	FALSE	FALSE	FALSE	FALSE	60.1887	y2		FALSE	169.863	41.437	39294.2	1805.2	FALSE	0
dvgosry1	GNRL DENT VSTS - OT UNCLASS SRCE AMT 11	TRUE			571	numeric	3899			FALSE	FALSE	FALSE					FALSE	FALSE	FALSE	FALSE	FALSE	FALSE	FALSE	FALSE	FALSE	FALSE		FALSE	FALSE	FALSE	FALSE	FALSE	FALSE	FALSE	FALSE	FALSE	FALSE	FALSE	2755.93	y1		FALSE	66.7241	12.8821	7576.53	174.609	FALSE	0
dvgosry2	GNRL DENT VSTS - OT UNCLASS SRCE AMT 12	TRUE			529	numeric	2891			FALSE	FALSE	FALSE					FALSE	FALSE	FALSE	FALSE	FALSE	FALSE	FALSE	FALSE	FALSE	FALSE		FALSE	FALSE	FALSE	FALSE	FALSE	FALSE	FALSE	FALSE	FALSE	FALSE	FALSE	3347.34	y2		FALSE	103.207	13.9508	19044.3	204.84	FALSE	0
dvgprvy1	GNRL DENTAL VISITS - PRIVATE INS AMT 11	TRUE			2395	numeric	3899			FALSE	FALSE	FALSE					FALSE	FALSE	FALSE	FALSE	FALSE	FALSE	FALSE	FALSE	FALSE	FALSE		FALSE	FALSE	FALSE	FALSE	FALSE	FALSE	FALSE	FALSE	FALSE	FALSE	FALSE	71596.7	y1		FALSE	14.0583	1.77747	357.333	4.48058	FALSE	0
dvgprvy2	GNRL DENTAL VISITS - PRIVATE INS AMT 12	TRUE			2334	numeric	2891			FALSE	FALSE	FALSE					FALSE	FALSE	FALSE	FALSE	FALSE	FALSE	FALSE	FALSE	FALSE	FALSE		FALSE	FALSE	FALSE	FALSE	FALSE	FALSE	FALSE	FALSE	FALSE	FALSE	FALSE	64264.7	y2		FALSE	14.2081	1.8183	388.685	4.63114	FALSE	0
dvgslfy1	GNRL DENTAL VISITS - SELF/FAM AMT 11	TRUE			2411	numeric	3899			FALSE	FALSE	FALSE					FALSE	FALSE	FALSE	FALSE	FALSE	FALSE	FALSE	FALSE	FALSE	FALSE		FALSE	FALSE	FALSE	FALSE	FALSE	FALSE	FALSE	FALSE	FALSE	FALSE	FALSE	115270	y1		FALSE	20.9502	1.77149	1082.75	4.67818	FALSE	0
dvgslfy2	GNRL DENTAL VISITS - SELF/FAM AMT 12	TRUE			2375	numeric	2891			FALSE	FALSE	FALSE					FALSE	FALSE	FALSE	FALSE	FALSE	FALSE	FALSE	FALSE	FALSE	FALSE		FALSE	FALSE	FALSE	FALSE	FALSE	FALSE	FALSE	FALSE	FALSE	FALSE	FALSE	98402.1	y2		FALSE	16.5269	1.86219	471.163	5.02319	FALSE	0
dvgstly1	GNRL DENTAL VISITS - OTH ST/LOCAL AMT 11	TRUE			332	numeric	3899			FALSE	FALSE	FALSE					FALSE	FALSE	FALSE	FALSE	FALSE	FALSE	FALSE	FALSE	FALSE	FALSE		FALSE	FALSE	FALSE	FALSE	FALSE	FALSE	FALSE	FALSE	FALSE	FALSE	FALSE	1222.07	y1		FALSE	71.7852	19.3971	6720.14	394.225	FALSE	0
dvgstly2	GNRL DENTAL VISITS - OTH ST/LOCAL AMT 12	TRUE			353	numeric	2891			FALSE	FALSE	FALSE					FALSE	FALSE	FALSE	FALSE	FALSE	FALSE	FALSE	FALSE	FALSE	FALSE		FALSE	FALSE	FALSE	FALSE	FALSE	FALSE	FALSE	FALSE	FALSE	FALSE	FALSE	1366.2	y2		FALSE	106.68	19.6241	15610.3	403.722	FALSE	0
dvgtchy1	GENERAL DENTAL CARE VISIT CHARGES 11	TRUE			3939	numeric	3899			FALSE	FALSE	FALSE					FALSE	FALSE	FALSE	FALSE	FALSE	FALSE	FALSE	FALSE	FALSE	FALSE		FALSE	FALSE	FALSE	FALSE	FALSE	FALSE	FALSE	FALSE	FALSE	FALSE	FALSE	352571	y1		FALSE	18.7768	0.835026	1280.29	1.99001	FALSE	0
dvgtchy2	GENERAL DENTAL CARE VISIT CHARGES 12	TRUE			3829	numeric	2891			FALSE	FALSE	FALSE					FALSE	FALSE	FALSE	FALSE	FALSE	FALSE	FALSE	FALSE	FALSE	FALSE		FALSE	FALSE	FALSE	FALSE	FALSE	FALSE	FALSE	FALSE	FALSE	FALSE	FALSE	307715	y2		FALSE	12.2214	0.886599	311.776	2.07763	FALSE	0
dvgvay1	GNRL DENTAL VISITS - VA/CHAMPVA AMT 11	TRUE			312	numeric	3899			FALSE	FALSE	FALSE					FALSE	FALSE	FALSE	FALSE	FALSE	FALSE	FALSE	FALSE	FALSE	FALSE		FALSE	FALSE	FALSE	FALSE	FALSE	FALSE	FALSE	FALSE	FALSE	FALSE	FALSE	1049.05	y1		FALSE	91.2055	21.6933	11185.2	501.222	FALSE	0
dvgvay2	GNRL DENTAL VISITS - VA/CHAMPVA AMT 12	TRUE			295	numeric	2891			FALSE	FALSE	FALSE					FALSE	FALSE	FALSE	FALSE	FALSE	FALSE	FALSE	FALSE	FALSE	FALSE		FALSE	FALSE	FALSE	FALSE	FALSE	FALSE	FALSE	FALSE	FALSE	FALSE	FALSE	1124.4	y2		FALSE	91.7352	23.776	11324.7	600.479	FALSE	0
dvgwcpy1	GNRL DENTAL VISITS - WORKERS COMP AMT 11	TRUE			39	numeric	3899			FALSE	FALSE	FALSE					FALSE	FALSE	FALSE	FALSE	FALSE	FALSE	FALSE	FALSE	FALSE	FALSE		FALSE	FALSE	FALSE	FALSE	FALSE	FALSE	FALSE	FALSE	FALSE	FALSE	FALSE	168.774	y1		FALSE	290.506	84.2451	103769	7379.69	FALSE	0
dvgwcpy2	GNRL DENTAL VISITS - WORKERS COMP AMT 12	TRUE			35	numeric	2891			FALSE	FALSE	FALSE					FALSE	FALSE	FALSE	FALSE	FALSE	FALSE	FALSE	FALSE	FALSE	FALSE		FALSE	FALSE	FALSE	FALSE	FALSE	FALSE	FALSE	FALSE	FALSE	FALSE	FALSE	94.6492	y2		FALSE	170.073	88.7473	32488.1	8156.24	FALSE	0
dvoexpy1	TOTAL ORTHODONTIST EXP 11	TRUE			1725	numeric	3899			FALSE	FALSE	FALSE					FALSE	FALSE	FALSE	FALSE	FALSE	FALSE	FALSE	FALSE	FALSE	FALSE		FALSE	FALSE	FALSE	FALSE	FALSE	FALSE	FALSE	FALSE	FALSE	FALSE	FALSE	184951	y1		FALSE	18.7899	7.55218	530.787	60.3274	FALSE	0
dvoexpy2	TOTAL ORTHODONTIST EXP 12	TRUE			1650	numeric	2891			FALSE	FALSE	FALSE					FALSE	FALSE	FALSE	FALSE	FALSE	FALSE	FALSE	FALSE	FALSE	FALSE		FALSE	FALSE	FALSE	FALSE	FALSE	FALSE	FALSE	FALSE	FALSE	FALSE	FALSE	169530	y2		FALSE	38.1949	8.06166	3123.39	68.8297	FALSE	0
dvomcdy1	ORTHODONTIST VISITS - MEDICAID AMT 11	TRUE			395	numeric	3899			FALSE	FALSE	FALSE					FALSE	FALSE	FALSE	FALSE	FALSE	FALSE	FALSE	FALSE	FALSE	FALSE		FALSE	FALSE	FALSE	FALSE	FALSE	FALSE	FALSE	FALSE	FALSE	FALSE	FALSE	11855.4	y1		FALSE	108.796	22.5537	16856	537.168	TRUE	0
dvomcdy2	ORTHODONTIST VISITS - MEDICAID AMT 12	TRUE			407	numeric	2891			FALSE	FALSE	FALSE					FALSE	FALSE	FALSE	FALSE	FALSE	FALSE	FALSE	FALSE	FALSE	FALSE		FALSE	FALSE	FALSE	FALSE	FALSE	FALSE	FALSE	FALSE	FALSE	FALSE	FALSE	11386.9	y2		FALSE	101.744	22.0453	15209.5	513.837	FALSE	0
dvomcry1	ORTHODONTIST VISITS - MEDICARE AMT 11	TRUE			8	numeric	3899			FALSE	FALSE	FALSE					FALSE	FALSE	FALSE	FALSE	FALSE	FALSE	FALSE	FALSE	FALSE	FALSE		FALSE	FALSE	FALSE	FALSE	FALSE	FALSE	FALSE	FALSE	FALSE	FALSE	FALSE	249.781	y1		FALSE	341.345	204.186	118378	43614.4	FALSE	0
dvomcry2	ORTHODONTIST VISITS - MEDICARE AMT 12	TRUE			5	numeric	2891			FALSE	FALSE	FALSE					FALSE	FALSE	FALSE	FALSE	FALSE	FALSE	FALSE	FALSE	FALSE	FALSE		FALSE	FALSE	FALSE	FALSE	FALSE	FALSE	FALSE	FALSE	FALSE	FALSE	FALSE	0.349886	y2		FALSE	351.915	295.607	128141	88664.6	FALSE	0
dvoofdy1	ORTHODONTIST VISITS-OTHR FED AMT 11	TRUE			13	numeric	3899			FALSE	FALSE	FALSE					FALSE	FALSE	FALSE	FALSE	FALSE	FALSE	FALSE	FALSE	FALSE	FALSE		FALSE	FALSE	FALSE	FALSE	FALSE	FALSE	FALSE	FALSE	FALSE	FALSE	FALSE	21.6864	y1		FALSE	241.241	153.513	61852.1	24302.5	FALSE	0
dvoofdy2	ORTHODONTIST VISITS-OTHR FED AMT 12	TRUE			11	numeric	2891			FALSE	FALSE	FALSE					FALSE	FALSE	FALSE	FALSE	FALSE	FALSE	FALSE	FALSE	FALSE	FALSE		FALSE	FALSE	FALSE	FALSE	FALSE	FALSE	FALSE	FALSE	FALSE	FALSE	FALSE	169.661	y2		FALSE	325.662	179.213	118445	33220.3	FALSE	0
dvoopry1	ORTHODONTIST VISITS-OTHR PRIVATE AMT 11	TRUE			54	numeric	3899			FALSE	FALSE	FALSE					FALSE	FALSE	FALSE	FALSE	FALSE	FALSE	FALSE	FALSE	FALSE	FALSE		FALSE	FALSE	FALSE	FALSE	FALSE	FALSE	FALSE	FALSE	FALSE	FALSE	FALSE	1117.29	y1		FALSE	203.582	69.0157	50546.3	4963.14	FALSE	0
dvoopry2	ORTHODONTIST VISITS-OTHR PRIVATE AMT 12	TRUE			48	numeric	2891			FALSE	FALSE	FALSE					FALSE	FALSE	FALSE	FALSE	FALSE	FALSE	FALSE	FALSE	FALSE	FALSE		FALSE	FALSE	FALSE	FALSE	FALSE	FALSE	FALSE	FALSE	FALSE	FALSE	FALSE	1394.01	y2		FALSE	305.253	78.1086	116380	6397.5	FALSE	0
dvoopuy1	ORTHODONTIST VISITS-OTHR PUBLIC AMT 11	TRUE			15	numeric	3899			FALSE	FALSE	FALSE					FALSE	FALSE	FALSE	FALSE	FALSE	FALSE	FALSE	FALSE	FALSE	FALSE		FALSE	FALSE	FALSE	FALSE	FALSE	FALSE	FALSE	FALSE	FALSE	FALSE	FALSE	56.9444	y1		FALSE	243.76	152.537	64129.5	24248	FALSE	0
dvoopuy2	ORTHODONTIST VISITS-OTHR PUBLIC AMT 12	TRUE			10	numeric	2891			FALSE	FALSE	FALSE					FALSE	FALSE	FALSE	FALSE	FALSE	FALSE	FALSE	FALSE	FALSE	FALSE		FALSE	FALSE	FALSE	FALSE	FALSE	FALSE	FALSE	FALSE	FALSE	FALSE	FALSE	11.8214	y2		FALSE	239.591	167.95	66339.2	28425.3	FALSE	0
dvoosry1	ORTHODONT VSTS - OT UNCLASS SRCE AMT 11	TRUE			64	numeric	3899			FALSE	FALSE	FALSE					FALSE	FALSE	FALSE	FALSE	FALSE	FALSE	FALSE	FALSE	FALSE	FALSE		FALSE	FALSE	FALSE	FALSE	FALSE	FALSE	FALSE	FALSE	FALSE	FALSE	FALSE	1739.22	y1		FALSE	145.736	64.4244	28407.7	4295.18	FALSE	0
dvoosry2	ORTHODONT VSTS - OT UNCLASS SRCE AMT 12	TRUE			57	numeric	2891			FALSE	FALSE	FALSE					FALSE	FALSE	FALSE	FALSE	FALSE	FALSE	FALSE	FALSE	FALSE	FALSE		FALSE	FALSE	FALSE	FALSE	FALSE	FALSE	FALSE	FALSE	FALSE	FALSE	FALSE	316.545	y2		FALSE	199.119	67.9352	51675	4800.74	FALSE	0
dvoprvy1	ORTHODONTIST VISITS - PRIVATE INS AMT 11	TRUE			1021	numeric	3899			FALSE	FALSE	FALSE					FALSE	FALSE	FALSE	FALSE	FALSE	FALSE	FALSE	FALSE	FALSE	FALSE		FALSE	FALSE	FALSE	FALSE	FALSE	FALSE	FALSE	FALSE	FALSE	FALSE	FALSE	46019.8	y1		FALSE	31.6409	10.9415	1656.82	124.955	TRUE	0
dvoprvy2	ORTHODONTIST VISITS - PRIVATE INS AMT 12	TRUE			984	numeric	2891			FALSE	FALSE	FALSE					FALSE	FALSE	FALSE	FALSE	FALSE	FALSE	FALSE	FALSE	FALSE	FALSE		FALSE	FALSE	FALSE	FALSE	FALSE	FALSE	FALSE	FALSE	FALSE	FALSE	FALSE	45994.2	y2		FALSE	48.7602	11.6868	3904.86	143.1	FALSE	0
dvorthy1	# ORTHODONTIST VISITS 11	TRUE			26	numeric	3899			FALSE	FALSE	FALSE					FALSE	FALSE	FALSE	FALSE	FALSE	FALSE	FALSE	FALSE	FALSE	FALSE		FALSE	FALSE	FALSE	FALSE	FALSE	FALSE	FALSE	FALSE	FALSE	FALSE	FALSE	0.749638	y1		FALSE	10.4761	7.56947	130.18	63.2968	TRUE	0
dvorthy2	# ORTHODONTIST VISITS 12	TRUE			26	numeric	2891			FALSE	FALSE	FALSE					FALSE	FALSE	FALSE	FALSE	FALSE	FALSE	FALSE	FALSE	FALSE	FALSE		FALSE	FALSE	FALSE	FALSE	FALSE	FALSE	FALSE	FALSE	FALSE	FALSE	FALSE	0.732039	y2		FALSE	10.6134	7.61247	136.815	63.8263	FALSE	0
dvoslfy1	ORTHODONTIST VISITS - SELF/FAMILY AMT 11	TRUE			1099	numeric	3899			FALSE	FALSE	FALSE					FALSE	FALSE	FALSE	FALSE	FALSE	FALSE	FALSE	FALSE	FALSE	FALSE		FALSE	FALSE	FALSE	FALSE	FALSE	FALSE	FALSE	FALSE	FALSE	FALSE	FALSE	79409.1	y1		FALSE	20.5992	8.9289	605.119	83.7528	FALSE	0
dvoslfy2	ORTHODONTIST VISITS - SELF/FAMILY AMT 12	TRUE			1019	numeric	2891			FALSE	FALSE	FALSE					FALSE	FALSE	FALSE	FALSE	FALSE	FALSE	FALSE	FALSE	FALSE	FALSE		FALSE	FALSE	FALSE	FALSE	FALSE	FALSE	FALSE	FALSE	FALSE	FALSE	FALSE	63203.1	y2		FALSE	37.9549	9.79981	2804.68	101.088	FALSE	0
dvostly1	ORTHODONTIST VISITS-OTHR ST/LOCAL AMT 11	TRUE			36	numeric	3899			FALSE	FALSE	FALSE					FALSE	FALSE	FALSE	FALSE	FALSE	FALSE	FALSE	FALSE	FALSE	FALSE		FALSE	FALSE	FALSE	FALSE	FALSE	FALSE	FALSE	FALSE	FALSE	FALSE	FALSE	191.136	y1		FALSE	178.724	89.9458	35621.6	8462.12	FALSE	0
dvostly2	ORTHODONTIST VISITS-OTHR ST/LOCAL AMT 12	TRUE			28	numeric	2891			FALSE	FALSE	FALSE					FALSE	FALSE	FALSE	FALSE	FALSE	FALSE	FALSE	FALSE	FALSE	FALSE		FALSE	FALSE	FALSE	FALSE	FALSE	FALSE	FALSE	FALSE	FALSE	FALSE	FALSE	607.684	y2		FALSE	319.509	103.583	116605	11235	FALSE	0
dvotchy1	ORTHODONTIST VISIT CHARGES 11	TRUE			1852	numeric	3899			FALSE	FALSE	FALSE					FALSE	FALSE	FALSE	FALSE	FALSE	FALSE	FALSE	FALSE	FALSE	FALSE		FALSE	FALSE	FALSE	FALSE	FALSE	FALSE	FALSE	FALSE	FALSE	FALSE	FALSE	270171	y1		FALSE	20.7806	7.163	718.014	54.4056	FALSE	0
dvotchy2	ORTHODONTIST VISIT CHARGES 12	TRUE			1811	numeric	2891			FALSE	FALSE	FALSE					FALSE	FALSE	FALSE	FALSE	FALSE	FALSE	FALSE	FALSE	FALSE	FALSE		FALSE	FALSE	FALSE	FALSE	FALSE	FALSE	FALSE	FALSE	FALSE	FALSE	FALSE	239651	y2		FALSE	34.2646	7.64464	2440.22	62.048	FALSE	0
dvovay1	ORTHODONTIST VISITS-VA/CHAMPVA AMT 11	TRUE			13	numeric	3899			FALSE	FALSE	FALSE					FALSE	FALSE	FALSE	FALSE	FALSE	FALSE	FALSE	FALSE	FALSE	FALSE		FALSE	FALSE	FALSE	FALSE	FALSE	FALSE	FALSE	FALSE	FALSE	FALSE	FALSE	137.509	y1		FALSE	488.015	164.633	241187	28941.7	FALSE	0
dvovay2	ORTHODONTIST VISITS-VA/CHAMPVA AMT 12	TRUE			12	numeric	2891			FALSE	FALSE	FALSE					FALSE	FALSE	FALSE	FALSE	FALSE	FALSE	FALSE	FALSE	FALSE	FALSE		FALSE	FALSE	FALSE	FALSE	FALSE	FALSE	FALSE	FALSE	FALSE	FALSE	FALSE	45.7632	y2		FALSE	385.613	168.938	162228	29808	FALSE	0
dvowcpy1	ORTHODONTIST VISITS-WORKERS COMP AMT 11	TRUE			6	numeric	3899			FALSE	FALSE	FALSE					FALSE	FALSE	FALSE	FALSE	FALSE	FALSE	FALSE	FALSE	FALSE	FALSE		FALSE	FALSE	FALSE	FALSE	FALSE	FALSE	FALSE	FALSE	FALSE	FALSE	FALSE	9.19014	y1		FALSE	490.033	272.368	242502	78599.3	FALSE	0
dvowcpy2	ORTHODONTIST VISITS-WORKERS COMP AMT 12	TRUE			6	numeric	2891			FALSE	FALSE	FALSE					FALSE	FALSE	FALSE	FALSE	FALSE	FALSE	FALSE	FALSE	FALSE	FALSE		FALSE	FALSE	FALSE	FALSE	FALSE	FALSE	FALSE	FALSE	FALSE	FALSE	FALSE	62.6852	y2		FALSE	454.246	264.456	215056	72307.5	FALSE	0
dvtexpy1	TOTAL DENTAL CARE EXP 11	TRUE			4806	numeric	3899			FALSE	FALSE	FALSE					FALSE	FALSE	FALSE	FALSE	FALSE	FALSE	FALSE	FALSE	FALSE	FALSE		FALSE	FALSE	FALSE	FALSE	FALSE	FALSE	FALSE	FALSE	FALSE	FALSE	FALSE	550691	y1		FALSE	10.3241	0.791693	200.01	1.97134	FALSE	0
dvtexpy2	TOTAL DENTAL CARE EXP 12	TRUE			4568	numeric	2891			FALSE	FALSE	FALSE					FALSE	FALSE	FALSE	FALSE	FALSE	FALSE	FALSE	FALSE	FALSE	FALSE		FALSE	FALSE	FALSE	FALSE	FALSE	FALSE	FALSE	FALSE	FALSE	FALSE	FALSE	488867	y2		FALSE	14.2761	0.848651	518.345	2.05737	FALSE	0
dvtmcdy1	ALL DENTAL CARE - MEDICAID AMT 11	TRUE			1379	numeric	3899			FALSE	FALSE	FALSE					FALSE	FALSE	FALSE	FALSE	FALSE	FALSE	FALSE	FALSE	FALSE	FALSE		FALSE	FALSE	FALSE	FALSE	FALSE	FALSE	FALSE	FALSE	FALSE	FALSE	FALSE	28869.4	y1		FALSE	46.981	4.27098	3932.98	20.5649	TRUE	0
dvtmcdy2	ALL DENTAL CARE - MEDICAID AMT 12	TRUE			1287	numeric	2891			FALSE	FALSE	FALSE					FALSE	FALSE	FALSE	FALSE	FALSE	FALSE	FALSE	FALSE	FALSE	FALSE		FALSE	FALSE	FALSE	FALSE	FALSE	FALSE	FALSE	FALSE	FALSE	FALSE	FALSE	26408.8	y2		FALSE	45.406	4.29744	3630.2	20.8308	FALSE	0
dvtmcry1	ALL DENTAL CARE - MEDICARE AMT 11	TRUE			414	numeric	3899			FALSE	FALSE	FALSE					FALSE	FALSE	FALSE	FALSE	FALSE	FALSE	FALSE	FALSE	FALSE	FALSE		FALSE	FALSE	FALSE	FALSE	FALSE	FALSE	FALSE	FALSE	FALSE	FALSE	FALSE	3142	y1		FALSE	73.2514	19.0244	6550.42	383.174	TRUE	0
dvtmcry2	ALL DENTAL CARE - MEDICARE AMT 12	TRUE			433	numeric	2891			FALSE	FALSE	FALSE					FALSE	FALSE	FALSE	FALSE	FALSE	FALSE	FALSE	FALSE	FALSE	FALSE		FALSE	FALSE	FALSE	FALSE	FALSE	FALSE	FALSE	FALSE	FALSE	FALSE	FALSE	3310.7	y2		FALSE	96.356	17.603	13677.1	327.328	FALSE	0
dvtofdy1	ALL DENTAL CARE - OTHER FEDRL AMT 11	TRUE			201	numeric	3899			FALSE	FALSE	FALSE					FALSE	FALSE	FALSE	FALSE	FALSE	FALSE	FALSE	FALSE	FALSE	FALSE		FALSE	FALSE	FALSE	FALSE	FALSE	FALSE	FALSE	FALSE	FALSE	FALSE	FALSE	343.687	y1		FALSE	77.3467	31.5299	7137.41	1037.26	FALSE	0
dvtofdy2	ALL DENTAL CARE - OTHER FEDRL AMT 12	TRUE			163	numeric	2891			FALSE	FALSE	FALSE					FALSE	FALSE	FALSE	FALSE	FALSE	FALSE	FALSE	FALSE	FALSE	FALSE		FALSE	FALSE	FALSE	FALSE	FALSE	FALSE	FALSE	FALSE	FALSE	FALSE	FALSE	509.834	y2		FALSE	146.337	36.3839	26861.8	1393.01	FALSE	0
dvtopry1	ALL DENTAL CARE - OTH PRIVATE AMT 11	TRUE			597	numeric	3899			FALSE	FALSE	FALSE					FALSE	FALSE	FALSE	FALSE	FALSE	FALSE	FALSE	FALSE	FALSE	FALSE		FALSE	FALSE	FALSE	FALSE	FALSE	FALSE	FALSE	FALSE	FALSE	FALSE	FALSE	4078.23	y1		FALSE	71.0468	13.7464	7960.55	198.392	TRUE	0
dvtopry2	ALL DENTAL CARE - OTH PRIVATE AMT 12	TRUE			564	numeric	2891			FALSE	FALSE	FALSE					FALSE	FALSE	FALSE	FALSE	FALSE	FALSE	FALSE	FALSE	FALSE	FALSE		FALSE	FALSE	FALSE	FALSE	FALSE	FALSE	FALSE	FALSE	FALSE	FALSE	FALSE	3480.72	y2		FALSE	106.214	13.5254	20707.8	191.91	FALSE	0
dvtopuy1	ALL DENTAL CARE - OTH PUBLIC AMT 11	TRUE			153	numeric	3899			FALSE	FALSE	FALSE					FALSE	FALSE	FALSE	FALSE	FALSE	FALSE	FALSE	FALSE	FALSE	FALSE		FALSE	FALSE	FALSE	FALSE	FALSE	FALSE	FALSE	FALSE	FALSE	FALSE	FALSE	216.708	y1		FALSE	150.286	34.62	29246.6	1271.57	FALSE	0
dvtopuy2	ALL DENTAL CARE - OTH PUBLIC AMT 12	TRUE			123	numeric	2891			FALSE	FALSE	FALSE					FALSE	FALSE	FALSE	FALSE	FALSE	FALSE	FALSE	FALSE	FALSE	FALSE		FALSE	FALSE	FALSE	FALSE	FALSE	FALSE	FALSE	FALSE	FALSE	FALSE	FALSE	89.7533	y2		FALSE	140.361	39.4628	25191.7	1642.62	FALSE	0
dvtosry1	ALL DENT CARE-OT UNCLASS SRCE AMT 11	TRUE			640	numeric	3899			FALSE	FALSE	FALSE					FALSE	FALSE	FALSE	FALSE	FALSE	FALSE	FALSE	FALSE	FALSE	FALSE		FALSE	FALSE	FALSE	FALSE	FALSE	FALSE	FALSE	FALSE	FALSE	FALSE	FALSE	5508.94	y1		FALSE	70.4455	12.2323	7841.63	158.315	TRUE	0
dvtosry2	ALL DENT CARE-OT UNCLASS SRCE AMT 12	TRUE			587	numeric	2891			FALSE	FALSE	FALSE					FALSE	FALSE	FALSE	FALSE	FALSE	FALSE	FALSE	FALSE	FALSE	FALSE		FALSE	FALSE	FALSE	FALSE	FALSE	FALSE	FALSE	FALSE	FALSE	FALSE	FALSE	4299.03	y2		FALSE	83.6658	13.253	12459	185.163	FALSE	0
dvtoty1	# DENTAL CARE VISITS 11	TRUE			35	numeric	3899			FALSE	FALSE	FALSE					FALSE	FALSE	FALSE	FALSE	FALSE	FALSE	FALSE	FALSE	FALSE	FALSE		FALSE	FALSE	FALSE	FALSE	FALSE	FALSE	FALSE	FALSE	FALSE	FALSE	FALSE	3.00957	y1		FALSE	4.26486	1.30013	47.752	3.95245	FALSE	0
dvtoty2	# DENTAL CARE VISITS 12	TRUE			32	numeric	2891			FALSE	FALSE	FALSE					FALSE	FALSE	FALSE	FALSE	FALSE	FALSE	FALSE	FALSE	FALSE	FALSE		FALSE	FALSE	FALSE	FALSE	FALSE	FALSE	FALSE	FALSE	FALSE	FALSE	FALSE	2.8609	y2		FALSE	3.8471	1.3438	27.0254	4.05205	FALSE	0
dvtprvy1	ALL DENTAL CARE - PRIVATE INS AMT 11	TRUE			3033	numeric	3899			FALSE	FALSE	FALSE					FALSE	FALSE	FALSE	FALSE	FALSE	FALSE	FALSE	FALSE	FALSE	FALSE		FALSE	FALSE	FALSE	FALSE	FALSE	FALSE	FALSE	FALSE	FALSE	FALSE	FALSE	140818	y1		FALSE	13.4443	1.67797	340.634	4.16368	TRUE	0
dvtprvy2	ALL DENTAL CARE - PRIVATE INS AMT 12	TRUE			2868	numeric	2891			FALSE	FALSE	FALSE					FALSE	FALSE	FALSE	FALSE	FALSE	FALSE	FALSE	FALSE	FALSE	FALSE		FALSE	FALSE	FALSE	FALSE	FALSE	FALSE	FALSE	FALSE	FALSE	FALSE	FALSE	134236	y2		FALSE	21.3506	1.72642	1153.58	4.32902	FALSE	0
dvtslfy1	ALL DENTAL CARE - SELF/FAMILY AMT 11	TRUE			3230	numeric	3899			FALSE	FALSE	FALSE					FALSE	FALSE	FALSE	FALSE	FALSE	FALSE	FALSE	FALSE	FALSE	FALSE		FALSE	FALSE	FALSE	FALSE	FALSE	FALSE	FALSE	FALSE	FALSE	FALSE	FALSE	246649	y1		FALSE	15.0744	1.61854	463.131	4.15802	TRUE	0
dvtslfy2	ALL DENTAL CARE - SELF/FAMILY AMT 12	TRUE			3022	numeric	2891			FALSE	FALSE	FALSE					FALSE	FALSE	FALSE	FALSE	FALSE	FALSE	FALSE	FALSE	FALSE	FALSE		FALSE	FALSE	FALSE	FALSE	FALSE	FALSE	FALSE	FALSE	FALSE	FALSE	FALSE	202452	y2		FALSE	16.456	1.7188	532.426	4.49985	FALSE	0
dvtstly1	ALL DENTAL CARE - OTH ST/LOCAL AMT 11	TRUE			364	numeric	3899			FALSE	FALSE	FALSE					FALSE	FALSE	FALSE	FALSE	FALSE	FALSE	FALSE	FALSE	FALSE	FALSE		FALSE	FALSE	FALSE	FALSE	FALSE	FALSE	FALSE	FALSE	FALSE	FALSE	FALSE	1578.41	y1		FALSE	62.9352	18.6301	5005.01	364.281	TRUE	0
dvtstly2	ALL DENTAL CARE - OTH ST/LOCAL AMT 12	TRUE			379	numeric	2891			FALSE	FALSE	FALSE					FALSE	FALSE	FALSE	FALSE	FALSE	FALSE	FALSE	FALSE	FALSE	FALSE		FALSE	FALSE	FALSE	FALSE	FALSE	FALSE	FALSE	FALSE	FALSE	FALSE	FALSE	2616.8	y2		FALSE	102.585	18.8293	13715.5	373.562	FALSE	0
dvttchy1	TOTAL DENTAL CARE VISIT CHARGES 11	TRUE			5227	numeric	3899			FALSE	FALSE	FALSE					FALSE	FALSE	FALSE	FALSE	FALSE	FALSE	FALSE	FALSE	FALSE	FALSE		FALSE	FALSE	FALSE	FALSE	FALSE	FALSE	FALSE	FALSE	FALSE	FALSE	FALSE	751925	y1		FALSE	12.7378	0.742541	424.971	1.8803	TRUE	0
dvttchy2	TOTAL DENTAL CARE VISIT CHARGES 12	TRUE			4956	numeric	2891			FALSE	FALSE	FALSE					FALSE	FALSE	FALSE	FALSE	FALSE	FALSE	FALSE	FALSE	FALSE	FALSE		FALSE	FALSE	FALSE	FALSE	FALSE	FALSE	FALSE	FALSE	FALSE	FALSE	FALSE	655814	y2		FALSE	13.8079	0.799139	454.742	1.96061	FALSE	0
dvtvay1	ALL DENTAL CARE - VA/CHAMPVA AMT 11	TRUE			339	numeric	3899			FALSE	FALSE	FALSE					FALSE	FALSE	FALSE	FALSE	FALSE	FALSE	FALSE	FALSE	FALSE	FALSE		FALSE	FALSE	FALSE	FALSE	FALSE	FALSE	FALSE	FALSE	FALSE	FALSE	FALSE	1346.11	y1		FALSE	86.5498	20.4753	10072.1	446.191	TRUE	0
dvtvay2	ALL DENTAL CARE - VA/CHAMPVA AMT 12	TRUE			322	numeric	2891			FALSE	FALSE	FALSE					FALSE	FALSE	FALSE	FALSE	FALSE	FALSE	FALSE	FALSE	FALSE	FALSE		FALSE	FALSE	FALSE	FALSE	FALSE	FALSE	FALSE	FALSE	FALSE	FALSE	FALSE	1515.54	y2		FALSE	84.5674	22.2492	9340.65	526.494	FALSE	0
dvtwcpy1	ALL DENTAL CARE - WORKERS COMP AMT 11	TRUE			48	numeric	3899			FALSE	FALSE	FALSE					FALSE	FALSE	FALSE	FALSE	FALSE	FALSE	FALSE	FALSE	FALSE	FALSE		FALSE	FALSE	FALSE	FALSE	FALSE	FALSE	FALSE	FALSE	FALSE	FALSE	FALSE	202.099	y1		FALSE	243.272	75.599	75372.4	5958.26	FALSE	0
dvtwcpy2	ALL DENTAL CARE - WORKERS COMP AMT 12	TRUE			41	numeric	2891			FALSE	FALSE	FALSE					FALSE	FALSE	FALSE	FALSE	FALSE	FALSE	FALSE	FALSE	FALSE	FALSE		FALSE	FALSE	FALSE	FALSE	FALSE	FALSE	FALSE	FALSE	FALSE	FALSE	FALSE	183.508	y2		FALSE	173.135	82.1216	36662.3	6974.14	FALSE	0
eicrdty1	DID/WIL PERS RECEIVE EARNED INC CREDT 11	FALSE			8	numeric	198381		192	FALSE	FALSE	FALSE	224	3467	130		FALSE	FALSE	FALSE	FALSE	FALSE	FALSE	FALSE	FALSE	FALSE	FALSE		FALSE	FALSE	FALSE	FALSE	FALSE	FALSE	FALSE	FALSE	FALSE	FALSE	FALSE	2.17389	y1		FALSE	1.73482	1.64809	4.21825	3.78241	TRUE	0.0161793	TRUE
eicrdty2	DID/WIL PERS RECEIVE EARNED INC CREDT 12	FALSE			7	numeric	197358			FALSE	FALSE	FALSE	213	3346	162		FALSE	FALSE	FALSE	FALSE	FALSE	FALSE	FALSE	FALSE	FALSE	FALSE		FALSE	FALSE	FALSE	FALSE	FALSE	FALSE	FALSE	FALSE	FALSE	FALSE	FALSE	2.18637	y2		FALSE	1.6979	1.60705	4.09924	3.65109	FALSE	0.015002
elgrnd1	ELIGIBILITY - R1	FALSE		TRUE	4	numeric	3899			FALSE	FALSE	FALSE					FALSE	FALSE	FALSE	FALSE	FALSE	FALSE	FALSE	FALSE	FALSE	FALSE		FALSE	FALSE	FALSE	FALSE	FALSE	FALSE	FALSE	FALSE	FALSE	FALSE	FALSE	0.175684	1		FALSE	2.83839	-4.07247	40.8072	40.5975	FALSE	0
elgrnd2	ELIGIBILITY - R2	FALSE		TRUE	4	numeric	3899			FALSE	FALSE	FALSE					FALSE	FALSE	FALSE	FALSE	FALSE	FALSE	FALSE	FALSE	FALSE	FALSE		FALSE	FALSE	FALSE	FALSE	FALSE	FALSE	FALSE	FALSE	FALSE	FALSE	FALSE	0.116285	2		FALSE	0.629069	-5.6069	49.1912	48.7064	FALSE	0
elgrnd3	ELIGIBILITY - R3	FALSE		TRUE	4	numeric	237			FALSE	FALSE	FALSE					FALSE	FALSE	FALSE	FALSE	FALSE	FALSE	FALSE	FALSE	FALSE	FALSE		FALSE	FALSE	FALSE	FALSE	FALSE	FALSE	FALSE	FALSE	FALSE	FALSE	FALSE	0.14474	3		FALSE	6.66898	4.16687	50.7307	55.9753	FALSE	0
elgrnd4	ELIGIBILITY - R4	FALSE		TRUE	4	numeric	2891			FALSE	FALSE	FALSE					FALSE	FALSE	FALSE	FALSE	FALSE	FALSE	FALSE	FALSE	FALSE	FALSE		FALSE	FALSE	FALSE	FALSE	FALSE	FALSE	FALSE	FALSE	FALSE	FALSE	FALSE	0.102163	4		FALSE	1.94141	-5.82766	60.6089	61.1797	FALSE	0
elgrnd5	ELIGIBILITY - R5	FALSE		TRUE	3	numeric	2891			FALSE	FALSE	FALSE					FALSE	FALSE	FALSE	FALSE	FALSE	FALSE	FALSE	FALSE	FALSE	FALSE		FALSE	FALSE	FALSE	FALSE	FALSE	FALSE	FALSE	FALSE	FALSE	FALSE	FALSE	0.0762085	5		FALSE	-1.52064	-6.98647	52.3448	66.9464	FALSE	0
elgrndy1	ELIGIBILITY STATUS AS OF 12/31/11	FALSE		TRUE	3	numeric	3899			FALSE	FALSE	FALSE					FALSE	FALSE	FALSE	FALSE	FALSE	FALSE	FALSE	FALSE	FALSE	FALSE		FALSE	FALSE	FALSE	FALSE	FALSE	FALSE	FALSE	FALSE	FALSE	FALSE	FALSE	0.0983014	y1		FALSE	-1.6391	-6.1349	40.4718	50.4333	FALSE	0
elgrndy2	ELIGIBILITY STATUS AS OF 12/31/12	FALSE		TRUE	3	numeric	2891			FALSE	FALSE	FALSE					FALSE	FALSE	FALSE	FALSE	FALSE	FALSE	FALSE	FALSE	FALSE	FALSE		FALSE	FALSE	FALSE	FALSE	FALSE	FALSE	FALSE	FALSE	FALSE	FALSE	FALSE	0.0762085	y2		FALSE	-1.52064	-6.98647	52.3448	66.9464	FALSE	0
empst1	EMPLOYMENT STATUS RD 1	FALSE			9	numeric	70910		274	FALSE	FALSE	FALSE	374	211	255		FALSE	FALSE	FALSE	FALSE	FALSE	FALSE	FALSE	FALSE	FALSE	FALSE		FALSE	FALSE	FALSE	FALSE	FALSE	FALSE	FALSE	FALSE	FALSE	FALSE	FALSE	3.84818	1		FALSE	0.331985	-0.375303	1.7936	1.76922	TRUE	0.00449134	TRUE
empst2	EMPLOYMENT STATUS RD 2	FALSE			9	numeric	69648		159	FALSE	FALSE	FALSE	205	90	121		FALSE	FALSE	FALSE	FALSE	FALSE	FALSE	FALSE	FALSE	FALSE	FALSE		FALSE	FALSE	FALSE	FALSE	FALSE	FALSE	FALSE	FALSE	FALSE	FALSE	FALSE	3.61097	2		FALSE	0.323867	-0.399368	1.82011	1.80398	FALSE	0.00231824
empst3	EMPLOYMENT STATUS RD 3	FALSE			8	numeric	68995			FALSE	FALSE	FALSE	168	68	358		FALSE	FALSE	FALSE	FALSE	FALSE	FALSE	FALSE	FALSE	FALSE	FALSE		FALSE	FALSE	FALSE	FALSE	FALSE	FALSE	FALSE	FALSE	FALSE	FALSE	FALSE	3.76676	3		FALSE	0.321202	-0.398838	1.78914	1.81073	FALSE	0.00239484
empst4	EMPLOYMENT STATUS RD 4	FALSE			8	numeric	68188			FALSE	FALSE	FALSE	162	86	96		FALSE	FALSE	FALSE	FALSE	FALSE	FALSE	FALSE	FALSE	FALSE	FALSE		FALSE	FALSE	FALSE	FALSE	FALSE	FALSE	FALSE	FALSE	FALSE	FALSE	FALSE	3.57618	4		FALSE	0.311243	-0.419234	1.813	1.83484	FALSE	0.00138691
empst5	EMPLOYMENT STATUS RD 5	FALSE			8	numeric	67988			FALSE	FALSE	FALSE	169	92	105		FALSE	FALSE	FALSE	FALSE	FALSE	FALSE	FALSE	FALSE	FALSE	FALSE		FALSE	FALSE	FALSE	FALSE	FALSE	FALSE	FALSE	FALSE	FALSE	FALSE	FALSE	3.63583	5		FALSE	0.300152	-0.421274	1.7851	1.83185	FALSE	0.00147561
endrfd3	R3 REFERENCE PERIOD END DATE: DAY	FALSE		TRUE	35	numeric	5452			FALSE	FALSE	FALSE	1	74	42		FALSE	FALSE	FALSE	FALSE	FALSE	FALSE	FALSE	FALSE	FALSE	FALSE		FALSE	FALSE	FALSE	FALSE	FALSE	FALSE	FALSE	FALSE	FALSE	FALSE	FALSE	75.7375	3		FALSE	-0.0854301	-1.51167	1.94882	5.52067	FALSE	0.000471711
endrfdy1	2011 REFERENCE PERIOD END DATE: DAY	FALSE		TRUE	36	numeric	3698		192	FALSE	FALSE	FALSE	2	194	80		FALSE	FALSE	FALSE	FALSE	FALSE	FALSE	FALSE	FALSE	FALSE	FALSE		FALSE	FALSE	FALSE	FALSE	FALSE	FALSE	FALSE	FALSE	FALSE	FALSE	FALSE	21.7614	y1		FALSE	-6.6724	-7.28523	46.3985	55.0667	FALSE	0.0520415
endrfdy2	2012 REFERENCE PERIOD END DATE: DAY	FALSE		TRUE	35	numeric	2716			FALSE	FALSE	FALSE	3	117	65		FALSE	FALSE	FALSE	FALSE	FALSE	FALSE	FALSE	FALSE	FALSE	FALSE		FALSE	FALSE	FALSE	FALSE	FALSE	FALSE	FALSE	FALSE	FALSE	FALSE	FALSE	16.158	y2		FALSE	-7.54723	-8.36607	59.2681	72.5489	FALSE	0.0674023
endrfm1	R1 REFERENCE PERIOD END DATE: MONTH	FALSE		TRUE	12	numeric	6751		274	FALSE	FALSE	FALSE			11		FALSE	FALSE	FALSE	FALSE	FALSE	FALSE	FALSE	FALSE	FALSE	FALSE		FALSE	FALSE	FALSE	FALSE	FALSE	FALSE	FALSE	FALSE	FALSE	FALSE	FALSE	2.86429	1		FALSE	0.0828775	-2.1376	3.59371	10.8804	FALSE	0.00114904
endrfm2	R2 REFERENCE PERIOD END DATE: MONTH	FALSE		TRUE	16	numeric	5691		159	FALSE	FALSE	FALSE		4	23		FALSE	FALSE	FALSE	FALSE	FALSE	FALSE	FALSE	FALSE	FALSE	FALSE		FALSE	FALSE	FALSE	FALSE	FALSE	FALSE	FALSE	FALSE	FALSE	FALSE	FALSE	4.34924	2		FALSE	-2.90896	-5.09042	14.8218	29.7522	FALSE	0.0007499
endrfm3	R3 REFERENCE PERIOD END DATE: MONTH	FALSE		TRUE	16	numeric	5342			FALSE	FALSE	FALSE	1	1	24		FALSE	FALSE	FALSE	FALSE	FALSE	FALSE	FALSE	FALSE	FALSE	FALSE		FALSE	FALSE	FALSE	FALSE	FALSE	FALSE	FALSE	FALSE	FALSE	FALSE	FALSE	2.74815	3		FALSE	0.471065	-1.1929	3.9817	6.48203	FALSE	0.000104825
endrfm4	R4 REFERENCE PERIOD END DATE: MONTH	FALSE		TRUE	16	numeric	4798			FALSE	FALSE	FALSE	1	11	23		FALSE	FALSE	FALSE	FALSE	FALSE	FALSE	FALSE	FALSE	FALSE	FALSE		FALSE	FALSE	FALSE	FALSE	FALSE	FALSE	FALSE	FALSE	FALSE	FALSE	FALSE	3.504	4		FALSE	-2.17725	-5.63489	13.2622	37.8894	FALSE	0.00014111
endrfm5	R5 REFERENCE PERIOD END DATE: MONTH	FALSE		TRUE	9	numeric	4730			FALSE	FALSE	FALSE		5	7		FALSE	FALSE	FALSE	FALSE	FALSE	FALSE	FALSE	FALSE	FALSE	FALSE		FALSE	FALSE	FALSE	FALSE	FALSE	FALSE	FALSE	FALSE	FALSE	FALSE	FALSE	3.19357	5		FALSE	-6.9908	-7.02472	50.0054	50.3788	FALSE	4.83807e-05
endrfmy1	2011 REFERENCE PERIOD END DATE: MONTH	TRUE		TRUE	17	numeric	3899		192	FALSE	FALSE	FALSE	1	4	46		FALSE	FALSE	FALSE	FALSE	FALSE	FALSE	FALSE	FALSE	FALSE	FALSE		FALSE	FALSE	FALSE	FALSE	FALSE	FALSE	FALSE	FALSE	FALSE	FALSE	FALSE	3.29259	y1		FALSE	-6.72135	-7.20123	47.118	53.88	FALSE	0.000979708
endrfmy2	2012 REFERENCE PERIOD END DATE: MONTH	TRUE		TRUE	16	numeric	3063			FALSE	FALSE	FALSE	2	13	37		FALSE	FALSE	FALSE	FALSE	FALSE	FALSE	FALSE	FALSE	FALSE	FALSE		FALSE	FALSE	FALSE	FALSE	FALSE	FALSE	FALSE	FALSE	FALSE	FALSE	FALSE	2.54991	y2		FALSE	-7.47737	-8.05519	58.1089	67.3202	FALSE	0.00020965
endrfy1	R1 REFERENCE PERIOD END DATE: YEAR	FALSE		TRUE	18	numeric	6751		274	FALSE	FALSE	FALSE					FALSE	FALSE	FALSE	FALSE	FALSE	FALSE	FALSE	FALSE	FALSE	FALSE		FALSE	FALSE	FALSE	FALSE	FALSE	FALSE	FALSE	FALSE	FALSE	FALSE	FALSE	110633	y1		FALSE	-5.80574	-5.80752	34.714	34.7274	FALSE	0.00110469
endrfy2	R2 REFERENCE PERIOD END DATE: YEAR	FALSE		TRUE	18	numeric	5692		159	FALSE	FALSE	FALSE					FALSE	FALSE	FALSE	FALSE	FALSE	FALSE	FALSE	FALSE	FALSE	FALSE		FALSE	FALSE	FALSE	FALSE	FALSE	FALSE	FALSE	FALSE	FALSE	FALSE	FALSE	92595.3	y2		FALSE	-6.36724	-6.36952	41.5521	41.571	FALSE	0.000641044
endrfy3	R3 REFERENCE PERIOD END DATE: YEAR	FALSE		TRUE	18	numeric	5342			FALSE	FALSE	FALSE			3		FALSE	FALSE	FALSE	FALSE	FALSE	FALSE	FALSE	FALSE	FALSE	FALSE		FALSE	FALSE	FALSE	FALSE	FALSE	FALSE	FALSE	FALSE	FALSE	FALSE	FALSE	84845.5	3		FALSE	-6.58927	-6.59178	44.4302	44.4518	FALSE	1.20952e-05
endrfy4	R4 REFERENCE PERIOD END DATE: YEAR	FALSE		TRUE	17	numeric	4798			FALSE	FALSE	FALSE					FALSE	FALSE	FALSE	FALSE	FALSE	FALSE	FALSE	FALSE	FALSE	FALSE		FALSE	FALSE	FALSE	FALSE	FALSE	FALSE	FALSE	FALSE	FALSE	FALSE	FALSE	76336.1	4		FALSE	-6.9766	-6.97955	49.6875	49.7143	FALSE	0
endrfy5	R5 REFERENCE PERIOD END DATE: YEAR	FALSE		TRUE	17	numeric	4730			FALSE	FALSE	FALSE					FALSE	FALSE	FALSE	FALSE	FALSE	FALSE	FALSE	FALSE	FALSE	FALSE		FALSE	FALSE	FALSE	FALSE	FALSE	FALSE	FALSE	FALSE	FALSE	FALSE	FALSE	75275.8	5		FALSE	-7.02955	-7.03256	50.4296	50.4572	FALSE	0
endrfyy1	2011 REFERENCE PERIOD END DATE: YEAR	TRUE		TRUE	20	numeric	3899		192	FALSE	FALSE	FALSE	1		8		FALSE	FALSE	FALSE	FALSE	FALSE	FALSE	FALSE	FALSE	FALSE	FALSE		FALSE	FALSE	FALSE	FALSE	FALSE	FALSE	FALSE	FALSE	FALSE	FALSE	FALSE	65363.6	y1		FALSE	-7.77916	-7.78318	61.5372	61.5782	FALSE	0.000810376
endrfyy2	2012 REFERENCE PERIOD END DATE: YEAR	TRUE		TRUE	17	numeric	2891			FALSE	FALSE	FALSE					FALSE	FALSE	FALSE	FALSE	FALSE	FALSE	FALSE	FALSE	FALSE	FALSE		FALSE	FALSE	FALSE	FALSE	FALSE	FALSE	FALSE	FALSE	FALSE	FALSE	FALSE	46364.8	y2		FALSE	-9.09342	-9.09971	83.73	83.8053	FALSE	0
entrsrvy	ENTERED SURVEY AFTER IT BEGAN	TRUE		TRUE	2	numeric				FALSE	FALSE	FALSE					FALSE	FALSE	FALSE	FALSE	FALSE	FALSE	FALSE	FALSE	FALSE	FALSE		FALSE	FALSE	FALSE	FALSE	FALSE	FALSE	FALSE	FALSE	FALSE	FALSE	FALSE	0.0557576			FALSE	3.73294	3.73294	14.9349	14.9349	FALSE	0
erdexpy1	TOTAL EMERGENCY ROOM DR EXP 11	TRUE			1386	numeric	3899			FALSE	FALSE	FALSE					FALSE	FALSE	FALSE	FALSE	FALSE	FALSE	FALSE	FALSE	FALSE	FALSE		FALSE	FALSE	FALSE	FALSE	FALSE	FALSE	FALSE	FALSE	FALSE	FALSE	FALSE	17049.9	y1		FALSE	24.8251	3.23125	1206.06	12.071	FALSE	0
erdexpy2	TOTAL EMERGENCY ROOM DR EXP 12	TRUE			1385	numeric	2891			FALSE	FALSE	FALSE					FALSE	FALSE	FALSE	FALSE	FALSE	FALSE	FALSE	FALSE	FALSE	FALSE		FALSE	FALSE	FALSE	FALSE	FALSE	FALSE	FALSE	FALSE	FALSE	FALSE	FALSE	19531.9	y2		FALSE	28.0223	3.32461	1448.11	12.7213	FALSE	0
erdmcdy1	ER-MEDICAID AMT - DR 11	TRUE			570	numeric	3899			FALSE	FALSE	FALSE					FALSE	FALSE	FALSE	FALSE	FALSE	FALSE	FALSE	FALSE	FALSE	FALSE		FALSE	FALSE	FALSE	FALSE	FALSE	FALSE	FALSE	FALSE	FALSE	FALSE	FALSE	1005.29	y1		FALSE	33.4205	6.99987	1875.16	52.7275	TRUE	0
erdmcdy2	ER-MEDICAID AMT - DR 12	TRUE			568	numeric	2891			FALSE	FALSE	FALSE					FALSE	FALSE	FALSE	FALSE	FALSE	FALSE	FALSE	FALSE	FALSE	FALSE		FALSE	FALSE	FALSE	FALSE	FALSE	FALSE	FALSE	FALSE	FALSE	FALSE	FALSE	1731.17	y2		FALSE	104.747	7.20247	20992.9	55.8002	FALSE	0
erdmcry1	ER-MEDICARE AMT - DR 11	TRUE			653	numeric	3899			FALSE	FALSE	FALSE					FALSE	FALSE	FALSE	FALSE	FALSE	FALSE	FALSE	FALSE	FALSE	FALSE		FALSE	FALSE	FALSE	FALSE	FALSE	FALSE	FALSE	FALSE	FALSE	FALSE	FALSE	2062.04	y1		FALSE	54.9245	7.89361	5443.79	66.0392	TRUE	0
erdmcry2	ER-MEDICARE AMT - DR 12	TRUE			687	numeric	2891			FALSE	FALSE	FALSE					FALSE	FALSE	FALSE	FALSE	FALSE	FALSE	FALSE	FALSE	FALSE	FALSE		FALSE	FALSE	FALSE	FALSE	FALSE	FALSE	FALSE	FALSE	FALSE	FALSE	FALSE	2701.5	y2		FALSE	52.0861	7.71684	4687.48	63.3174	FALSE	0
erdofdy1	ER-OTHER FED AMT - DR 11	TRUE			15	numeric	3899			FALSE	FALSE	FALSE					FALSE	FALSE	FALSE	FALSE	FALSE	FALSE	FALSE	FALSE	FALSE	FALSE		FALSE	FALSE	FALSE	FALSE	FALSE	FALSE	FALSE	FALSE	FALSE	FALSE	FALSE	0.251202	y1		FALSE	211.995	126.424	54729	16562.7	FALSE	0
erdofdy2	ER-OTHER FED AMT - DR 12	TRUE			15	numeric	2891			FALSE	FALSE	FALSE					FALSE	FALSE	FALSE	FALSE	FALSE	FALSE	FALSE	FALSE	FALSE	FALSE		FALSE	FALSE	FALSE	FALSE	FALSE	FALSE	FALSE	FALSE	FALSE	FALSE	FALSE	2.48663	y2		FALSE	296.399	142.156	95821	21566.6	FALSE	0
erdopry1	ER - OTHER PRIVATE AMT - DR 11	TRUE			399	numeric	3899			FALSE	FALSE	FALSE					FALSE	FALSE	FALSE	FALSE	FALSE	FALSE	FALSE	FALSE	FALSE	FALSE		FALSE	FALSE	FALSE	FALSE	FALSE	FALSE	FALSE	FALSE	FALSE	FALSE	FALSE	1469.02	y1		FALSE	177.041	14.0804	46056.3	211.659	TRUE	0
erdopry2	ER - OTHER PRIVATE AMT - DR 12	TRUE			402	numeric	2891			FALSE	FALSE	FALSE					FALSE	FALSE	FALSE	FALSE	FALSE	FALSE	FALSE	FALSE	FALSE	FALSE		FALSE	FALSE	FALSE	FALSE	FALSE	FALSE	FALSE	FALSE	FALSE	FALSE	FALSE	1189.17	y2		FALSE	110.5	14.4917	18053.5	223.959	FALSE	0
erdopuy1	ER - OTHER PUBLIC AMT - DR 11	TRUE			160	numeric	3899			FALSE	FALSE	FALSE					FALSE	FALSE	FALSE	FALSE	FALSE	FALSE	FALSE	FALSE	FALSE	FALSE		FALSE	FALSE	FALSE	FALSE	FALSE	FALSE	FALSE	FALSE	FALSE	FALSE	FALSE	39.0393	y1		FALSE	126.73	30.1367	24744.6	957.384	FALSE	0
erdopuy2	ER - OTHER PUBLIC AMT - DR 12	TRUE			162	numeric	2891			FALSE	FALSE	FALSE					FALSE	FALSE	FALSE	FALSE	FALSE	FALSE	FALSE	FALSE	FALSE	FALSE		FALSE	FALSE	FALSE	FALSE	FALSE	FALSE	FALSE	FALSE	FALSE	FALSE	FALSE	35.1107	y2		FALSE	110.13	30.7624	18170.7	1000.01	FALSE	0
erdosry1	ER-OTH UNCLASS SRCE AMT - DR 11	TRUE			155	numeric	3899			FALSE	FALSE	FALSE					FALSE	FALSE	FALSE	FALSE	FALSE	FALSE	FALSE	FALSE	FALSE	FALSE		FALSE	FALSE	FALSE	FALSE	FALSE	FALSE	FALSE	FALSE	FALSE	FALSE	FALSE	305.021	y1		FALSE	170.585	33.8369	37823.7	1187.81	FALSE	0
erdosry2	ER-OTH UNCLASS SRCE AMT - DR 12	TRUE			163	numeric	2891			FALSE	FALSE	FALSE					FALSE	FALSE	FALSE	FALSE	FALSE	FALSE	FALSE	FALSE	FALSE	FALSE		FALSE	FALSE	FALSE	FALSE	FALSE	FALSE	FALSE	FALSE	FALSE	FALSE	FALSE	177.534	y2		FALSE	131.587	34.353	28983.3	1218.6	FALSE	0
erdprvy1	ER-PRIVATE INS AMT - DR 11	TRUE			1053	numeric	3899			FALSE	FALSE	FALSE					FALSE	FALSE	FALSE	FALSE	FALSE	FALSE	FALSE	FALSE	FALSE	FALSE		FALSE	FALSE	FALSE	FALSE	FALSE	FALSE	FALSE	FALSE	FALSE	FALSE	FALSE	7429.05	y1		FALSE	32.9075	5.14244	2206.31	28.7366	TRUE	0
erdprvy2	ER-PRIVATE INS AMT - DR 12	TRUE			1047	numeric	2891			FALSE	FALSE	FALSE					FALSE	FALSE	FALSE	FALSE	FALSE	FALSE	FALSE	FALSE	FALSE	FALSE		FALSE	FALSE	FALSE	FALSE	FALSE	FALSE	FALSE	FALSE	FALSE	FALSE	FALSE	9440.79	y2		FALSE	45.7509	5.35823	3769.74	31.1757	FALSE	0
erdslfy1	ER-SELF/FAMILY AMT - DR 11	TRUE			566	numeric	3899			FALSE	FALSE	FALSE					FALSE	FALSE	FALSE	FALSE	FALSE	FALSE	FALSE	FALSE	FALSE	FALSE		FALSE	FALSE	FALSE	FALSE	FALSE	FALSE	FALSE	FALSE	FALSE	FALSE	FALSE	1757.18	y1		FALSE	49.145	7.58667	3964.53	62.5471	TRUE	0
erdslfy2	ER-SELF/FAMILY AMT - DR 12	TRUE			581	numeric	2891			FALSE	FALSE	FALSE					FALSE	FALSE	FALSE	FALSE	FALSE	FALSE	FALSE	FALSE	FALSE	FALSE		FALSE	FALSE	FALSE	FALSE	FALSE	FALSE	FALSE	FALSE	FALSE	FALSE	FALSE	1824.3	y2		FALSE	52.0304	7.90572	4831.74	67.9243	FALSE	0
erdstly1	ER-OTH ST/LOCAL AMT - DR 11	TRUE			78	numeric	3899			FALSE	FALSE	FALSE					FALSE	FALSE	FALSE	FALSE	FALSE	FALSE	FALSE	FALSE	FALSE	FALSE		FALSE	FALSE	FALSE	FALSE	FALSE	FALSE	FALSE	FALSE	FALSE	FALSE	FALSE	461.037	y1		FALSE	259.215	55.226	76265	3343.53	FALSE	0
erdstly2	ER-OTH ST/LOCAL AMT - DR 12	TRUE			77	numeric	2891			FALSE	FALSE	FALSE					FALSE	FALSE	FALSE	FALSE	FALSE	FALSE	FALSE	FALSE	FALSE	FALSE		FALSE	FALSE	FALSE	FALSE	FALSE	FALSE	FALSE	FALSE	FALSE	FALSE	FALSE	44.5691	y2		FALSE	202.618	52.4499	53972.9	2902.79	FALSE	0
erdtchy1	ER DOCTOR VISIT CHARGES 11	TRUE			2385	numeric	3899			FALSE	FALSE	FALSE					FALSE	FALSE	FALSE	FALSE	FALSE	FALSE	FALSE	FALSE	FALSE	FALSE		FALSE	FALSE	FALSE	FALSE	FALSE	FALSE	FALSE	FALSE	FALSE	FALSE	FALSE	103753	y1		FALSE	34.9756	2.92196	3071.65	9.93614	TRUE	0
erdtchy2	ER DOCTOR VISIT CHARGES 12	TRUE			2455	numeric	2891			FALSE	FALSE	FALSE					FALSE	FALSE	FALSE	FALSE	FALSE	FALSE	FALSE	FALSE	FALSE	FALSE		FALSE	FALSE	FALSE	FALSE	FALSE	FALSE	FALSE	FALSE	FALSE	FALSE	FALSE	105598	y2		FALSE	25.9804	3.01722	1463.15	10.5196	FALSE	0
erdvay1	ER-VA/CHAMPVA AMT - DR 11	TRUE			114	numeric	3899			FALSE	FALSE	FALSE					FALSE	FALSE	FALSE	FALSE	FALSE	FALSE	FALSE	FALSE	FALSE	FALSE		FALSE	FALSE	FALSE	FALSE	FALSE	FALSE	FALSE	FALSE	FALSE	FALSE	FALSE	41.8077	y1		FALSE	88.2293	39.7654	9985.9	1651.19	FALSE	0
erdvay2	ER-VA/CHAMPVA AMT - DR 12	TRUE			106	numeric	2891			FALSE	FALSE	FALSE					FALSE	FALSE	FALSE	FALSE	FALSE	FALSE	FALSE	FALSE	FALSE	FALSE		FALSE	FALSE	FALSE	FALSE	FALSE	FALSE	FALSE	FALSE	FALSE	FALSE	FALSE	35.6198	y2		FALSE	108.242	45.5649	15672.8	2167.32	FALSE	0
erdwcpy1	ER-WORKERS COMP AMT - DR 11	TRUE			243	numeric	3899			FALSE	FALSE	FALSE					FALSE	FALSE	FALSE	FALSE	FALSE	FALSE	FALSE	FALSE	FALSE	FALSE		FALSE	FALSE	FALSE	FALSE	FALSE	FALSE	FALSE	FALSE	FALSE	FALSE	FALSE	282.021	y1		FALSE	163.92	22.9516	41775.3	548.906	FALSE	0
erdwcpy2	ER-WORKERS COMP AMT - DR 12	TRUE			234	numeric	2891			FALSE	FALSE	FALSE					FALSE	FALSE	FALSE	FALSE	FALSE	FALSE	FALSE	FALSE	FALSE	FALSE		FALSE	FALSE	FALSE	FALSE	FALSE	FALSE	FALSE	FALSE	FALSE	FALSE	FALSE	283.941	y2		FALSE	138.587	24.3172	29113.9	616.435	FALSE	0
erfexpy1	TOTAL ER FACILITY EXP 11	TRUE			3576	numeric	3899			FALSE	FALSE	FALSE					FALSE	FALSE	FALSE	FALSE	FALSE	FALSE	FALSE	FALSE	FALSE	FALSE		FALSE	FALSE	FALSE	FALSE	FALSE	FALSE	FALSE	FALSE	FALSE	FALSE	FALSE	536200	y1		FALSE	53.9257	2.61501	7099.89	8.3155	FALSE	0
erfexpy2	TOTAL ER FACILITY EXP 12	TRUE			3542	numeric	2891			FALSE	FALSE	FALSE					FALSE	FALSE	FALSE	FALSE	FALSE	FALSE	FALSE	FALSE	FALSE	FALSE		FALSE	FALSE	FALSE	FALSE	FALSE	FALSE	FALSE	FALSE	FALSE	FALSE	FALSE	322457	y2		FALSE	23.8483	2.70633	1102.01	8.80844	FALSE	0
erfmcdy1	ER-MEDICAID AMT - FAC 11	TRUE			1420	numeric	3899			FALSE	FALSE	FALSE					FALSE	FALSE	FALSE	FALSE	FALSE	FALSE	FALSE	FALSE	FALSE	FALSE		FALSE	FALSE	FALSE	FALSE	FALSE	FALSE	FALSE	FALSE	FALSE	FALSE	FALSE	48110.7	y1		FALSE	90.4712	5.7029	14108.9	35.2296	TRUE	0
erfmcdy2	ER-MEDICAID AMT - FAC 12	TRUE			1377	numeric	2891			FALSE	FALSE	FALSE					FALSE	FALSE	FALSE	FALSE	FALSE	FALSE	FALSE	FALSE	FALSE	FALSE		FALSE	FALSE	FALSE	FALSE	FALSE	FALSE	FALSE	FALSE	FALSE	FALSE	FALSE	39701	y2		FALSE	90.4107	5.87456	13973.3	37.3188	FALSE	0
erfmcry1	ER-MEDICARE AMT - FAC 11	TRUE			1425	numeric	3899			FALSE	FALSE	FALSE					FALSE	FALSE	FALSE	FALSE	FALSE	FALSE	FALSE	FALSE	FALSE	FALSE		FALSE	FALSE	FALSE	FALSE	FALSE	FALSE	FALSE	FALSE	FALSE	FALSE	FALSE	166224	y1		FALSE	207.471	7.42287	65153.8	58.8538	TRUE	0
erfmcry2	ER-MEDICARE AMT - FAC 12	TRUE			1446	numeric	2891			FALSE	FALSE	FALSE					FALSE	FALSE	FALSE	FALSE	FALSE	FALSE	FALSE	FALSE	FALSE	FALSE		FALSE	FALSE	FALSE	FALSE	FALSE	FALSE	FALSE	FALSE	FALSE	FALSE	FALSE	43510.5	y2		FALSE	47.9689	7.25821	3761.35	56.0735	FALSE	0
erfofdy1	ER-OTHER FEDERAL AMT - FAC 11	TRUE			145	numeric	3899			FALSE	FALSE	FALSE					FALSE	FALSE	FALSE	FALSE	FALSE	FALSE	FALSE	FALSE	FALSE	FALSE		FALSE	FALSE	FALSE	FALSE	FALSE	FALSE	FALSE	FALSE	FALSE	FALSE	FALSE	2082.85	y1		FALSE	147.263	41.9934	26658.3	1863.15	FALSE	0
erfofdy2	ER-OTHER FEDERAL AMT - FAC 12	TRUE			120	numeric	2891			FALSE	FALSE	FALSE					FALSE	FALSE	FALSE	FALSE	FALSE	FALSE	FALSE	FALSE	FALSE	FALSE		FALSE	FALSE	FALSE	FALSE	FALSE	FALSE	FALSE	FALSE	FALSE	FALSE	FALSE	265.044	y2		FALSE	150.96	45.0353	31142	2104.25	FALSE	0
erfopry1	ER-OTHER PRIVATE AMT - FAC 11	TRUE			632	numeric	3899			FALSE	FALSE	FALSE					FALSE	FALSE	FALSE	FALSE	FALSE	FALSE	FALSE	FALSE	FALSE	FALSE		FALSE	FALSE	FALSE	FALSE	FALSE	FALSE	FALSE	FALSE	FALSE	FALSE	FALSE	11818.3	y1		FALSE	99.1999	15.6304	13542.8	258.462	TRUE	0
erfopry2	ER-OTHER PRIVATE AMT - FAC 12	TRUE			629	numeric	2891			FALSE	FALSE	FALSE					FALSE	FALSE	FALSE	FALSE	FALSE	FALSE	FALSE	FALSE	FALSE	FALSE		FALSE	FALSE	FALSE	FALSE	FALSE	FALSE	FALSE	FALSE	FALSE	FALSE	FALSE	7159.53	y2		FALSE	73.4419	15.9382	7654.3	267.284	FALSE	0
erfopuy1	ER-OTHER PUBLIC AMT - FAC 11	TRUE			253	numeric	3899			FALSE	FALSE	FALSE					FALSE	FALSE	FALSE	FALSE	FALSE	FALSE	FALSE	FALSE	FALSE	FALSE		FALSE	FALSE	FALSE	FALSE	FALSE	FALSE	FALSE	FALSE	FALSE	FALSE	FALSE	6642.39	y1		FALSE	372.038	29.5155	157781	916.719	FALSE	0
erfopuy2	ER-OTHER PUBLIC AMT - FAC 12	TRUE			264	numeric	2891			FALSE	FALSE	FALSE					FALSE	FALSE	FALSE	FALSE	FALSE	FALSE	FALSE	FALSE	FALSE	FALSE		FALSE	FALSE	FALSE	FALSE	FALSE	FALSE	FALSE	FALSE	FALSE	FALSE	FALSE	1263.74	y2		FALSE	167.103	28.9321	40403.1	873.889	FALSE	0
erfosry1	ER-OTH UNCLASS SRCE AMT - FAC 11	TRUE			646	numeric	3899			FALSE	FALSE	FALSE					FALSE	FALSE	FALSE	FALSE	FALSE	FALSE	FALSE	FALSE	FALSE	FALSE		FALSE	FALSE	FALSE	FALSE	FALSE	FALSE	FALSE	FALSE	FALSE	FALSE	FALSE	33846.7	y1		FALSE	144.307	17.5496	30831.1	321.772	TRUE	0
erfosry2	ER-OTH UNCLASS SRCE AMT - FAC 12	TRUE			680	numeric	2891			FALSE	FALSE	FALSE					FALSE	FALSE	FALSE	FALSE	FALSE	FALSE	FALSE	FALSE	FALSE	FALSE		FALSE	FALSE	FALSE	FALSE	FALSE	FALSE	FALSE	FALSE	FALSE	FALSE	FALSE	26327.8	y2		FALSE	120.007	17.4017	26221.5	315.455	FALSE	0
erfprvy1	ER-PRIVATE INS AMT - FAC 11	TRUE			2613	numeric	3899			FALSE	FALSE	FALSE					FALSE	FALSE	FALSE	FALSE	FALSE	FALSE	FALSE	FALSE	FALSE	FALSE		FALSE	FALSE	FALSE	FALSE	FALSE	FALSE	FALSE	FALSE	FALSE	FALSE	FALSE	195911	y1		FALSE	44.8344	4.38193	3593.04	21.1755	TRUE	0
erfprvy2	ER-PRIVATE INS AMT - FAC 12	TRUE			2460	numeric	2891			FALSE	FALSE	FALSE					FALSE	FALSE	FALSE	FALSE	FALSE	FALSE	FALSE	FALSE	FALSE	FALSE		FALSE	FALSE	FALSE	FALSE	FALSE	FALSE	FALSE	FALSE	FALSE	FALSE	FALSE	140631	y2		FALSE	35.3859	4.57248	2310.32	22.9584	FALSE	0
erfslfy1	ER-SELF/FAMILY AMT - FAC 11	TRUE			1021	numeric	3899			FALSE	FALSE	FALSE					FALSE	FALSE	FALSE	FALSE	FALSE	FALSE	FALSE	FALSE	FALSE	FALSE		FALSE	FALSE	FALSE	FALSE	FALSE	FALSE	FALSE	FALSE	FALSE	FALSE	FALSE	19262.1	y1		FALSE	70.9817	4.97659	9906.24	27.7664	TRUE	0
erfslfy2	ER-SELF/FAMILY AMT - FAC 12	TRUE			1075	numeric	2891			FALSE	FALSE	FALSE					FALSE	FALSE	FALSE	FALSE	FALSE	FALSE	FALSE	FALSE	FALSE	FALSE		FALSE	FALSE	FALSE	FALSE	FALSE	FALSE	FALSE	FALSE	FALSE	FALSE	FALSE	20248.8	y2		FALSE	56.0259	5.22892	5342.05	30.5931	FALSE	0
erfstly1	ER-OTH ST/LOCAL AMT - FAC 11	TRUE			220	numeric	3899			FALSE	FALSE	FALSE					FALSE	FALSE	FALSE	FALSE	FALSE	FALSE	FALSE	FALSE	FALSE	FALSE		FALSE	FALSE	FALSE	FALSE	FALSE	FALSE	FALSE	FALSE	FALSE	FALSE	FALSE	4224.12	y1		FALSE	233.175	32.905	77566.2	1128.21	FALSE	0
erfstly2	ER-OTH ST/LOCAL AMT - FAC 12	TRUE			229	numeric	2891			FALSE	FALSE	FALSE					FALSE	FALSE	FALSE	FALSE	FALSE	FALSE	FALSE	FALSE	FALSE	FALSE		FALSE	FALSE	FALSE	FALSE	FALSE	FALSE	FALSE	FALSE	FALSE	FALSE	FALSE	4241.2	y2		FALSE	164.609	32.0288	34565	1075.3	FALSE	0
erftchy1	ER FACILITY VISIT CHARGES 11	TRUE			6227	numeric	3899			FALSE	FALSE	FALSE					FALSE	FALSE	FALSE	FALSE	FALSE	FALSE	FALSE	FALSE	FALSE	FALSE		FALSE	FALSE	FALSE	FALSE	FALSE	FALSE	FALSE	FALSE	FALSE	FALSE	FALSE	2.27753e+06	y1		FALSE	25.7797	2.40061	1342.2	7.12198	FALSE	0
erftchy2	ER FACILITY VISIT CHARGES 12	TRUE			6359	numeric	2891			FALSE	FALSE	FALSE					FALSE	FALSE	FALSE	FALSE	FALSE	FALSE	FALSE	FALSE	FALSE	FALSE		FALSE	FALSE	FALSE	FALSE	FALSE	FALSE	FALSE	FALSE	FALSE	FALSE	FALSE	2.44459e+06	y2		FALSE	30.6166	2.50927	2194.69	7.67338	FALSE	0
erfvay1	ER-VA/CHAMPVA AMT - FAC 11	TRUE			382	numeric	3899			FALSE	FALSE	FALSE					FALSE	FALSE	FALSE	FALSE	FALSE	FALSE	FALSE	FALSE	FALSE	FALSE		FALSE	FALSE	FALSE	FALSE	FALSE	FALSE	FALSE	FALSE	FALSE	FALSE	FALSE	7872.61	y1		FALSE	93.6419	23.9306	10825.3	598.98	TRUE	0
erfvay2	ER-VA/CHAMPVA AMT - FAC 12	TRUE			382	numeric	2891			FALSE	FALSE	FALSE					FALSE	FALSE	FALSE	FALSE	FALSE	FALSE	FALSE	FALSE	FALSE	FALSE		FALSE	FALSE	FALSE	FALSE	FALSE	FALSE	FALSE	FALSE	FALSE	FALSE	FALSE	5563.41	y2		FALSE	70.8654	24.6863	6195.97	634.776	FALSE	0
erfwcpy1	ER-WORKERS COMP AMT - FAC 11	TRUE			515	numeric	3899			FALSE	FALSE	FALSE					FALSE	FALSE	FALSE	FALSE	FALSE	FALSE	FALSE	FALSE	FALSE	FALSE		FALSE	FALSE	FALSE	FALSE	FALSE	FALSE	FALSE	FALSE	FALSE	FALSE	FALSE	7017.5	y1		FALSE	148.257	17.541	34026.1	318.169	TRUE	0
erfwcpy2	ER-WORKERS COMP AMT - FAC 12	TRUE			528	numeric	2891			FALSE	FALSE	FALSE					FALSE	FALSE	FALSE	FALSE	FALSE	FALSE	FALSE	FALSE	FALSE	FALSE		FALSE	FALSE	FALSE	FALSE	FALSE	FALSE	FALSE	FALSE	FALSE	FALSE	FALSE	5257.83	y2		FALSE	95.0415	18.0614	13789.8	337.45	FALSE	0
ertoty1	# EMERGENCY ROOM VISITS 11	TRUE			22	numeric	3899			FALSE	FALSE	FALSE					FALSE	FALSE	FALSE	FALSE	FALSE	FALSE	FALSE	FALSE	FALSE	FALSE		FALSE	FALSE	FALSE	FALSE	FALSE	FALSE	FALSE	FALSE	FALSE	FALSE	FALSE	0.360025	y1		FALSE	5.95115	2.77104	77.437	10.8498	TRUE	0
ertoty2	# EMERGENCY ROOM VISITS 12	TRUE			21	numeric	2891			FALSE	FALSE	FALSE					FALSE	FALSE	FALSE	FALSE	FALSE	FALSE	FALSE	FALSE	FALSE	FALSE		FALSE	FALSE	FALSE	FALSE	FALSE	FALSE	FALSE	FALSE	FALSE	FALSE	FALSE	0.336378	y2		FALSE	6.14015	2.86109	82.6294	11.4501	FALSE	0
evretiy1	PERSON HAS EVER RETIRED 11	FALSE			6	numeric	202300			FALSE	FALSE	FALSE	16	59	630		FALSE	FALSE	FALSE	FALSE	FALSE	FALSE	FALSE	FALSE	FALSE	FALSE		FALSE	FALSE	FALSE	FALSE	FALSE	FALSE	FALSE	FALSE	FALSE	FALSE	FALSE	1.20924	y1		FALSE	1.81063	1.70682	4.50938	4.00733	TRUE	0.00284236	TRUE
evretiy2	PERSON HAS EVER RETIRED 12	FALSE			6	numeric	201188			FALSE	FALSE	FALSE	15	45	893		FALSE	FALSE	FALSE	FALSE	FALSE	FALSE	FALSE	FALSE	FALSE	FALSE		FALSE	FALSE	FALSE	FALSE	FALSE	FALSE	FALSE	FALSE	FALSE	FALSE	FALSE	1.30658	y2		FALSE	1.77501	1.67409	4.3715	3.89354	FALSE	0.00384223
evrwrky1	EVER WRKD FOR PAY IN LIFE AS OF 12/31/11	FALSE			7	numeric	189600		192	FALSE	FALSE	FALSE	337	263	348		FALSE	FALSE	FALSE	FALSE	FALSE	FALSE	FALSE	FALSE	FALSE	FALSE		FALSE	FALSE	FALSE	FALSE	FALSE	FALSE	FALSE	FALSE	FALSE	FALSE	FALSE	1.28346	y1		FALSE	1.45803	1.33183	3.41758	2.87486	TRUE	0.00459616	TRUE
evrwrky2	EVER WRKD FOR PAY IN LIFE AS OF 12/31/12	FALSE			6	numeric	193666			FALSE	FALSE	FALSE	292	238	500		FALSE	FALSE	FALSE	FALSE	FALSE	FALSE	FALSE	FALSE	FALSE	FALSE		FALSE	FALSE	FALSE	FALSE	FALSE	FALSE	FALSE	FALSE	FALSE	FALSE	FALSE	1.266	y2		FALSE	1.5693	1.44359	3.75779	3.18754	FALSE	0.00415267
famid1		TRUE		TRUE	11	numeric	3899			FALSE	FALSE	FALSE					FALSE	FALSE	FALSE	FALSE	FALSE	FALSE	FALSE	FALSE	FALSE	FALSE		FALSE	FALSE	FALSE	FALSE	FALSE	FALSE	FALSE	FALSE	FALSE	FALSE	FALSE	0.133154	1		FALSE	2.8692	-1.55687	39.7291	19.8071	FALSE	0
famid2		TRUE		TRUE	11	numeric	3899			FALSE	FALSE	FALSE					FALSE	FALSE	FALSE	FALSE	FALSE	FALSE	FALSE	FALSE	FALSE	FALSE		FALSE	FALSE	FALSE	FALSE	FALSE	FALSE	FALSE	FALSE	FALSE	FALSE	FALSE	0.149528	2		FALSE	3.34157	-0.701206	35.088	18.8357	FALSE	0
famid3		TRUE		TRUE	11	numeric	237			FALSE	FALSE	FALSE					FALSE	FALSE	FALSE	FALSE	FALSE	FALSE	FALSE	FALSE	FALSE	FALSE		FALSE	FALSE	FALSE	FALSE	FALSE	FALSE	FALSE	FALSE	FALSE	FALSE	FALSE	0.193272	3		FALSE	3.50926	-0.133115	31.6478	17.5558	FALSE	0
famid4		TRUE		TRUE	11	numeric	2891			FALSE	FALSE	FALSE					FALSE	FALSE	FALSE	FALSE	FALSE	FALSE	FALSE	FALSE	FALSE	FALSE		FALSE	FALSE	FALSE	FALSE	FALSE	FALSE	FALSE	FALSE	FALSE	FALSE	FALSE	0.1721	4		FALSE	3.59784	0.325787	28.8051	16.4078	FALSE	0
famid5		TRUE		TRUE	11	numeric	2891			FALSE	FALSE	FALSE					FALSE	FALSE	FALSE	FALSE	FALSE	FALSE	FALSE	FALSE	FALSE	FALSE		FALSE	FALSE	FALSE	FALSE	FALSE	FALSE	FALSE	FALSE	FALSE	FALSE	FALSE	0.181116	5		FALSE	3.63965	0.481938	28.5042	15.9172	FALSE	0
famidy1		TRUE		TRUE	11	numeric	3899			FALSE	FALSE	FALSE					FALSE	FALSE	FALSE	FALSE	FALSE	FALSE	FALSE	FALSE	FALSE	FALSE		FALSE	FALSE	FALSE	FALSE	FALSE	FALSE	FALSE	FALSE	FALSE	FALSE	FALSE	0.167878	y1		FALSE	3.28514	-0.394258	30.3277	16.7747	FALSE	0
famidy2		TRUE		TRUE	11	numeric	2891			FALSE	FALSE	FALSE					FALSE	FALSE	FALSE	FALSE	FALSE	FALSE	FALSE	FALSE	FALSE	FALSE		FALSE	FALSE	FALSE	FALSE	FALSE	FALSE	FALSE	FALSE	FALSE	FALSE	FALSE	0.181116	y2		FALSE	3.63965	0.481938	28.5042	15.9172	FALSE	0
famidyr1		TRUE		TRUE	11	numeric	3899			FALSE	FALSE	FALSE					FALSE	FALSE	FALSE	FALSE	FALSE	FALSE	FALSE	FALSE	FALSE	FALSE		FALSE	FALSE	FALSE	FALSE	FALSE	FALSE	FALSE	FALSE	FALSE	FALSE	FALSE	0.115874	1		FALSE	7.0493	5.15376	53.291	31.7063	FALSE	0
famidyr2		TRUE		TRUE	11	numeric	2891			FALSE	FALSE	FALSE					FALSE	FALSE	FALSE	FALSE	FALSE	FALSE	FALSE	FALSE	FALSE	FALSE		FALSE	FALSE	FALSE	FALSE	FALSE	FALSE	FALSE	FALSE	FALSE	FALSE	FALSE	0.144067	2		FALSE	7.39059	4.72374	61.3279	28.2272	FALSE	0
famrfpy1	REFERENCE PERSON OF ANNUALIZED FAMILY 11	TRUE		TRUE	3	numeric	3916			FALSE	FALSE	FALSE					FALSE	FALSE	FALSE	FALSE	FALSE	FALSE	FALSE	FALSE	FALSE	FALSE		FALSE	FALSE	FALSE	FALSE	FALSE	FALSE	FALSE	FALSE	FALSE	FALSE	FALSE	0.267526	y1		FALSE	0.419965	0.419965	1.17637	1.17637	FALSE	0
famrfpy2	REFERENCE PERSON OF ANNUALIZED FAMILY 12	TRUE		TRUE	3	numeric	2918			FALSE	FALSE	FALSE					FALSE	FALSE	FALSE	FALSE	FALSE	FALSE	FALSE	FALSE	FALSE	FALSE		FALSE	FALSE	FALSE	FALSE	FALSE	FALSE	FALSE	FALSE	FALSE	FALSE	FALSE	0.26126	y2		FALSE	0.404019	0.404019	1.16323	1.16323	FALSE	0
famsy1	FAMLY SIZE OF RESPONDING 12/31 FAMILY 11	FALSE		TRUE	16	numeric	11932			FALSE	FALSE	FALSE					FALSE	FALSE	FALSE	FALSE	FALSE	FALSE	FALSE	FALSE	FALSE	FALSE		FALSE	FALSE	FALSE	FALSE	FALSE	FALSE	FALSE	FALSE	FALSE	FALSE	FALSE	3.9372	y1		FALSE	0.351323	-1.55077	4.10956	6.45782	FALSE	0
famsy2	FAMILY SIZE OF RESPONDING 12/31 FAMILY	FALSE		TRUE	16	numeric	12450			FALSE	FALSE	FALSE					FALSE	FALSE	FALSE	FALSE	FALSE	FALSE	FALSE	FALSE	FALSE	FALSE		FALSE	FALSE	FALSE	FALSE	FALSE	FALSE	FALSE	FALSE	FALSE	FALSE	FALSE	3.96179	y2		FALSE	0.308349	-1.55794	4.02122	6.3595	FALSE	0
famsze1	RU SIZE INCLUDING STUDENTS - R1	FALSE		TRUE	19	numeric	6739		274	FALSE	FALSE	FALSE					FALSE	FALSE	FALSE	FALSE	FALSE	FALSE	FALSE	FALSE	FALSE	FALSE		FALSE	FALSE	FALSE	FALSE	FALSE	FALSE	FALSE	FALSE	FALSE	FALSE	FALSE	3.77227	1		FALSE	0.573008	-1.40361	4.64969	7.07691	FALSE	0.00110469
famsze2	RU SIZE INCLUDING STUDENTS - R2	FALSE		TRUE	19	numeric	5713		159	FALSE	FALSE	FALSE					FALSE	FALSE	FALSE	FALSE	FALSE	FALSE	FALSE	FALSE	FALSE	FALSE		FALSE	FALSE	FALSE	FALSE	FALSE	FALSE	FALSE	FALSE	FALSE	FALSE	FALSE	3.67232	2		FALSE	0.597032	-1.32117	4.62213	6.99701	FALSE	0.000641044
famsze3	RU SIZE INCLUDING STUDENTS - R3	FALSE		TRUE	16	numeric	5385			FALSE	FALSE	FALSE					FALSE	FALSE	FALSE	FALSE	FALSE	FALSE	FALSE	FALSE	FALSE	FALSE		FALSE	FALSE	FALSE	FALSE	FALSE	FALSE	FALSE	FALSE	FALSE	FALSE	FALSE	3.60748	3		FALSE	0.588264	-1.28385	4.45464	6.909	FALSE	0
famsze4	RU SIZE INCLUDING STUDENTS - R4	FALSE		TRUE	16	numeric	4850			FALSE	FALSE	FALSE					FALSE	FALSE	FALSE	FALSE	FALSE	FALSE	FALSE	FALSE	FALSE	FALSE		FALSE	FALSE	FALSE	FALSE	FALSE	FALSE	FALSE	FALSE	FALSE	FALSE	FALSE	3.5433	4		FALSE	0.581841	-1.23481	4.34737	6.81992	FALSE	0
famsze5	RU SIZE INCLUDING STUDENTS - R5	FALSE		TRUE	16	numeric	4784			FALSE	FALSE	FALSE					FALSE	FALSE	FALSE	FALSE	FALSE	FALSE	FALSE	FALSE	FALSE	FALSE		FALSE	FALSE	FALSE	FALSE	FALSE	FALSE	FALSE	FALSE	FALSE	FALSE	FALSE	3.53278	5		FALSE	0.566314	-1.23183	4.32579	6.78715	FALSE	0
famszey1	RU SIZE INCLUDING STUDENT AS OF 12/31/11	FALSE		TRUE	17	numeric	5958		192	FALSE	FALSE	FALSE					FALSE	FALSE	FALSE	FALSE	FALSE	FALSE	FALSE	FALSE	FALSE	FALSE		FALSE	FALSE	FALSE	FALSE	FALSE	FALSE	FALSE	FALSE	FALSE	FALSE	FALSE	3.64091	y1		FALSE	0.557859	-1.3324	4.40121	6.94779	FALSE	0.000774091
famszey2	RU SIZE INCLUDING STUDENT AS OF 12/31/12	FALSE		TRUE	16	numeric	4785			FALSE	FALSE	FALSE					FALSE	FALSE	FALSE	FALSE	FALSE	FALSE	FALSE	FALSE	FALSE	FALSE		FALSE	FALSE	FALSE	FALSE	FALSE	FALSE	FALSE	FALSE	FALSE	FALSE	FALSE	3.53286	y2		FALSE	0.566268	-1.23194	4.32574	6.78731	FALSE	0
famszyr1	SIZE OF RESPONDING ANNUALIZED FAMILY 11	FALSE		TRUE	17	numeric	4292			FALSE	FALSE	FALSE					FALSE	FALSE	FALSE	FALSE	FALSE	FALSE	FALSE	FALSE	FALSE	FALSE		FALSE	FALSE	FALSE	FALSE	FALSE	FALSE	FALSE	FALSE	FALSE	FALSE	FALSE	3.54035	1		FALSE	0.637281	-1.15199	4.47274	6.67348	FALSE	0
famszyr2	SIZE OF RESPONDING ANNUALIZED FAMILY 12	FALSE		TRUE	16	numeric	2917			FALSE	FALSE	FALSE					FALSE	FALSE	FALSE	FALSE	FALSE	FALSE	FALSE	FALSE	FALSE	FALSE		FALSE	FALSE	FALSE	FALSE	FALSE	FALSE	FALSE	FALSE	FALSE	FALSE	FALSE	3.43773	2		FALSE	0.662271	-0.946937	4.39136	6.09783	FALSE	0
fcrpy1	REF PERSON OF 12/31 CPS FAMILY 11	TRUE		TRUE	3	numeric	4947			FALSE	FALSE	FALSE					FALSE	FALSE	FALSE	FALSE	FALSE	FALSE	FALSE	FALSE	FALSE	FALSE		FALSE	FALSE	FALSE	FALSE	FALSE	FALSE	FALSE	FALSE	FALSE	FALSE	FALSE	0.277523	y1		FALSE	0.371311	0.371311	1.13787	1.13787	FALSE	0
fcrpy2	REF PERSON OF 12/31 CPS FAMILY	TRUE		TRUE	3	numeric	3895			FALSE	FALSE	FALSE					FALSE	FALSE	FALSE	FALSE	FALSE	FALSE	FALSE	FALSE	FALSE	FALSE		FALSE	FALSE	FALSE	FALSE	FALSE	FALSE	FALSE	FALSE	FALSE	FALSE	FALSE	0.270368	y2		FALSE	0.363327	0.363327	1.13201	1.13201	FALSE	0
fcszy1	FAM SIZE RESPONDING 12/31 CPS FAMILY 11	FALSE		TRUE	16	numeric	12005			FALSE	FALSE	FALSE					FALSE	FALSE	FALSE	FALSE	FALSE	FALSE	FALSE	FALSE	FALSE	FALSE		FALSE	FALSE	FALSE	FALSE	FALSE	FALSE	FALSE	FALSE	FALSE	FALSE	FALSE	3.92794	y1		FALSE	0.37871	-1.47047	4.04918	6.1482	FALSE	0
fcszy2	FAM SIZE RESPONDING 12/31 CPS FAMILY	FALSE		TRUE	16	numeric	12495			FALSE	FALSE	FALSE					FALSE	FALSE	FALSE	FALSE	FALSE	FALSE	FALSE	FALSE	FALSE	FALSE		FALSE	FALSE	FALSE	FALSE	FALSE	FALSE	FALSE	FALSE	FALSE	FALSE	FALSE	3.95315	y2		FALSE	0.338642	-1.4841	3.97628	6.08671	FALSE	0
filedry1	HAS PER FILED A FED INCOME TAX RETURN 11	FALSE		TRUE	7	numeric	40547		192	FALSE	FALSE	FALSE	2208	2314	139		FALSE	FALSE	FALSE	FALSE	FALSE	FALSE	FALSE	FALSE	FALSE	FALSE		FALSE	FALSE	FALSE	FALSE	FALSE	FALSE	FALSE	FALSE	FALSE	FALSE	FALSE	2.63533	y1		FALSE	-1.32582	-1.59102	3.22785	3.80343	FALSE	0.0195659
filedry2	HAS PER FILED A FED INCOME TAX RETURN 12	FALSE		TRUE	6	numeric	39264			FALSE	FALSE	FALSE	2070	2318	169		FALSE	FALSE	FALSE	FALSE	FALSE	FALSE	FALSE	FALSE	FALSE	FALSE		FALSE	FALSE	FALSE	FALSE	FALSE	FALSE	FALSE	FALSE	FALSE	FALSE	FALSE	2.58448	y2		FALSE	-1.37202	-1.64079	3.36192	3.9721	FALSE	0.0183726
filery1	PRIMARY OR SECONDARY FILER 11	FALSE		TRUE	5	numeric	113444		192	FALSE	FALSE	FALSE			123		FALSE	FALSE	FALSE	FALSE	FALSE	FALSE	FALSE	FALSE	FALSE	FALSE		FALSE	FALSE	FALSE	FALSE	FALSE	FALSE	FALSE	FALSE	FALSE	FALSE	FALSE	1.43477	y1		FALSE	0.0847253	-0.0885082	1.36575	1.12427	FALSE	0.00126999
filery2	PRIMARY OR SECONDARY FILER 12	FALSE		TRUE	4	numeric	112035			FALSE	FALSE	FALSE			162		FALSE	FALSE	FALSE	FALSE	FALSE	FALSE	FALSE	FALSE	FALSE	FALSE		FALSE	FALSE	FALSE	FALSE	FALSE	FALSE	FALSE	FALSE	FALSE	FALSE	FALSE	1.43386	y2		FALSE	0.0630793	-0.112049	1.3679	1.13031	FALSE	0.000653139
flstaty1	PERSON'S FILING STATUS 11	FALSE		TRUE	10	numeric	149715		192	FALSE	FALSE	FALSE	240	1707	133		FALSE	FALSE	FALSE	FALSE	FALSE	FALSE	FALSE	FALSE	FALSE	FALSE		FALSE	FALSE	FALSE	FALSE	FALSE	FALSE	FALSE	FALSE	FALSE	FALSE	FALSE	2.81737	y1		FALSE	1.01526	0.604644	2.88378	1.59578	FALSE	0.00916007
flstaty2	PERSON'S FILING STATUS 12	FALSE		TRUE	9	numeric	148176			FALSE	FALSE	FALSE	201	1656	168		FALSE	FALSE	FALSE	FALSE	FALSE	FALSE	FALSE	FALSE	FALSE	FALSE		FALSE	FALSE	FALSE	FALSE	FALSE	FALSE	FALSE	FALSE	FALSE	FALSE	FALSE	2.83488	y2		FALSE	0.994514	0.578454	2.84187	1.5683	FALSE	0.00816424
fmrsy1	MEMBER OF RESPONDING 12/31 FAMILY 11	TRUE		TRUE	3	numeric	8688			FALSE	FALSE	FALSE					FALSE	FALSE	FALSE	FALSE	FALSE	FALSE	FALSE	FALSE	FALSE	FALSE		FALSE	FALSE	FALSE	FALSE	FALSE	FALSE	FALSE	FALSE	FALSE	FALSE	FALSE	0.14641	y1		FALSE	-4.21547	-4.21547	18.7702	18.7702	FALSE	0
fmrsy2	MEMBER OF RESPONDING 12/31 FAMILY	TRUE		TRUE	3	numeric	7860			FALSE	FALSE	FALSE					FALSE	FALSE	FALSE	FALSE	FALSE	FALSE	FALSE	FALSE	FALSE	FALSE		FALSE	FALSE	FALSE	FALSE	FALSE	FALSE	FALSE	FALSE	FALSE	FALSE	FALSE	0.138558	y2		FALSE	-4.12009	-4.12009	17.9752	17.9752	FALSE	0
fngrdf1	DIFFICULTY USING FINGERS TO GRASP-RD 1	FALSE			9	numeric	224186		274	FALSE	FALSE	FALSE	1	10	9		FALSE	FALSE	FALSE	FALSE	FALSE	FALSE	FALSE	FALSE	FALSE	FALSE		FALSE	FALSE	FALSE	FALSE	FALSE	FALSE	FALSE	FALSE	FALSE	FALSE	FALSE	0.587646	1		FALSE	3.31172	2.90525	13.6382	9.8258	TRUE	0.00118533	TRUE
fngrdf3	DIFFICULTY USING FINGERS TO GRASP-RD 3	FALSE			8	numeric	227054			FALSE	FALSE	FALSE	3	5	3		FALSE	FALSE	FALSE	FALSE	FALSE	FALSE	FALSE	FALSE	FALSE	FALSE		FALSE	FALSE	FALSE	FALSE	FALSE	FALSE	FALSE	FALSE	FALSE	FALSE	FALSE	0.525276	3		FALSE	3.55772	3.13711	15.4694	11.2628	FALSE	4.43489e-05
fngrdf5	DIFFICULTY USING FINGERS TO GRASP-RD 5	FALSE			8	numeric	228106			FALSE	FALSE	FALSE	5	2	2		FALSE	FALSE	FALSE	FALSE	FALSE	FALSE	FALSE	FALSE	FALSE	FALSE		FALSE	FALSE	FALSE	FALSE	FALSE	FALSE	FALSE	FALSE	FALSE	FALSE	FALSE	0.508906	5		FALSE	3.67592	3.24404	16.4009	11.9667	FALSE	3.62855e-05
foodmny1	# OF MONTHS FOOD STAMPS PURCHASED 11	TRUE			17	numeric	214919		192	FALSE	FALSE	FALSE	42	383	151		FALSE	FALSE	FALSE	FALSE	FALSE	FALSE	FALSE	FALSE	FALSE	FALSE		FALSE	FALSE	FALSE	FALSE	FALSE	FALSE	FALSE	FALSE	FALSE	FALSE	FALSE	15.5172	y1		FALSE	2.51654	2.33881	7.5022	6.60547	TRUE	0.00309636	TRUE
foodmny2	# OF MONTHS FOOD STAMPS PURCHASED 12	TRUE			16	numeric	214316			FALSE	FALSE	FALSE	48	333	176		FALSE	FALSE	FALSE	FALSE	FALSE	FALSE	FALSE	FALSE	FALSE	FALSE		FALSE	FALSE	FALSE	FALSE	FALSE	FALSE	FALSE	FALSE	FALSE	FALSE	FALSE	16.1519	y2		FALSE	2.44031	2.2814	7.1051	6.32353	FALSE	0.00224567
foodsty1	DID ANYONE PURCHASE FOOD STAMPS 11	FALSE			7	numeric	4743		192	FALSE	FALSE	FALSE	1363	674	130		FALSE	FALSE	FALSE	FALSE	FALSE	FALSE	FALSE	FALSE	FALSE	FALSE		FALSE	FALSE	FALSE	FALSE	FALSE	FALSE	FALSE	FALSE	FALSE	FALSE	FALSE	1.02786	y1		FALSE	-3.49728	-4.9734	17.1975	30.6879	TRUE	0.00951083	TRUE
foodsty2	DID ANYONE PURCHASE FOOD STAMPS 12	FALSE			6	numeric	3642			FALSE	FALSE	FALSE	1393	646	164		FALSE	FALSE	FALSE	FALSE	FALSE	FALSE	FALSE	FALSE	FALSE	FALSE		FALSE	FALSE	FALSE	FALSE	FALSE	FALSE	FALSE	FALSE	FALSE	FALSE	FALSE	0.993544	y2		FALSE	-3.48075	-5.23018	17.7512	35.305	FALSE	0.00888188
foodvly1	MONTHLY VALUE OF FOOD STAMPS 11	TRUE			784	numeric	214936		192	FALSE	FALSE	FALSE	441	1552	137		FALSE	FALSE	FALSE	FALSE	FALSE	FALSE	FALSE	FALSE	FALSE	FALSE		FALSE	FALSE	FALSE	FALSE	FALSE	FALSE	FALSE	FALSE	FALSE	FALSE	FALSE	13687.6	y1		FALSE	5.95234	2.38124	110.437	6.83064	TRUE	0.00936166	TRUE
foodvly2	MONTHLY VALUE OF FOOD STAMPS 12	TRUE			815	numeric	214322			FALSE	FALSE	FALSE	370	1540	162		FALSE	FALSE	FALSE	FALSE	FALSE	FALSE	FALSE	FALSE	FALSE	FALSE		FALSE	FALSE	FALSE	FALSE	FALSE	FALSE	FALSE	FALSE	FALSE	FALSE	FALSE	16267.7	y2		FALSE	6.96918	2.33179	162.128	6.59121	FALSE	0.00835373
ftstu1x	STUDENT STATUS IF AGES 17-23 - R1	FALSE		TRUE	8	numeric	225414		274	FALSE	FALSE	FALSE	4	13	324		FALSE	FALSE	FALSE	FALSE	FALSE	FALSE	FALSE	FALSE	FALSE	FALSE		FALSE	FALSE	FALSE	FALSE	FALSE	FALSE	FALSE	FALSE	FALSE	FALSE	FALSE	0.919617	1		FALSE	3.36621	3.0616	13.1148	10.7305	FALSE	0.00247951
ftstu2x	STUDENT STATUS IF AGES 17-23 - R2	FALSE		TRUE	8	numeric	225154		159	FALSE	FALSE	FALSE	3	7	21		FALSE	FALSE	FALSE	FALSE	FALSE	FALSE	FALSE	FALSE	FALSE	FALSE		FALSE	FALSE	FALSE	FALSE	FALSE	FALSE	FALSE	FALSE	FALSE	FALSE	FALSE	0.847941	2		FALSE	3.31595	3.00715	12.7843	10.4001	FALSE	0.000766027
ftstu3x	STUDENT STATUS IF AGES 17-23 - R3	FALSE		TRUE	7	numeric	224810			FALSE	FALSE	FALSE	3	7	9		FALSE	FALSE	FALSE	FALSE	FALSE	FALSE	FALSE	FALSE	FALSE	FALSE		FALSE	FALSE	FALSE	FALSE	FALSE	FALSE	FALSE	FALSE	FALSE	FALSE	FALSE	0.846127	3		FALSE	3.28172	2.96676	12.5771	10.1613	FALSE	7.66027e-05
ftstu4x	STUDENT STATUS IF AGES 17-23 - R4	FALSE		TRUE	7	numeric	224404			FALSE	FALSE	FALSE	3	18	176		FALSE	FALSE	FALSE	FALSE	FALSE	FALSE	FALSE	FALSE	FALSE	FALSE		FALSE	FALSE	FALSE	FALSE	FALSE	FALSE	FALSE	FALSE	FALSE	FALSE	FALSE	0.919269	4		FALSE	3.24716	2.94391	12.3025	10.0131	FALSE	0.000794249
ftstu5x	STUDENT STATUS IF AGES 17-23 - R5	FALSE		TRUE	7	numeric	224223			FALSE	FALSE	FALSE	5	10	21		FALSE	FALSE	FALSE	FALSE	FALSE	FALSE	FALSE	FALSE	FALSE	FALSE		FALSE	FALSE	FALSE	FALSE	FALSE	FALSE	FALSE	FALSE	FALSE	FALSE	FALSE	0.86728	5		FALSE	3.23521	2.92053	12.2648	9.88513	FALSE	0.000145142
ftstuy1x	STUDENT STATUS IF AGES 17-23 - 12/31/11	FALSE		TRUE	7	numeric	163501		192	FALSE	FALSE	FALSE		3	58200		FALSE	FALSE	FALSE	FALSE	FALSE	FALSE	FALSE	FALSE	FALSE	FALSE		FALSE	FALSE	FALSE	FALSE	FALSE	FALSE	FALSE	FALSE	FALSE	FALSE	FALSE	13.6704	y1		FALSE	2.50799	2.25072	7.82534	6.3165	FALSE	0.235432
ftstuy2x	STUDENT STATUS IF AGES 17-23 - 12/31/12	FALSE		TRUE	5	numeric	163089			FALSE	FALSE	FALSE			58582		FALSE	FALSE	FALSE	FALSE	FALSE	FALSE	FALSE	FALSE	FALSE	FALSE		FALSE	FALSE	FALSE	FALSE	FALSE	FALSE	FALSE	FALSE	FALSE	FALSE	FALSE	13.7449	y2		FALSE	2.49372	2.23511	7.75551	6.24678	FALSE	0.236186
havfun2	PROBLEM HAVING FUN (5-17) - R2	TRUE			11	numeric	195546		159	FALSE	FALSE	FALSE	19	42	40		FALSE	FALSE	FALSE	FALSE	FALSE	FALSE	FALSE	FALSE	FALSE	FALSE		FALSE	FALSE	FALSE	FALSE	FALSE	FALSE	FALSE	FALSE	FALSE	FALSE	FALSE	1.04228	2		FALSE	9.21097	7.45904	101.506	61.7401	FALSE	0.00104825
havfun4	PROBLEM HAVING FUN (5-17) - R4	TRUE			10	numeric	195454			FALSE	FALSE	FALSE	45	39	15		FALSE	FALSE	FALSE	FALSE	FALSE	FALSE	FALSE	FALSE	FALSE	FALSE		FALSE	FALSE	FALSE	FALSE	FALSE	FALSE	FALSE	FALSE	FALSE	FALSE	FALSE	1.44232	4		FALSE	9.08339	7.27872	99.3713	59.1105	FALSE	0.00039914
hearad2	PERSON WEARS HEARING AID - RD 2	FALSE			7	numeric	6323		159	FALSE	FALSE	FALSE	12	19	36		FALSE	FALSE	FALSE	FALSE	FALSE	FALSE	FALSE	FALSE	FALSE	FALSE		FALSE	FALSE	FALSE	FALSE	FALSE	FALSE	FALSE	FALSE	FALSE	FALSE	FALSE	0.281228	2		FALSE	-5.51783	-5.79395	32.5263	35.2334	TRUE	0.000911169	TRUE
hearad4	PERSON WEARS HEARING AID - RD 4	FALSE			6	numeric	5423			FALSE	FALSE	FALSE	47	9	19		FALSE	FALSE	FALSE	FALSE	FALSE	FALSE	FALSE	FALSE	FALSE	FALSE		FALSE	FALSE	FALSE	FALSE	FALSE	FALSE	FALSE	FALSE	FALSE	FALSE	FALSE	0.233914	4		FALSE	-5.9321	-6.26477	37.5757	41.1135	FALSE	0.000302379
heardi4	ANY DIFFCLTY HEARING W/HEARING AID-RD4	FALSE			6	numeric	5423			FALSE	FALSE	FALSE	50	69	16		FALSE	FALSE	FALSE	FALSE	FALSE	FALSE	FALSE	FALSE	FALSE	FALSE		FALSE	FALSE	FALSE	FALSE	FALSE	FALSE	FALSE	FALSE	FALSE	FALSE	FALSE	0.282032	4		FALSE	-5.01311	-5.79388	28.9282	36.7354	FALSE	0.000544282
hearmo2	CAN HEAR MOST CONVERSATION - RD 2	FALSE			6	numeric	235838		159	FALSE	FALSE	FALSE		28	16		FALSE	FALSE	FALSE	FALSE	FALSE	FALSE	FALSE	FALSE	FALSE	FALSE		FALSE	FALSE	FALSE	FALSE	FALSE	FALSE	FALSE	FALSE	FALSE	FALSE	FALSE	0.213996	2		FALSE	4.35434	4.24699	20.6341	19.1871	TRUE	0.000818439	TRUE
hearmo4	CAN HEAR MOST CONVERSATION - RD 4	FALSE			5	numeric	236980			FALSE	FALSE	FALSE		28	15		FALSE	FALSE	FALSE	FALSE	FALSE	FALSE	FALSE	FALSE	FALSE	FALSE		FALSE	FALSE	FALSE	FALSE	FALSE	FALSE	FALSE	FALSE	FALSE	FALSE	FALSE	0.195554	4		FALSE	4.57731	4.4639	22.6918	21.0919	FALSE	0.000173364
hearng4	HEARING IMPAIRMENT (SUMMARY) - RD 4	FALSE			7	numeric	5423			FALSE	FALSE	FALSE			179		FALSE	FALSE	FALSE	FALSE	FALSE	FALSE	FALSE	FALSE	FALSE	FALSE		FALSE	FALSE	FALSE	FALSE	FALSE	FALSE	FALSE	FALSE	FALSE	FALSE	FALSE	0.258759	4		FALSE	0.783867	-4.25663	33.1104	30.9998	FALSE	0.000721678
hearsm4	CAN HEAR SOME CONVERSATION - RD 4	FALSE			5	numeric	247154			FALSE	FALSE	FALSE		3	14		FALSE	FALSE	FALSE	FALSE	FALSE	FALSE	FALSE	FALSE	FALSE	FALSE		FALSE	FALSE	FALSE	FALSE	FALSE	FALSE	FALSE	FALSE	FALSE	FALSE	FALSE	0.0195733	4		FALSE	17.4455	17.0244	314.84	292.991	FALSE	6.85393e-05
held1x	HEALTH INSUR HELD FROM RD 1 CMJ (ED)	FALSE			7	numeric	147250		274	FALSE	FALSE	FALSE	91	885	898		FALSE	FALSE	FALSE	FALSE	FALSE	FALSE	FALSE	FALSE	FALSE	FALSE		FALSE	FALSE	FALSE	FALSE	FALSE	FALSE	FALSE	FALSE	FALSE	FALSE	FALSE	2.10899	1		FALSE	0.592646	0.470463	1.57151	1.30835	FALSE	0.00866014
held2x	HEALTH INSUR HELD FROM RD 2 CMJ (ED)	FALSE			7	numeric	146882		159	FALSE	FALSE	FALSE	39	539	531		FALSE	FALSE	FALSE	FALSE	FALSE	FALSE	FALSE	FALSE	FALSE	FALSE		FALSE	FALSE	FALSE	FALSE	FALSE	FALSE	FALSE	FALSE	FALSE	FALSE	FALSE	1.89826	2		FALSE	0.578381	0.455455	1.55595	1.29485	TRUE	0.00511222	TRUE
held3x	HEALTH INSUR HELD FROM RD 3 CMJ (ED)	FALSE			6	numeric	146476			FALSE	FALSE	FALSE	29	461	794		FALSE	FALSE	FALSE	FALSE	FALSE	FALSE	FALSE	FALSE	FALSE	FALSE		FALSE	FALSE	FALSE	FALSE	FALSE	FALSE	FALSE	FALSE	FALSE	FALSE	FALSE	1.95504	3		FALSE	0.57252	0.44891	1.55069	1.28933	FALSE	0.00517673
held4x	HEALTH INSUR HELD FROM RD 4 CMJ (ED)	FALSE			6	numeric	146380			FALSE	FALSE	FALSE	30	479	550		FALSE	FALSE	FALSE	FALSE	FALSE	FALSE	FALSE	FALSE	FALSE	FALSE		FALSE	FALSE	FALSE	FALSE	FALSE	FALSE	FALSE	FALSE	FALSE	FALSE	FALSE	1.8922	4		FALSE	0.567332	0.444787	1.54163	1.28498	FALSE	0.00426959
held5x	HEALTH INSUR HELD FROM RD 5 CMJ (ED)	FALSE			6	numeric	147101			FALSE	FALSE	FALSE	22	292	585		FALSE	FALSE	FALSE	FALSE	FALSE	FALSE	FALSE	FALSE	FALSE	FALSE		FALSE	FALSE	FALSE	FALSE	FALSE	FALSE	FALSE	FALSE	FALSE	FALSE	FALSE	1.84779	5		FALSE	0.578049	0.455383	1.55485	1.29463	FALSE	0.00362452
hhaexpy1	TOTAL HOME HEALTH AGENCY EXP 11	TRUE			3672	numeric	3899			FALSE	FALSE	FALSE					FALSE	FALSE	FALSE	FALSE	FALSE	FALSE	FALSE	FALSE	FALSE	FALSE		FALSE	FALSE	FALSE	FALSE	FALSE	FALSE	FALSE	FALSE	FALSE	FALSE	FALSE	4.38756e+06	y1		FALSE	48.2356	7.38894	4040.26	57.3256	FALSE	0
hhaexpy2	TOTAL HOME HEALTH AGENCY EXP 12	TRUE			3595	numeric	2891			FALSE	FALSE	FALSE					FALSE	FALSE	FALSE	FALSE	FALSE	FALSE	FALSE	FALSE	FALSE	FALSE		FALSE	FALSE	FALSE	FALSE	FALSE	FALSE	FALSE	FALSE	FALSE	FALSE	FALSE	3.53993e+06	y2		FALSE	50.2251	7.49183	4633.27	58.7972	FALSE	0
hhagdy1	# AGENCY HOME HEALTH PROVIDER DAYS 11	TRUE			287	numeric	3899			FALSE	FALSE	FALSE			283		FALSE	FALSE	FALSE	FALSE	FALSE	FALSE	FALSE	FALSE	FALSE	FALSE		FALSE	FALSE	FALSE	FALSE	FALSE	FALSE	FALSE	FALSE	FALSE	FALSE	FALSE	254.449	y1		FALSE	16.9891	8.7135	341.747	82.2666	FALSE	0.00114098
hhagdy2	# AGENCY HOME HEALTH PROVIDER DAYS 12	TRUE			260	numeric	2891			FALSE	FALSE	FALSE			390		FALSE	FALSE	FALSE	FALSE	FALSE	FALSE	FALSE	FALSE	FALSE	FALSE		FALSE	FALSE	FALSE	FALSE	FALSE	FALSE	FALSE	FALSE	FALSE	FALSE	FALSE	243.001	y2		FALSE	17.129	8.95696	343.424	86.7587	FALSE	0.00157237
hhamcdy1	HOME HLTH AGENCY - MEDICAID AMT 11	TRUE			1501	numeric	3899			FALSE	FALSE	FALSE					FALSE	FALSE	FALSE	FALSE	FALSE	FALSE	FALSE	FALSE	FALSE	FALSE		FALSE	FALSE	FALSE	FALSE	FALSE	FALSE	FALSE	FALSE	FALSE	FALSE	FALSE	2.66795e+06	y1		FALSE	80.8446	12.7048	9593.16	167.745	TRUE	0
hhamcdy2	HOME HLTH AGENCY - MEDICAID AMT 12	TRUE			1483	numeric	2891			FALSE	FALSE	FALSE					FALSE	FALSE	FALSE	FALSE	FALSE	FALSE	FALSE	FALSE	FALSE	FALSE		FALSE	FALSE	FALSE	FALSE	FALSE	FALSE	FALSE	FALSE	FALSE	FALSE	FALSE	2.05613e+06	y2		FALSE	85.2284	12.7919	11662.5	169.543	FALSE	0
hhamcry1	HOME HLTH AGENCY - MEDICARE AMT 11	TRUE			2230	numeric	3899			FALSE	FALSE	FALSE					FALSE	FALSE	FALSE	FALSE	FALSE	FALSE	FALSE	FALSE	FALSE	FALSE		FALSE	FALSE	FALSE	FALSE	FALSE	FALSE	FALSE	FALSE	FALSE	FALSE	FALSE	781747	y1		FALSE	30.2645	10.0208	1284.87	103.767	TRUE	0
hhamcry2	HOME HLTH AGENCY - MEDICARE AMT 12	TRUE			2101	numeric	2891			FALSE	FALSE	FALSE					FALSE	FALSE	FALSE	FALSE	FALSE	FALSE	FALSE	FALSE	FALSE	FALSE		FALSE	FALSE	FALSE	FALSE	FALSE	FALSE	FALSE	FALSE	FALSE	FALSE	FALSE	679750	y2		FALSE	37.1415	10.2622	2188.29	108.843	FALSE	0
hhaofdy1	HOME HLTH AGENCY - OTHER FED AMT 11	TRUE			136	numeric	3899			FALSE	FALSE	FALSE					FALSE	FALSE	FALSE	FALSE	FALSE	FALSE	FALSE	FALSE	FALSE	FALSE		FALSE	FALSE	FALSE	FALSE	FALSE	FALSE	FALSE	FALSE	FALSE	FALSE	FALSE	1800.69	y1		FALSE	121.532	43.29	17965.5	1953.41	FALSE	0
hhaofdy2	HOME HLTH AGENCY - OTHER FED AMT 12	TRUE			113	numeric	2891			FALSE	FALSE	FALSE					FALSE	FALSE	FALSE	FALSE	FALSE	FALSE	FALSE	FALSE	FALSE	FALSE		FALSE	FALSE	FALSE	FALSE	FALSE	FALSE	FALSE	FALSE	FALSE	FALSE	FALSE	4505.6	y2		FALSE	295.633	47.5202	101764	2379.82	FALSE	0
hhaopry1	HOME HLTH AGENCY - OTH PRIVATE AMT 11	TRUE			129	numeric	3899			FALSE	FALSE	FALSE					FALSE	FALSE	FALSE	FALSE	FALSE	FALSE	FALSE	FALSE	FALSE	FALSE		FALSE	FALSE	FALSE	FALSE	FALSE	FALSE	FALSE	FALSE	FALSE	FALSE	FALSE	25869.5	y1		FALSE	160.82	46.1384	29781.3	2236.6	FALSE	0
hhaopry2	HOME HLTH AGENCY - OTH PRIVATE AMT 12	TRUE			104	numeric	2891			FALSE	FALSE	FALSE					FALSE	FALSE	FALSE	FALSE	FALSE	FALSE	FALSE	FALSE	FALSE	FALSE		FALSE	FALSE	FALSE	FALSE	FALSE	FALSE	FALSE	FALSE	FALSE	FALSE	FALSE	91347.9	y2		FALSE	471.142	51.9117	229594	2840.71	FALSE	0
hhaopuy1	HOME HLTH AGENCY - OTH PUBLIC AMT 11	TRUE			36	numeric	3899			FALSE	FALSE	FALSE					FALSE	FALSE	FALSE	FALSE	FALSE	FALSE	FALSE	FALSE	FALSE	FALSE		FALSE	FALSE	FALSE	FALSE	FALSE	FALSE	FALSE	FALSE	FALSE	FALSE	FALSE	848.562	y1		FALSE	310.145	89.8762	119995	8364.04	FALSE	0
hhaopuy2	HOME HLTH AGENCY - OTH PUBLIC AMT 12	TRUE			34	numeric	2891			FALSE	FALSE	FALSE					FALSE	FALSE	FALSE	FALSE	FALSE	FALSE	FALSE	FALSE	FALSE	FALSE		FALSE	FALSE	FALSE	FALSE	FALSE	FALSE	FALSE	FALSE	FALSE	FALSE	FALSE	2135.72	y2		FALSE	227.485	91.4685	61762.4	8589.31	FALSE	0
hhaosry1	H HLTH AGENCY - OT UNCLASS SRCE AMT 11	TRUE			51	numeric	3899			FALSE	FALSE	FALSE					FALSE	FALSE	FALSE	FALSE	FALSE	FALSE	FALSE	FALSE	FALSE	FALSE		FALSE	FALSE	FALSE	FALSE	FALSE	FALSE	FALSE	FALSE	FALSE	FALSE	FALSE	3304.57	y1		FALSE	186.52	72.4407	42744.1	5394.66	FALSE	0
hhaosry2	H HLTH AGENCY - OT UNCLASS SRCE AMT 12	TRUE			66	numeric	2891			FALSE	FALSE	FALSE					FALSE	FALSE	FALSE	FALSE	FALSE	FALSE	FALSE	FALSE	FALSE	FALSE		FALSE	FALSE	FALSE	FALSE	FALSE	FALSE	FALSE	FALSE	FALSE	FALSE	FALSE	6248.63	y2		FALSE	220.321	64.8156	60501.8	4352.09	FALSE	0
hhaprvy1	HOME HLTH AGENCY - PRIVATE INS AMT 11	TRUE			521	numeric	3899			FALSE	FALSE	FALSE					FALSE	FALSE	FALSE	FALSE	FALSE	FALSE	FALSE	FALSE	FALSE	FALSE		FALSE	FALSE	FALSE	FALSE	FALSE	FALSE	FALSE	FALSE	FALSE	FALSE	FALSE	128220	y1		FALSE	148.816	20.5591	28883.8	443.046	TRUE	0
hhaprvy2	HOME HLTH AGENCY - PRIVATE INS AMT 12	TRUE			496	numeric	2891			FALSE	FALSE	FALSE					FALSE	FALSE	FALSE	FALSE	FALSE	FALSE	FALSE	FALSE	FALSE	FALSE		FALSE	FALSE	FALSE	FALSE	FALSE	FALSE	FALSE	FALSE	FALSE	FALSE	FALSE	52084.4	y2		FALSE	90.5171	21.8037	10690.2	497.552	FALSE	0
hhaslfy1	HOME HLTH AGENCY - SELF/FAMILY AMT 11	TRUE			390	numeric	3899			FALSE	FALSE	FALSE					FALSE	FALSE	FALSE	FALSE	FALSE	FALSE	FALSE	FALSE	FALSE	FALSE		FALSE	FALSE	FALSE	FALSE	FALSE	FALSE	FALSE	FALSE	FALSE	FALSE	FALSE	125319	y1		FALSE	163.083	24.127	34788.6	627.975	TRUE	0
hhaslfy2	HOME HLTH AGENCY - SELF/FAMILY AMT 12	TRUE			367	numeric	2891			FALSE	FALSE	FALSE					FALSE	FALSE	FALSE	FALSE	FALSE	FALSE	FALSE	FALSE	FALSE	FALSE		FALSE	FALSE	FALSE	FALSE	FALSE	FALSE	FALSE	FALSE	FALSE	FALSE	FALSE	56689.7	y2		FALSE	232.109	24.137	72435.8	624.868	FALSE	0
hhastly1	HOME HLTH AGENCY-OTHR ST/LOCAL AMT 11	TRUE			732	numeric	3899			FALSE	FALSE	FALSE					FALSE	FALSE	FALSE	FALSE	FALSE	FALSE	FALSE	FALSE	FALSE	FALSE		FALSE	FALSE	FALSE	FALSE	FALSE	FALSE	FALSE	FALSE	FALSE	FALSE	FALSE	115012	y1		FALSE	142.034	17.7866	29227.8	328.754	TRUE	0
hhastly2	HOME HLTH AGENCY-OTHR ST/LOCAL AMT 12	TRUE			721	numeric	2891			FALSE	FALSE	FALSE					FALSE	FALSE	FALSE	FALSE	FALSE	FALSE	FALSE	FALSE	FALSE	FALSE		FALSE	FALSE	FALSE	FALSE	FALSE	FALSE	FALSE	FALSE	FALSE	FALSE	FALSE	236805	y2		FALSE	115.043	18.0525	16922.5	339.759	FALSE	0
hhatchy1	HOME HEALTH AGENCY VISIT CHARGES 11	TRUE			3700	numeric	3899			FALSE	FALSE	FALSE					FALSE	FALSE	FALSE	FALSE	FALSE	FALSE	FALSE	FALSE	FALSE	FALSE		FALSE	FALSE	FALSE	FALSE	FALSE	FALSE	FALSE	FALSE	FALSE	FALSE	FALSE	6.97833e+06	y1		FALSE	56.2714	7.28655	5807.44	55.7583	FALSE	0
hhatchy2	HOME HEALTH AGENCY VISIT CHARGES 12	TRUE			3610	numeric	2891			FALSE	FALSE	FALSE					FALSE	FALSE	FALSE	FALSE	FALSE	FALSE	FALSE	FALSE	FALSE	FALSE		FALSE	FALSE	FALSE	FALSE	FALSE	FALSE	FALSE	FALSE	FALSE	FALSE	FALSE	6.72537e+06	y2		FALSE	89.0955	7.38587	14858.1	57.1828	FALSE	0
hhavay1	HOME HLTH AGENCY-VA/CHAMPVA AMT 11	TRUE			100	numeric	3899			FALSE	FALSE	FALSE					FALSE	FALSE	FALSE	FALSE	FALSE	FALSE	FALSE	FALSE	FALSE	FALSE		FALSE	FALSE	FALSE	FALSE	FALSE	FALSE	FALSE	FALSE	FALSE	FALSE	FALSE	33115.3	y1		FALSE	289.27	52.7021	106310	2892.28	FALSE	0
hhavay2	HOME HLTH AGENCY-VA/CHAMPVA AMT 12	TRUE			55	numeric	2891			FALSE	FALSE	FALSE					FALSE	FALSE	FALSE	FALSE	FALSE	FALSE	FALSE	FALSE	FALSE	FALSE		FALSE	FALSE	FALSE	FALSE	FALSE	FALSE	FALSE	FALSE	FALSE	FALSE	FALSE	10347.6	y2		FALSE	209.983	70.3236	48326	5148.49	FALSE	0
hhawcpy1	HOME HLTH AGENCY - WORKERS COMP AMT 11	TRUE			8	numeric	3899			FALSE	FALSE	FALSE					FALSE	FALSE	FALSE	FALSE	FALSE	FALSE	FALSE	FALSE	FALSE	FALSE		FALSE	FALSE	FALSE	FALSE	FALSE	FALSE	FALSE	FALSE	FALSE	FALSE	FALSE	16406	y1		FALSE	494.75	188.448	245795	37408.1	FALSE	0
hhawcpy2	HOME HLTH AGENCY - WORKERS COMP AMT 12	TRUE			7	numeric	2891			FALSE	FALSE	FALSE					FALSE	FALSE	FALSE	FALSE	FALSE	FALSE	FALSE	FALSE	FALSE	FALSE		FALSE	FALSE	FALSE	FALSE	FALSE	FALSE	FALSE	FALSE	FALSE	FALSE	FALSE	47.4037	y2		FALSE	278.493	177.352	92498.8	31621.7	FALSE	0
hhinddy1	# NON-AGENCY HOME HEALTH PROVIDR DAYS 11	TRUE			132	numeric	3899			FALSE	FALSE	FALSE			126		FALSE	FALSE	FALSE	FALSE	FALSE	FALSE	FALSE	FALSE	FALSE	FALSE		FALSE	FALSE	FALSE	FALSE	FALSE	FALSE	FALSE	FALSE	FALSE	FALSE	FALSE	45.9956	y1		FALSE	62.6034	24.4221	5744.93	641.858	TRUE	0.000507997	TRUE
hhinddy2	# NON-AGENCY HOME HEALTH PROVIDR DAYS 12	TRUE			106	numeric	2891			FALSE	FALSE	FALSE			126		FALSE	FALSE	FALSE	FALSE	FALSE	FALSE	FALSE	FALSE	FALSE	FALSE		FALSE	FALSE	FALSE	FALSE	FALSE	FALSE	FALSE	FALSE	FALSE	FALSE	FALSE	36.3397	y2		FALSE	68.0785	26.8944	6859.94	777.251	FALSE	0.000507997
hhinfdy1	# INFORMAL HOME HEALTH PROVIDER DAYS 11	TRUE			168	numeric	3899			FALSE	FALSE	FALSE			135		FALSE	FALSE	FALSE	FALSE	FALSE	FALSE	FALSE	FALSE	FALSE	FALSE		FALSE	FALSE	FALSE	FALSE	FALSE	FALSE	FALSE	FALSE	FALSE	FALSE	FALSE	72.1708	y1		FALSE	32.2691	16.7367	1319.91	293.878	TRUE	0.000544282	TRUE
hhinfdy2	# INFORMAL HOME HEALTH PROVIDER DAYS 12	TRUE			163	numeric	2891			FALSE	FALSE	FALSE			152		FALSE	FALSE	FALSE	FALSE	FALSE	FALSE	FALSE	FALSE	FALSE	FALSE		FALSE	FALSE	FALSE	FALSE	FALSE	FALSE	FALSE	FALSE	FALSE	FALSE	FALSE	82.1403	y2		FALSE	30.4679	17.6929	1098.55	327.148	FALSE	0.000612822
hhnexpy1	TOTAL HOME HEALTH NON-AGNCY EXP 11	TRUE			444	numeric	3899			FALSE	FALSE	FALSE					FALSE	FALSE	FALSE	FALSE	FALSE	FALSE	FALSE	FALSE	FALSE	FALSE		FALSE	FALSE	FALSE	FALSE	FALSE	FALSE	FALSE	FALSE	FALSE	FALSE	FALSE	174398	y1		FALSE	105.14	20.8813	16765.1	459.531	FALSE	0
hhnexpy2	TOTAL HOME HEALTH NON-AGNCY EXP 12	TRUE			418	numeric	2891			FALSE	FALSE	FALSE					FALSE	FALSE	FALSE	FALSE	FALSE	FALSE	FALSE	FALSE	FALSE	FALSE		FALSE	FALSE	FALSE	FALSE	FALSE	FALSE	FALSE	FALSE	FALSE	FALSE	FALSE	210965	y2		FALSE	117.714	22.297	20743.6	522.656	FALSE	0
hhnmcdy1	HOME HLTH NON-AGNCY - MEDICAID AMT 11	TRUE			124	numeric	3899			FALSE	FALSE	FALSE					FALSE	FALSE	FALSE	FALSE	FALSE	FALSE	FALSE	FALSE	FALSE	FALSE		FALSE	FALSE	FALSE	FALSE	FALSE	FALSE	FALSE	FALSE	FALSE	FALSE	FALSE	18896.2	y1		FALSE	139.238	46.6406	26097	2262.03	FALSE	0
hhnmcdy2	HOME HLTH NON-AGNCY - MEDICAID AMT 12	TRUE			110	numeric	2891			FALSE	FALSE	FALSE					FALSE	FALSE	FALSE	FALSE	FALSE	FALSE	FALSE	FALSE	FALSE	FALSE		FALSE	FALSE	FALSE	FALSE	FALSE	FALSE	FALSE	FALSE	FALSE	FALSE	FALSE	24767.2	y2		FALSE	205.694	48.7037	51627.8	2479.15	FALSE	0
hhnmcry1	HOME HLTH NON-AGNCY - MEDICARE AMT 11	TRUE			31	numeric	3899			FALSE	FALSE	FALSE					FALSE	FALSE	FALSE	FALSE	FALSE	FALSE	FALSE	FALSE	FALSE	FALSE		FALSE	FALSE	FALSE	FALSE	FALSE	FALSE	FALSE	FALSE	FALSE	FALSE	FALSE	1300.77	y1		FALSE	219.181	104.824	50764.1	11656	FALSE	0
hhnmcry2	HOME HLTH NON-AGNCY - MEDICARE AMT 12	TRUE			41	numeric	2891			FALSE	FALSE	FALSE					FALSE	FALSE	FALSE	FALSE	FALSE	FALSE	FALSE	FALSE	FALSE	FALSE		FALSE	FALSE	FALSE	FALSE	FALSE	FALSE	FALSE	FALSE	FALSE	FALSE	FALSE	2444.56	y2		FALSE	243.786	85.6001	64303.5	7673.92	FALSE	0
hhnofdy1	HOME HLTH NON-AGNCY-OTHR FED AMT 11	TRUE			4	numeric	3899			FALSE	FALSE	FALSE					FALSE	FALSE	FALSE	FALSE	FALSE	FALSE	FALSE	FALSE	FALSE	FALSE		FALSE	FALSE	FALSE	FALSE	FALSE	FALSE	FALSE	FALSE	FALSE	FALSE	FALSE	73.745	y1		FALSE	477.613	358.935	233012	130360	FALSE	0
hhnofdy2	HOME HLTH NON-AGNCY-OTHR FED AMT 12	TRUE			5	numeric	2891			FALSE	FALSE	FALSE					FALSE	FALSE	FALSE	FALSE	FALSE	FALSE	FALSE	FALSE	FALSE	FALSE		FALSE	FALSE	FALSE	FALSE	FALSE	FALSE	FALSE	FALSE	FALSE	FALSE	FALSE	345.716	y2		FALSE	298.212	287.681	90916.8	82790.1	FALSE	0
hhnopry1	HOME HLTH NON-AGNCY-OTH PRIVATE AMT 11	TRUE			15	numeric	3899			FALSE	FALSE	FALSE					FALSE	FALSE	FALSE	FALSE	FALSE	FALSE	FALSE	FALSE	FALSE	FALSE		FALSE	FALSE	FALSE	FALSE	FALSE	FALSE	FALSE	FALSE	FALSE	FALSE	FALSE	639.531	y1		FALSE	291.193	149.193	91167.1	23058	FALSE	0
hhnopry2	HOME HLTH NON-AGNCY-OTH PRIVATE AMT 12	TRUE			9	numeric	2891			FALSE	FALSE	FALSE					FALSE	FALSE	FALSE	FALSE	FALSE	FALSE	FALSE	FALSE	FALSE	FALSE		FALSE	FALSE	FALSE	FALSE	FALSE	FALSE	FALSE	FALSE	FALSE	FALSE	FALSE	6357.57	y2		FALSE	472.723	213.314	229980	47734.9	FALSE	0
hhnopuy1	HOME HLTH NON-AGNCY-OTH PUBLIC AMT 11	TRUE			7	numeric	3899			FALSE	FALSE	FALSE					FALSE	FALSE	FALSE	FALSE	FALSE	FALSE	FALSE	FALSE	FALSE	FALSE		FALSE	FALSE	FALSE	FALSE	FALSE	FALSE	FALSE	FALSE	FALSE	FALSE	FALSE	54.7872	y1		FALSE	467.625	238.188	225282	61546.3	FALSE	0
hhnopuy2	HOME HLTH NON-AGNCY-OTH PUBLIC AMT 12	TRUE			5	numeric	2891			FALSE	FALSE	FALSE					FALSE	FALSE	FALSE	FALSE	FALSE	FALSE	FALSE	FALSE	FALSE	FALSE		FALSE	FALSE	FALSE	FALSE	FALSE	FALSE	FALSE	FALSE	FALSE	FALSE	FALSE	35.0767	y2		FALSE	454.943	293.691	216348	87497.7	FALSE	0
hhnosry1	H HLTH NON-AGNCY-OT UNCLASS SRCE AMT 11	TRUE			11	numeric	3899			FALSE	FALSE	FALSE					FALSE	FALSE	FALSE	FALSE	FALSE	FALSE	FALSE	FALSE	FALSE	FALSE		FALSE	FALSE	FALSE	FALSE	FALSE	FALSE	FALSE	FALSE	FALSE	FALSE	FALSE	71.7086	y1		FALSE	330.144	180.642	124926	33694.6	FALSE	0
hhnosry2	H HLTH NON-AGNCY-OT UNCLASS SRCE AMT 12	TRUE			6	numeric	2891			FALSE	FALSE	FALSE					FALSE	FALSE	FALSE	FALSE	FALSE	FALSE	FALSE	FALSE	FALSE	FALSE		FALSE	FALSE	FALSE	FALSE	FALSE	FALSE	FALSE	FALSE	FALSE	FALSE	FALSE	60.0537	y2		FALSE	441.803	262.081	204858	70776.1	FALSE	0
hhnprvy1	HOME HLTH NON-AGNCY - PRIV INS AMT 11	TRUE			69	numeric	3899			FALSE	FALSE	FALSE					FALSE	FALSE	FALSE	FALSE	FALSE	FALSE	FALSE	FALSE	FALSE	FALSE		FALSE	FALSE	FALSE	FALSE	FALSE	FALSE	FALSE	FALSE	FALSE	FALSE	FALSE	6932.36	y1		FALSE	216.823	63.2657	57853.4	4225.33	FALSE	0
hhnprvy2	HOME HLTH NON-AGNCY - PRIV INS AMT 12	TRUE			55	numeric	2891			FALSE	FALSE	FALSE					FALSE	FALSE	FALSE	FALSE	FALSE	FALSE	FALSE	FALSE	FALSE	FALSE		FALSE	FALSE	FALSE	FALSE	FALSE	FALSE	FALSE	FALSE	FALSE	FALSE	FALSE	6168.2	y2		FALSE	233.955	68.9826	65066	5021.14	FALSE	0
hhnslfy1	HOME HLTH NON-AGNCY - SELF/FAM AMT 11	TRUE			285	numeric	3899			FALSE	FALSE	FALSE					FALSE	FALSE	FALSE	FALSE	FALSE	FALSE	FALSE	FALSE	FALSE	FALSE		FALSE	FALSE	FALSE	FALSE	FALSE	FALSE	FALSE	FALSE	FALSE	FALSE	FALSE	133873	y1		FALSE	139.813	24.6609	27346.9	644.611	FALSE	0
hhnslfy2	HOME HLTH NON-AGNCY - SELF/FAM AMT 12	TRUE			272	numeric	2891			FALSE	FALSE	FALSE					FALSE	FALSE	FALSE	FALSE	FALSE	FALSE	FALSE	FALSE	FALSE	FALSE		FALSE	FALSE	FALSE	FALSE	FALSE	FALSE	FALSE	FALSE	FALSE	FALSE	FALSE	157537	y2		FALSE	153.351	26.3784	33802.9	733.293	FALSE	0
hhnstly1	HOME HLTH NON-AGNCY-OTHR ST/LOCL AMT 11	TRUE			21	numeric	3899			FALSE	FALSE	FALSE					FALSE	FALSE	FALSE	FALSE	FALSE	FALSE	FALSE	FALSE	FALSE	FALSE		FALSE	FALSE	FALSE	FALSE	FALSE	FALSE	FALSE	FALSE	FALSE	FALSE	FALSE	3175.89	y1		FALSE	244.822	120.195	64880.1	15156.3	FALSE	0
hhnstly2	HOME HLTH NON-AGNCY-OTHR ST/LOCL AMT 12	TRUE			13	numeric	2891			FALSE	FALSE	FALSE					FALSE	FALSE	FALSE	FALSE	FALSE	FALSE	FALSE	FALSE	FALSE	FALSE		FALSE	FALSE	FALSE	FALSE	FALSE	FALSE	FALSE	FALSE	FALSE	FALSE	FALSE	804.899	y2		FALSE	202.818	155.561	43934.7	24487.4	FALSE	0
hhntchy1	HOME HEALTH NON-AGENCY VISIT CHARGES 11	TRUE			438	numeric	3899			FALSE	FALSE	FALSE					FALSE	FALSE	FALSE	FALSE	FALSE	FALSE	FALSE	FALSE	FALSE	FALSE		FALSE	FALSE	FALSE	FALSE	FALSE	FALSE	FALSE	FALSE	FALSE	FALSE	FALSE	192403	y1		FALSE	96.1423	20.352	14177.6	436.27	FALSE	0
hhntchy2	HOME HEALTH NON-AGENCY VISIT CHARGES 12	TRUE			407	numeric	2891			FALSE	FALSE	FALSE					FALSE	FALSE	FALSE	FALSE	FALSE	FALSE	FALSE	FALSE	FALSE	FALSE		FALSE	FALSE	FALSE	FALSE	FALSE	FALSE	FALSE	FALSE	FALSE	FALSE	FALSE	219573	y2		FALSE	114.6	21.7471	19571.6	496.711	FALSE	0
hhnvay1	HOME HLTH NON-AGNCY-VA/CHAMPVA AMT 11	TRUE			13	numeric	3899			FALSE	FALSE	FALSE					FALSE	FALSE	FALSE	FALSE	FALSE	FALSE	FALSE	FALSE	FALSE	FALSE		FALSE	FALSE	FALSE	FALSE	FALSE	FALSE	FALSE	FALSE	FALSE	FALSE	FALSE	35.0013	y1		FALSE	269.993	156.466	83834.4	25040.8	FALSE	0
hhnvay2	HOME HLTH NON-AGNCY-VA/CHAMPVA AMT 12	TRUE			23	numeric	2891			FALSE	FALSE	FALSE					FALSE	FALSE	FALSE	FALSE	FALSE	FALSE	FALSE	FALSE	FALSE	FALSE		FALSE	FALSE	FALSE	FALSE	FALSE	FALSE	FALSE	FALSE	FALSE	FALSE	FALSE	164.701	y2		FALSE	220.581	113.144	55265.6	13307.3	FALSE	0
hhnwcpy1	HOME HLTH NON-AGNCY-WORKERS COMP AMT 11	TRUE			3	numeric	3899			FALSE	FALSE	FALSE					FALSE	FALSE	FALSE	FALSE	FALSE	FALSE	FALSE	FALSE	FALSE	FALSE		FALSE	FALSE	FALSE	FALSE	FALSE	FALSE	FALSE	FALSE	FALSE	FALSE	FALSE	26.4381	y1		FALSE	498.026	498.026	248031	248031	FALSE	0
hhnwcpy2	HOME HLTH NON-AGNCY-WORKERS COMP AMT 12	TRUE			4	numeric	2891			FALSE	FALSE	FALSE					FALSE	FALSE	FALSE	FALSE	FALSE	FALSE	FALSE	FALSE	FALSE	FALSE		FALSE	FALSE	FALSE	FALSE	FALSE	FALSE	FALSE	FALSE	FALSE	FALSE	FALSE	0.0422725	y2		FALSE	415.037	357.516	181139	129036	FALSE	0
hhtotdy1	# HOME HEALTH PROVIDER DAYS, 2011	TRUE			355	numeric	3899			FALSE	FALSE	FALSE			352		FALSE	FALSE	FALSE	FALSE	FALSE	FALSE	FALSE	FALSE	FALSE	FALSE		FALSE	FALSE	FALSE	FALSE	FALSE	FALSE	FALSE	FALSE	FALSE	FALSE	FALSE	397.218	y1		FALSE	15.389	7.70032	309.736	64.1984	TRUE	0.00141917	TRUE
hhtotdy2	# HOME HEALTH PROVIDER DAYS, 2012	TRUE			329	numeric	2891			FALSE	FALSE	FALSE			569		FALSE	FALSE	FALSE	FALSE	FALSE	FALSE	FALSE	FALSE	FALSE	FALSE		FALSE	FALSE	FALSE	FALSE	FALSE	FALSE	FALSE	FALSE	FALSE	FALSE	FALSE	381.78	y2		FALSE	15.3497	8.01759	295.948	69.4101	FALSE	0.00229405
hispanx	HISPANIC ETHNICITY (EDITED/IMPUTED)	FALSE		TRUE	2	numeric				FALSE	FALSE	FALSE					FALSE	FALSE	FALSE	FALSE	FALSE	FALSE	FALSE	FALSE	FALSE	FALSE		FALSE	FALSE	FALSE	FALSE	FALSE	FALSE	FALSE	FALSE	FALSE	FALSE	FALSE	0.194566			FALSE	-1.06755	-1.06755	2.13967	2.13967	FALSE	0
hispcat	SPECIFIC HISPANIC ETHNICITY GROUP	FALSE		TRUE	11	numeric	38			FALSE	FALSE	FALSE		7	27		FALSE	FALSE	FALSE	FALSE	FALSE	FALSE	FALSE	FALSE	FALSE	FALSE		FALSE	TRUE	TRUE	FALSE	FALSE	FALSE	FALSE	FALSE	FALSE	FALSE	FALSE	62.5838			FALSE	10.5201	4.23705	114.196	43.8182	FALSE	0.000137079
homebh2	PROBLEM W/BEHAVIOR AT HOME (5-17)-R2	TRUE			11	numeric	195546		159	FALSE	FALSE	FALSE	21	30	40		FALSE	FALSE	FALSE	FALSE	FALSE	FALSE	FALSE	FALSE	FALSE	FALSE		FALSE	FALSE	FALSE	FALSE	FALSE	FALSE	FALSE	FALSE	FALSE	FALSE	FALSE	1.56092	2		FALSE	4.60302	3.70793	26.4486	16.1902	FALSE	0.00100793
homebh4	PROBLEM W/BEHAVIOR AT HOME (5-17)-R4	TRUE			10	numeric	195454			FALSE	FALSE	FALSE	44	30	15		FALSE	FALSE	FALSE	FALSE	FALSE	FALSE	FALSE	FALSE	FALSE	FALSE		FALSE	FALSE	FALSE	FALSE	FALSE	FALSE	FALSE	FALSE	FALSE	FALSE	FALSE	1.98799	4		FALSE	4.57534	3.68025	26.2467	15.9863	FALSE	0.000358823
hour1	HOURS PER WEEK AT RD 1 CMJ	TRUE			125	numeric	140828		274	FALSE	FALSE	FALSE	120	364	1782		FALSE	FALSE	FALSE	FALSE	FALSE	FALSE	FALSE	FALSE	FALSE	FALSE		FALSE	FALSE	FALSE	FALSE	FALSE	FALSE	FALSE	FALSE	FALSE	FALSE	FALSE	455.446	1		FALSE	0.743929	0.355308	2.32384	1.17799	FALSE	0.0102406
hour2	HOURS PER WEEK AT RD 2 CMJ	TRUE			95	numeric	140409	90134	159	FALSE	FALSE	FALSE	32	110	728		FALSE	FALSE	FALSE	FALSE	FALSE	FALSE	FALSE	FALSE	FALSE	FALSE		FALSE	FALSE	FALSE	FALSE	FALSE	FALSE	FALSE	FALSE	FALSE	FALSE	FALSE	93.5103	2		FALSE	0.74108	0.344162	2.35414	1.17075	FALSE	0.00845855
hour3	HOURS PER WEEK AT RD 3 CMJ	TRUE			122	numeric	139955	28		FALSE	FALSE	FALSE	112	358	1700		FALSE	FALSE	FALSE	FALSE	FALSE	FALSE	FALSE	FALSE	FALSE	FALSE		FALSE	FALSE	FALSE	FALSE	FALSE	FALSE	FALSE	FALSE	FALSE	FALSE	FALSE	452.994	3		FALSE	0.740042	0.338834	2.3567	1.16846	FALSE	0.00874884
hour4	HOURS PER WEEK AT RD 4 CMJ	TRUE			90	numeric	139812	91797		FALSE	FALSE	FALSE	24	102	661		FALSE	FALSE	FALSE	FALSE	FALSE	FALSE	FALSE	FALSE	FALSE	FALSE		FALSE	FALSE	FALSE	FALSE	FALSE	FALSE	FALSE	FALSE	FALSE	FALSE	FALSE	89.13	4		FALSE	0.826637	0.447533	2.47347	1.24899	FALSE	0.00820859
hour5	HOURS PER WEEK AT RD 5 CMJ	TRUE			91	numeric	140578	97431		FALSE	FALSE	FALSE	11	58	542		FALSE	FALSE	FALSE	FALSE	FALSE	FALSE	FALSE	FALSE	FALSE	FALSE		FALSE	FALSE	FALSE	FALSE	FALSE	FALSE	FALSE	FALSE	FALSE	FALSE	FALSE	52.1651	5		FALSE	0.877228	0.510263	2.50614	1.30857	FALSE	0.00777316
hpdapy1	HOLDER OF PRIV INS (SOURCE UNKNWN) APR11	FALSE			4	numeric	7273		319	FALSE	FALSE	FALSE					FALSE	FALSE	FALSE	FALSE	FALSE	FALSE	FALSE	FALSE	FALSE	FALSE		FALSE	FALSE	FALSE	FALSE	FALSE	FALSE	FALSE	FALSE	FALSE	FALSE	FALSE	0.291336	y1		FALSE	-5.43882	-5.51628	30.8803	31.5988	FALSE	0.00128612
hpdapy2	HOLDER OF PRIV INS (SOURCE UNKNWN) APR12	FALSE			3	numeric	6303			FALSE	FALSE	FALSE					FALSE	FALSE	FALSE	FALSE	FALSE	FALSE	FALSE	FALSE	FALSE	FALSE		FALSE	FALSE	FALSE	FALSE	FALSE	FALSE	FALSE	FALSE	FALSE	FALSE	FALSE	0.227534	y2		FALSE	-5.85333	-5.95378	35.6759	36.6839	FALSE	0
hpdauy1	HOLDER OF PRIV INS (SOURCE UNKNWN) AUG11	FALSE			4	numeric	6758		271	FALSE	FALSE	FALSE					FALSE	FALSE	FALSE	FALSE	FALSE	FALSE	FALSE	FALSE	FALSE	FALSE		FALSE	FALSE	FALSE	FALSE	FALSE	FALSE	FALSE	FALSE	FALSE	FALSE	FALSE	0.269288	y1		FALSE	-5.64878	-5.73663	33.2599	34.1084	FALSE	0.0010926
hpdauy2	HOLDER OF PRIV INS (SOURCE UNKNWN) AUG12	FALSE			3	numeric	5747			FALSE	FALSE	FALSE					FALSE	FALSE	FALSE	FALSE	FALSE	FALSE	FALSE	FALSE	FALSE	FALSE		FALSE	FALSE	FALSE	FALSE	FALSE	FALSE	FALSE	FALSE	FALSE	FALSE	FALSE	0.208345	y2		FALSE	-6.13858	-6.2515	39.1684	40.3595	FALSE	0
hpddey1	HOLDER OF PRIV INS (SOURCE UNKNWN) DEC11	FALSE			4	numeric	6429		226	FALSE	FALSE	FALSE					FALSE	FALSE	FALSE	FALSE	FALSE	FALSE	FALSE	FALSE	FALSE	FALSE		FALSE	FALSE	FALSE	FALSE	FALSE	FALSE	FALSE	FALSE	FALSE	FALSE	FALSE	0.253635	y1		FALSE	-5.79935	-5.89243	35.0133	35.9373	FALSE	0.000911169
hpddey2	HOLDER OF PRIV INS (SOURCE UNKNWN) DEC12	FALSE			3	numeric	5267			FALSE	FALSE	FALSE					FALSE	FALSE	FALSE	FALSE	FALSE	FALSE	FALSE	FALSE	FALSE	FALSE		FALSE	FALSE	FALSE	FALSE	FALSE	FALSE	FALSE	FALSE	FALSE	FALSE	FALSE	0.19175	y2		FALSE	-6.41536	-6.54282	42.7279	44.1366	FALSE	0
hpdfey1	HOLDER OF PRIV INS (SOURCE UNKNWN) FEB11	FALSE			4	numeric	7464		327	FALSE	FALSE	FALSE					FALSE	FALSE	FALSE	FALSE	FALSE	FALSE	FALSE	FALSE	FALSE	FALSE		FALSE	FALSE	FALSE	FALSE	FALSE	FALSE	FALSE	FALSE	FALSE	FALSE	FALSE	0.298446	y1		FALSE	-5.36909	-5.44149	30.104	30.7662	FALSE	0.00131837
hpdfey2	HOLDER OF PRIV INS (SOURCE UNKNWN) FEB12	FALSE			3	numeric	6488			FALSE	FALSE	FALSE					FALSE	FALSE	FALSE	FALSE	FALSE	FALSE	FALSE	FALSE	FALSE	FALSE		FALSE	FALSE	FALSE	FALSE	FALSE	FALSE	FALSE	FALSE	FALSE	FALSE	FALSE	0.233886	y2		FALSE	-5.76651	-5.86312	34.6461	35.6003	FALSE	0
hpdjay1	HOLDER OF PRIV INS (SOURCE UNKNWN) JAN11	FALSE			4	numeric	7532		336	FALSE	FALSE	FALSE					FALSE	FALSE	FALSE	FALSE	FALSE	FALSE	FALSE	FALSE	FALSE	FALSE		FALSE	FALSE	FALSE	FALSE	FALSE	FALSE	FALSE	FALSE	FALSE	FALSE	FALSE	0.30151	y1		FALSE	-5.34661	-5.41625	29.8515	30.4855	FALSE	0.00135466
hpdjay2	HOLDER OF PRIV INS (SOURCE UNKNWN) JAN12	FALSE			3	numeric	6564			FALSE	FALSE	FALSE					FALSE	FALSE	FALSE	FALSE	FALSE	FALSE	FALSE	FALSE	FALSE	FALSE		FALSE	FALSE	FALSE	FALSE	FALSE	FALSE	FALSE	FALSE	FALSE	FALSE	FALSE	0.236465	y2		FALSE	-5.73282	-5.82738	34.2483	35.1764	FALSE	0
hpdjly1	HOLDER OF PRIV INS (SOURCE UNKNWN) JUL11	FALSE			4	numeric	6900		291	FALSE	FALSE	FALSE					FALSE	FALSE	FALSE	FALSE	FALSE	FALSE	FALSE	FALSE	FALSE	FALSE		FALSE	FALSE	FALSE	FALSE	FALSE	FALSE	FALSE	FALSE	FALSE	FALSE	FALSE	0.275916	y1		FALSE	-5.5927	-5.67525	32.6055	33.3938	FALSE	0.00117323
hpdjly2	HOLDER OF PRIV INS (SOURCE UNKNWN) JUL12	FALSE			3	numeric	5901			FALSE	FALSE	FALSE					FALSE	FALSE	FALSE	FALSE	FALSE	FALSE	FALSE	FALSE	FALSE	FALSE		FALSE	FALSE	FALSE	FALSE	FALSE	FALSE	FALSE	FALSE	FALSE	FALSE	FALSE	0.213664	y2		FALSE	-6.05606	-6.16513	38.1398	39.274	FALSE	0
hpdjuy1	HOLDER OF PRIV INS (SOURCE UNKNWN) JUN11	FALSE			4	numeric	7025		308	FALSE	FALSE	FALSE					FALSE	FALSE	FALSE	FALSE	FALSE	FALSE	FALSE	FALSE	FALSE	FALSE		FALSE	FALSE	FALSE	FALSE	FALSE	FALSE	FALSE	FALSE	FALSE	FALSE	FALSE	0.281818	y1		FALSE	-5.5401	-5.62068	32.0094	32.7714	FALSE	0.00124177
hpdjuy2	HOLDER OF PRIV INS (SOURCE UNKNWN) JUN12	FALSE			3	numeric	6049			FALSE	FALSE	FALSE					FALSE	FALSE	FALSE	FALSE	FALSE	FALSE	FALSE	FALSE	FALSE	FALSE		FALSE	FALSE	FALSE	FALSE	FALSE	FALSE	FALSE	FALSE	FALSE	FALSE	FALSE	0.218654	y2		FALSE	-5.98407	-6.08712	37.2428	38.3004	FALSE	0
hpdmay1	HOLDER OF PRIV INS (SOURCE UNKNWN) MAR11	FALSE			4	numeric	7341		326	FALSE	FALSE	FALSE					FALSE	FALSE	FALSE	FALSE	FALSE	FALSE	FALSE	FALSE	FALSE	FALSE		FALSE	FALSE	FALSE	FALSE	FALSE	FALSE	FALSE	FALSE	FALSE	FALSE	FALSE	0.29431	y1		FALSE	-5.41242	-5.48874	30.5882	31.2925	FALSE	0.00131434
hpdmay2	HOLDER OF PRIV INS (SOURCE UNKNWN) MAR12	FALSE			3	numeric	6401			FALSE	FALSE	FALSE					FALSE	FALSE	FALSE	FALSE	FALSE	FALSE	FALSE	FALSE	FALSE	FALSE		FALSE	FALSE	FALSE	FALSE	FALSE	FALSE	FALSE	FALSE	FALSE	FALSE	FALSE	0.230905	y2		FALSE	-5.80673	-5.90521	35.1216	36.1015	FALSE	0
hpdmyy1	HOLDER OF PRIV INS (SOURCE UNKNWN) MAY11	FALSE			4	numeric	7144		310	FALSE	FALSE	FALSE					FALSE	FALSE	FALSE	FALSE	FALSE	FALSE	FALSE	FALSE	FALSE	FALSE		FALSE	FALSE	FALSE	FALSE	FALSE	FALSE	FALSE	FALSE	FALSE	FALSE	FALSE	0.286089	y1		FALSE	-5.49031	-5.5697	31.4531	32.1969	FALSE	0.00124983
hpdmyy2	HOLDER OF PRIV INS (SOURCE UNKNWN) MAY12	FALSE			3	numeric	6183			FALSE	FALSE	FALSE					FALSE	FALSE	FALSE	FALSE	FALSE	FALSE	FALSE	FALSE	FALSE	FALSE		FALSE	FALSE	FALSE	FALSE	FALSE	FALSE	FALSE	FALSE	FALSE	FALSE	FALSE	0.223283	y2		FALSE	-5.91638	-6.01678	36.4218	37.44	FALSE	0
hpdnoy1	HOLDER OF PRIV INS (SOURCE UNKNWN) NOV11	FALSE			4	numeric	6563		242	FALSE	FALSE	FALSE					FALSE	FALSE	FALSE	FALSE	FALSE	FALSE	FALSE	FALSE	FALSE	FALSE		FALSE	FALSE	FALSE	FALSE	FALSE	FALSE	FALSE	FALSE	FALSE	FALSE	FALSE	0.259809	y1		FALSE	-5.73609	-5.82735	34.2726	35.1683	FALSE	0.000975677
hpdnoy2	HOLDER OF PRIV INS (SOURCE UNKNWN) NOV12	FALSE			3	numeric	5434			FALSE	FALSE	FALSE					FALSE	FALSE	FALSE	FALSE	FALSE	FALSE	FALSE	FALSE	FALSE	FALSE		FALSE	FALSE	FALSE	FALSE	FALSE	FALSE	FALSE	FALSE	FALSE	FALSE	FALSE	0.197537	y2		FALSE	-6.31501	-6.4372	41.419	42.7472	FALSE	0
hpdocy1	HOLDER OF PRIV INS (SOURCE UNKNWN) OCT11	FALSE			4	numeric	6655		257	FALSE	FALSE	FALSE					FALSE	FALSE	FALSE	FALSE	FALSE	FALSE	FALSE	FALSE	FALSE	FALSE		FALSE	FALSE	FALSE	FALSE	FALSE	FALSE	FALSE	FALSE	FALSE	FALSE	FALSE	0.26442	y1		FALSE	-5.69413	-5.78392	33.7847	34.6592	FALSE	0.00103615
hpdocy2	HOLDER OF PRIV INS (SOURCE UNKNWN) OCT12	FALSE			3	numeric	5564			FALSE	FALSE	FALSE					FALSE	FALSE	FALSE	FALSE	FALSE	FALSE	FALSE	FALSE	FALSE	FALSE		FALSE	FALSE	FALSE	FALSE	FALSE	FALSE	FALSE	FALSE	FALSE	FALSE	FALSE	0.202045	y2		FALSE	-6.23938	-6.35796	40.448	41.7206	FALSE	0
hpdsey1	HOLDER OF PRIV INS (SOURCE UNKNWN) SEP11	FALSE			4	numeric	6718		264	FALSE	FALSE	FALSE					FALSE	FALSE	FALSE	FALSE	FALSE	FALSE	FALSE	FALSE	FALSE	FALSE		FALSE	FALSE	FALSE	FALSE	FALSE	FALSE	FALSE	FALSE	FALSE	FALSE	FALSE	0.267279	y1		FALSE	-5.66513	-5.75438	33.4515	34.3162	FALSE	0.00106437
hpdsey2	HOLDER OF PRIV INS (SOURCE UNKNWN) SEP12	FALSE			3	numeric	5661			FALSE	FALSE	FALSE					FALSE	FALSE	FALSE	FALSE	FALSE	FALSE	FALSE	FALSE	FALSE	FALSE		FALSE	FALSE	FALSE	FALSE	FALSE	FALSE	FALSE	FALSE	FALSE	FALSE	FALSE	0.205355	y2		FALSE	-6.18671	-6.3015	39.7731	40.9939	FALSE	0
hpeapy1	HOLDER OF EMPL UNION INS IN APR11	FALSE			4	numeric	7273		319	FALSE	FALSE	FALSE					FALSE	FALSE	FALSE	FALSE	FALSE	FALSE	FALSE	FALSE	FALSE	FALSE		FALSE	FALSE	FALSE	FALSE	FALSE	FALSE	FALSE	FALSE	FALSE	FALSE	FALSE	0.425899	y1		FALSE	-2.39531	-3.74933	9.71156	18.8225	FALSE	0.00128612
hpeapy2	HOLDER OF EMPL UNION INS IN APR12	FALSE			3	numeric	6303			FALSE	FALSE	FALSE					FALSE	FALSE	FALSE	FALSE	FALSE	FALSE	FALSE	FALSE	FALSE	FALSE		FALSE	FALSE	FALSE	FALSE	FALSE	FALSE	FALSE	FALSE	FALSE	FALSE	FALSE	0.370716	y2		FALSE	-2.39451	-3.86767	9.94823	20.4462	FALSE	0
hpeauy1	HOLDER OF EMPL UNION INS IN AUG11	FALSE			4	numeric	6758		271	FALSE	FALSE	FALSE					FALSE	FALSE	FALSE	FALSE	FALSE	FALSE	FALSE	FALSE	FALSE	FALSE		FALSE	FALSE	FALSE	FALSE	FALSE	FALSE	FALSE	FALSE	FALSE	FALSE	FALSE	0.407305	y1		FALSE	-2.39568	-3.81129	9.83918	19.6499	FALSE	0.0010926
hpeauy2	HOLDER OF EMPL UNION INS IN AUG12	FALSE			3	numeric	5747			FALSE	FALSE	FALSE					FALSE	FALSE	FALSE	FALSE	FALSE	FALSE	FALSE	FALSE	FALSE	FALSE		FALSE	FALSE	FALSE	FALSE	FALSE	FALSE	FALSE	FALSE	FALSE	FALSE	FALSE	0.354739	y2		FALSE	-2.38857	-3.93438	10.0586	21.4689	FALSE	0
hpedey1	HOLDER OF EMPL UNION INS IN DEC11	FALSE			4	numeric	6429		226	FALSE	FALSE	FALSE					FALSE	FALSE	FALSE	FALSE	FALSE	FALSE	FALSE	FALSE	FALSE	FALSE		FALSE	FALSE	FALSE	FALSE	FALSE	FALSE	FALSE	FALSE	FALSE	FALSE	FALSE	0.394065	y1		FALSE	-2.39492	-3.85146	9.91736	20.213	TRUE	0.000911169	TRUE
hpedey2	HOLDER OF EMPL UNION INS IN DEC12	FALSE			3	numeric	5267			FALSE	FALSE	FALSE					FALSE	FALSE	FALSE	FALSE	FALSE	FALSE	FALSE	FALSE	FALSE	FALSE		FALSE	FALSE	FALSE	FALSE	FALSE	FALSE	FALSE	FALSE	FALSE	FALSE	FALSE	0.340659	y2		FALSE	-2.3818	-3.99244	10.1454	22.4282	FALSE	0
hpefey1	HOLDER OF EMPL UNION INS IN FEB11	FALSE			4	numeric	7464		327	FALSE	FALSE	FALSE					FALSE	FALSE	FALSE	FALSE	FALSE	FALSE	FALSE	FALSE	FALSE	FALSE		FALSE	FALSE	FALSE	FALSE	FALSE	FALSE	FALSE	FALSE	FALSE	FALSE	FALSE	0.431134	y1		FALSE	-2.40999	-3.73752	9.73451	18.5959	FALSE	0.00131837
hpefey2	HOLDER OF EMPL UNION INS IN FEB12	FALSE			3	numeric	6488			FALSE	FALSE	FALSE					FALSE	FALSE	FALSE	FALSE	FALSE	FALSE	FALSE	FALSE	FALSE	FALSE		FALSE	FALSE	FALSE	FALSE	FALSE	FALSE	FALSE	FALSE	FALSE	FALSE	FALSE	0.376028	y2		FALSE	-2.39483	-3.84477	9.90368	20.1193	FALSE	0
hpejay1	HOLDER OF EMPL UNION INS IN JAN11	FALSE			4	numeric	7532		336	FALSE	FALSE	FALSE					FALSE	FALSE	FALSE	FALSE	FALSE	FALSE	FALSE	FALSE	FALSE	FALSE		FALSE	FALSE	FALSE	FALSE	FALSE	FALSE	FALSE	FALSE	FALSE	FALSE	FALSE	0.433414	y1		FALSE	-2.41741	-3.73485	9.75292	18.5256	TRUE	0.00135466	TRUE
hpejay2	HOLDER OF EMPL UNION INS IN JAN12	FALSE			3	numeric	6564			FALSE	FALSE	FALSE					FALSE	FALSE	FALSE	FALSE	FALSE	FALSE	FALSE	FALSE	FALSE	FALSE		FALSE	FALSE	FALSE	FALSE	FALSE	FALSE	FALSE	FALSE	FALSE	FALSE	FALSE	0.378359	y2		FALSE	-2.39185	-3.83311	9.87048	19.9733	FALSE	0
hpejly1	HOLDER OF EMPL UNION INS IN JUL11	FALSE			4	numeric	6900		291	FALSE	FALSE	FALSE					FALSE	FALSE	FALSE	FALSE	FALSE	FALSE	FALSE	FALSE	FALSE	FALSE		FALSE	FALSE	FALSE	FALSE	FALSE	FALSE	FALSE	FALSE	FALSE	FALSE	FALSE	0.412667	y1		FALSE	-2.4032	-3.79955	9.84009	19.4489	FALSE	0.00117323
hpejly2	HOLDER OF EMPL UNION INS IN JUL12	FALSE			3	numeric	5901			FALSE	FALSE	FALSE					FALSE	FALSE	FALSE	FALSE	FALSE	FALSE	FALSE	FALSE	FALSE	FALSE		FALSE	FALSE	FALSE	FALSE	FALSE	FALSE	FALSE	FALSE	FALSE	FALSE	FALSE	0.359028	y2		FALSE	-2.39367	-3.91839	10.0451	21.1935	FALSE	0
hpejuy1	HOLDER OF EMPL UNION INS IN JUN11	FALSE			4	numeric	7025		308	FALSE	FALSE	FALSE					FALSE	FALSE	FALSE	FALSE	FALSE	FALSE	FALSE	FALSE	FALSE	FALSE		FALSE	FALSE	FALSE	FALSE	FALSE	FALSE	FALSE	FALSE	FALSE	FALSE	FALSE	0.417939	y1		FALSE	-2.39739	-3.78021	9.78163	19.2201	FALSE	0.00124177
hpejuy2	HOLDER OF EMPL UNION INS IN JUN12	FALSE			3	numeric	6049			FALSE	FALSE	FALSE					FALSE	FALSE	FALSE	FALSE	FALSE	FALSE	FALSE	FALSE	FALSE	FALSE		FALSE	FALSE	FALSE	FALSE	FALSE	FALSE	FALSE	FALSE	FALSE	FALSE	FALSE	0.363094	y2		FALSE	-2.39903	-3.9035	10.0342	20.9378	FALSE	0
hpemay1	HOLDER OF EMPL UNION INS IN MAR11	FALSE			4	numeric	7341		326	FALSE	FALSE	FALSE					FALSE	FALSE	FALSE	FALSE	FALSE	FALSE	FALSE	FALSE	FALSE	FALSE		FALSE	FALSE	FALSE	FALSE	FALSE	FALSE	FALSE	FALSE	FALSE	FALSE	FALSE	0.428239	y1		FALSE	-2.39829	-3.7435	9.70919	18.7313	FALSE	0.00131434
hpemay2	HOLDER OF EMPL UNION INS IN MAR12	FALSE			3	numeric	6401			FALSE	FALSE	FALSE					FALSE	FALSE	FALSE	FALSE	FALSE	FALSE	FALSE	FALSE	FALSE	FALSE		FALSE	FALSE	FALSE	FALSE	FALSE	FALSE	FALSE	FALSE	FALSE	FALSE	FALSE	0.373659	y2		FALSE	-2.3923	-3.85369	9.91304	20.2602	FALSE	0
hpemyy1	HOLDER OF EMPL UNION INS IN MAY11	FALSE			4	numeric	7144		310	FALSE	FALSE	FALSE					FALSE	FALSE	FALSE	FALSE	FALSE	FALSE	FALSE	FALSE	FALSE	FALSE		FALSE	FALSE	FALSE	FALSE	FALSE	FALSE	FALSE	FALSE	FALSE	FALSE	FALSE	0.421528	y1		FALSE	-2.39545	-3.76465	9.74351	19.0233	FALSE	0.00124983
hpemyy2	HOLDER OF EMPL UNION INS IN MAY12	FALSE			3	numeric	6183			FALSE	FALSE	FALSE					FALSE	FALSE	FALSE	FALSE	FALSE	FALSE	FALSE	FALSE	FALSE	FALSE		FALSE	FALSE	FALSE	FALSE	FALSE	FALSE	FALSE	FALSE	FALSE	FALSE	FALSE	0.367117	y2		FALSE	-2.39681	-3.88464	9.98956	20.6765	FALSE	0
hpenoy1	HOLDER OF EMPL UNION INS IN NOV11	FALSE			4	numeric	6563		242	FALSE	FALSE	FALSE					FALSE	FALSE	FALSE	FALSE	FALSE	FALSE	FALSE	FALSE	FALSE	FALSE		FALSE	FALSE	FALSE	FALSE	FALSE	FALSE	FALSE	FALSE	FALSE	FALSE	FALSE	0.399519	y1		FALSE	-2.39034	-3.83131	9.86185	19.9568	FALSE	0.000975677
hpenoy2	HOLDER OF EMPL UNION INS IN NOV12	FALSE			3	numeric	5434			FALSE	FALSE	FALSE					FALSE	FALSE	FALSE	FALSE	FALSE	FALSE	FALSE	FALSE	FALSE	FALSE		FALSE	FALSE	FALSE	FALSE	FALSE	FALSE	FALSE	FALSE	FALSE	FALSE	FALSE	0.345567	y2		FALSE	-2.3848	-3.97261	10.1186	22.0885	FALSE	0
hpeocy1	HOLDER OF EMPL UNION INS IN OCT11	FALSE			4	numeric	6655		257	FALSE	FALSE	FALSE					FALSE	FALSE	FALSE	FALSE	FALSE	FALSE	FALSE	FALSE	FALSE	FALSE		FALSE	FALSE	FALSE	FALSE	FALSE	FALSE	FALSE	FALSE	FALSE	FALSE	FALSE	0.403661	y1		FALSE	-2.38596	-3.81667	9.81804	19.7785	FALSE	0.00103615
hpeocy2	HOLDER OF EMPL UNION INS IN OCT12	FALSE			3	numeric	5564			FALSE	FALSE	FALSE					FALSE	FALSE	FALSE	FALSE	FALSE	FALSE	FALSE	FALSE	FALSE	FALSE		FALSE	FALSE	FALSE	FALSE	FALSE	FALSE	FALSE	FALSE	FALSE	FALSE	FALSE	0.349494	y2		FALSE	-2.38448	-3.95511	10.0842	21.8166	FALSE	0
hpesey1	HOLDER OF EMPL UNION INS IN SEP11	FALSE			4	numeric	6718		264	FALSE	FALSE	FALSE					FALSE	FALSE	FALSE	FALSE	FALSE	FALSE	FALSE	FALSE	FALSE	FALSE		FALSE	FALSE	FALSE	FALSE	FALSE	FALSE	FALSE	FALSE	FALSE	FALSE	FALSE	0.40588	y1		FALSE	-2.38943	-3.81154	9.81913	19.6882	FALSE	0.00106437
hpesey2	HOLDER OF EMPL UNION INS IN SEP12	FALSE			3	numeric	5661			FALSE	FALSE	FALSE					FALSE	FALSE	FALSE	FALSE	FALSE	FALSE	FALSE	FALSE	FALSE	FALSE		FALSE	FALSE	FALSE	FALSE	FALSE	FALSE	FALSE	FALSE	FALSE	FALSE	FALSE	0.35236	y2		FALSE	-2.38513	-3.94288	10.0631	21.6227	FALSE	0
hpnapy1	HOLDER OF NONGROUP INS IN APR11	FALSE			4	numeric	7273		319	FALSE	FALSE	FALSE					FALSE	FALSE	FALSE	FALSE	FALSE	FALSE	FALSE	FALSE	FALSE	FALSE		FALSE	FALSE	FALSE	FALSE	FALSE	FALSE	FALSE	FALSE	FALSE	FALSE	FALSE	0.303907	y1		FALSE	-5.05351	-5.34086	27.5795	30.1723	FALSE	0.00128612
hpnapy2	HOLDER OF NONGROUP INS IN APR12	FALSE			3	numeric	6303			FALSE	FALSE	FALSE					FALSE	FALSE	FALSE	FALSE	FALSE	FALSE	FALSE	FALSE	FALSE	FALSE		FALSE	FALSE	FALSE	FALSE	FALSE	FALSE	FALSE	FALSE	FALSE	FALSE	FALSE	0.241532	y2		FALSE	-5.35912	-5.72565	31.1164	34.6766	FALSE	0
hpnauy1	HOLDER OF NONGROUP INS IN AUG11	FALSE			4	numeric	6758		271	FALSE	FALSE	FALSE					FALSE	FALSE	FALSE	FALSE	FALSE	FALSE	FALSE	FALSE	FALSE	FALSE		FALSE	FALSE	FALSE	FALSE	FALSE	FALSE	FALSE	FALSE	FALSE	FALSE	FALSE	0.282363	y1		FALSE	-5.2152	-5.53801	29.4	32.4264	FALSE	0.0010926
hpnauy2	HOLDER OF NONGROUP INS IN AUG12	FALSE			3	numeric	5747			FALSE	FALSE	FALSE					FALSE	FALSE	FALSE	FALSE	FALSE	FALSE	FALSE	FALSE	FALSE	FALSE		FALSE	FALSE	FALSE	FALSE	FALSE	FALSE	FALSE	FALSE	FALSE	FALSE	FALSE	0.222937	y2		FALSE	-5.56632	-5.9852	33.6322	37.8963	FALSE	0
hpndey1	HOLDER OF NONGROUP INS IN DEC11	FALSE			4	numeric	6429		226	FALSE	FALSE	FALSE					FALSE	FALSE	FALSE	FALSE	FALSE	FALSE	FALSE	FALSE	FALSE	FALSE		FALSE	FALSE	FALSE	FALSE	FALSE	FALSE	FALSE	FALSE	FALSE	FALSE	FALSE	0.267265	y1		FALSE	-5.32252	-5.67305	30.6569	34.0279	FALSE	0.000911169
hpndey2	HOLDER OF NONGROUP INS IN DEC12	FALSE			3	numeric	5267			FALSE	FALSE	FALSE					FALSE	FALSE	FALSE	FALSE	FALSE	FALSE	FALSE	FALSE	FALSE	FALSE		FALSE	FALSE	FALSE	FALSE	FALSE	FALSE	FALSE	FALSE	FALSE	FALSE	FALSE	0.206613	y2		FALSE	-5.77075	-6.24051	36.2083	41.2064	FALSE	0
hpnfey1	HOLDER OF NONGROUP INS IN FEB11	FALSE			4	numeric	7464		327	FALSE	FALSE	FALSE					FALSE	FALSE	FALSE	FALSE	FALSE	FALSE	FALSE	FALSE	FALSE	FALSE		FALSE	FALSE	FALSE	FALSE	FALSE	FALSE	FALSE	FALSE	FALSE	FALSE	FALSE	0.310376	y1		FALSE	-5.01269	-5.27986	27.0889	29.4699	FALSE	0.00131837
hpnfey2	HOLDER OF NONGROUP INS IN FEB12	FALSE			3	numeric	6488			FALSE	FALSE	FALSE					FALSE	FALSE	FALSE	FALSE	FALSE	FALSE	FALSE	FALSE	FALSE	FALSE		FALSE	FALSE	FALSE	FALSE	FALSE	FALSE	FALSE	FALSE	FALSE	FALSE	FALSE	0.247681	y2		FALSE	-5.29505	-5.64604	30.361	33.7201	FALSE	0
hpnjay1	HOLDER OF NONGROUP INS IN JAN11	FALSE			4	numeric	7532		336	FALSE	FALSE	FALSE					FALSE	FALSE	FALSE	FALSE	FALSE	FALSE	FALSE	FALSE	FALSE	FALSE		FALSE	FALSE	FALSE	FALSE	FALSE	FALSE	FALSE	FALSE	FALSE	FALSE	FALSE	0.313117	y1		FALSE	-5.00257	-5.26051	26.9527	29.2423	FALSE	0.00135466
hpnjay2	HOLDER OF NONGROUP INS IN JAN12	FALSE			3	numeric	6564			FALSE	FALSE	FALSE					FALSE	FALSE	FALSE	FALSE	FALSE	FALSE	FALSE	FALSE	FALSE	FALSE		FALSE	FALSE	FALSE	FALSE	FALSE	FALSE	FALSE	FALSE	FALSE	FALSE	FALSE	0.250179	y2		FALSE	-5.27013	-5.61457	30.0679	33.3449	FALSE	0
hpnjly1	HOLDER OF NONGROUP INS IN JUL11	FALSE			4	numeric	6900		291	FALSE	FALSE	FALSE					FALSE	FALSE	FALSE	FALSE	FALSE	FALSE	FALSE	FALSE	FALSE	FALSE		FALSE	FALSE	FALSE	FALSE	FALSE	FALSE	FALSE	FALSE	FALSE	FALSE	FALSE	0.288821	y1		FALSE	-5.17367	-5.48378	28.9135	31.7904	FALSE	0.00117323
hpnjly2	HOLDER OF NONGROUP INS IN JUL12	FALSE			3	numeric	5901			FALSE	FALSE	FALSE					FALSE	FALSE	FALSE	FALSE	FALSE	FALSE	FALSE	FALSE	FALSE	FALSE		FALSE	FALSE	FALSE	FALSE	FALSE	FALSE	FALSE	FALSE	FALSE	FALSE	FALSE	0.228007	y2		FALSE	-5.51005	-5.91172	32.9276	36.9631	FALSE	0
hpnjuy1	HOLDER OF NONGROUP INS IN JUN11	FALSE			4	numeric	7025		308	FALSE	FALSE	FALSE					FALSE	FALSE	FALSE	FALSE	FALSE	FALSE	FALSE	FALSE	FALSE	FALSE		FALSE	FALSE	FALSE	FALSE	FALSE	FALSE	FALSE	FALSE	FALSE	FALSE	FALSE	0.294634	y1		FALSE	-5.13194	-5.43441	28.4475	31.2271	FALSE	0.00124177
hpnjuy2	HOLDER OF NONGROUP INS IN JUN12	FALSE			3	numeric	6049			FALSE	FALSE	FALSE					FALSE	FALSE	FALSE	FALSE	FALSE	FALSE	FALSE	FALSE	FALSE	FALSE		FALSE	FALSE	FALSE	FALSE	FALSE	FALSE	FALSE	FALSE	FALSE	FALSE	FALSE	0.232724	y2		FALSE	-5.46251	-5.84584	32.3234	36.1288	FALSE	0
hpnmay1	HOLDER OF NONGROUP INS IN MAR11	FALSE			4	numeric	7341		326	FALSE	FALSE	FALSE					FALSE	FALSE	FALSE	FALSE	FALSE	FALSE	FALSE	FALSE	FALSE	FALSE		FALSE	FALSE	FALSE	FALSE	FALSE	FALSE	FALSE	FALSE	FALSE	FALSE	FALSE	0.306671	y1		FALSE	-5.03708	-5.31805	27.3878	29.9115	FALSE	0.00131434
hpnmay2	HOLDER OF NONGROUP INS IN MAR12	FALSE			3	numeric	6401			FALSE	FALSE	FALSE					FALSE	FALSE	FALSE	FALSE	FALSE	FALSE	FALSE	FALSE	FALSE	FALSE		FALSE	FALSE	FALSE	FALSE	FALSE	FALSE	FALSE	FALSE	FALSE	FALSE	FALSE	0.244923	y2		FALSE	-5.32061	-5.68103	30.6735	34.1457	FALSE	0
hpnmyy1	HOLDER OF NONGROUP INS IN MAY11	FALSE			4	numeric	7144		310	FALSE	FALSE	FALSE					FALSE	FALSE	FALSE	FALSE	FALSE	FALSE	FALSE	FALSE	FALSE	FALSE		FALSE	FALSE	FALSE	FALSE	FALSE	FALSE	FALSE	FALSE	FALSE	FALSE	FALSE	0.2988	y1		FALSE	-5.0931	-5.38862	28.0179	30.7096	FALSE	0.00124983
hpnmyy2	HOLDER OF NONGROUP INS IN MAY12	FALSE			3	numeric	6183			FALSE	FALSE	FALSE					FALSE	FALSE	FALSE	FALSE	FALSE	FALSE	FALSE	FALSE	FALSE	FALSE		FALSE	FALSE	FALSE	FALSE	FALSE	FALSE	FALSE	FALSE	FALSE	FALSE	FALSE	0.237339	y2		FALSE	-5.40849	-5.78217	31.6865	35.3536	FALSE	0
hpnnoy1	HOLDER OF NONGROUP INS IN NOV11	FALSE			4	numeric	6563		242	FALSE	FALSE	FALSE					FALSE	FALSE	FALSE	FALSE	FALSE	FALSE	FALSE	FALSE	FALSE	FALSE		FALSE	FALSE	FALSE	FALSE	FALSE	FALSE	FALSE	FALSE	FALSE	FALSE	FALSE	0.273378	y1		FALSE	-5.27225	-5.61421	30.0814	33.3343	FALSE	0.000975677
hpnnoy2	HOLDER OF NONGROUP INS IN NOV12	FALSE			3	numeric	5434			FALSE	FALSE	FALSE					FALSE	FALSE	FALSE	FALSE	FALSE	FALSE	FALSE	FALSE	FALSE	FALSE		FALSE	FALSE	FALSE	FALSE	FALSE	FALSE	FALSE	FALSE	FALSE	FALSE	FALSE	0.212381	y2		FALSE	-5.6943	-6.14684	35.2408	39.9796	FALSE	0
hpnocy1	HOLDER OF NONGROUP INS IN OCT11	FALSE			4	numeric	6655		257	FALSE	FALSE	FALSE					FALSE	FALSE	FALSE	FALSE	FALSE	FALSE	FALSE	FALSE	FALSE	FALSE		FALSE	FALSE	FALSE	FALSE	FALSE	FALSE	FALSE	FALSE	FALSE	FALSE	FALSE	0.277988	y1		FALSE	-5.23742	-5.57422	29.6888	32.8688	FALSE	0.00103615
hpnocy2	HOLDER OF NONGROUP INS IN OCT12	FALSE			3	numeric	5564			FALSE	FALSE	FALSE					FALSE	FALSE	FALSE	FALSE	FALSE	FALSE	FALSE	FALSE	FALSE	FALSE		FALSE	FALSE	FALSE	FALSE	FALSE	FALSE	FALSE	FALSE	FALSE	FALSE	FALSE	0.216869	y2		FALSE	-5.63643	-6.07642	34.5193	39.0712	FALSE	0
hpnsey1	HOLDER OF NONGROUP INS IN SEP11	FALSE			4	numeric	6718		264	FALSE	FALSE	FALSE					FALSE	FALSE	FALSE	FALSE	FALSE	FALSE	FALSE	FALSE	FALSE	FALSE		FALSE	FALSE	FALSE	FALSE	FALSE	FALSE	FALSE	FALSE	FALSE	FALSE	FALSE	0.280598	y1		FALSE	-5.22117	-5.55076	29.4887	32.5865	FALSE	0.00106437
hpnsey2	HOLDER OF NONGROUP INS IN SEP12	FALSE			3	numeric	5661			FALSE	FALSE	FALSE					FALSE	FALSE	FALSE	FALSE	FALSE	FALSE	FALSE	FALSE	FALSE	FALSE		FALSE	FALSE	FALSE	FALSE	FALSE	FALSE	FALSE	FALSE	FALSE	FALSE	FALSE	0.220123	y2		FALSE	-5.59765	-6.02695	34.031	38.4339	FALSE	0
hpoapy1	HOLDER OF OTHER GROUP INS IN APR11	FALSE			4	numeric	7273		319	FALSE	FALSE	FALSE					FALSE	FALSE	FALSE	FALSE	FALSE	FALSE	FALSE	FALSE	FALSE	FALSE		FALSE	FALSE	FALSE	FALSE	FALSE	FALSE	FALSE	FALSE	FALSE	FALSE	FALSE	0.293255	y1		FALSE	-5.37759	-5.4892	30.3457	31.3766	FALSE	0.00128612
hpoapy2	HOLDER OF OTHER GROUP INS IN APR12	FALSE			3	numeric	6303			FALSE	FALSE	FALSE					FALSE	FALSE	FALSE	FALSE	FALSE	FALSE	FALSE	FALSE	FALSE	FALSE		FALSE	FALSE	FALSE	FALSE	FALSE	FALSE	FALSE	FALSE	FALSE	FALSE	FALSE	0.230014	y2		FALSE	-5.7612	-5.9127	34.8075	36.3188	FALSE	0
hpoauy1	HOLDER OF OTHER GROUP INS IN AUG11	FALSE			4	numeric	6758		271	FALSE	FALSE	FALSE					FALSE	FALSE	FALSE	FALSE	FALSE	FALSE	FALSE	FALSE	FALSE	FALSE		FALSE	FALSE	FALSE	FALSE	FALSE	FALSE	FALSE	FALSE	FALSE	FALSE	FALSE	0.271414	y1		FALSE	-5.57503	-5.7039	32.5901	33.8286	FALSE	0.0010926
hpoauy2	HOLDER OF OTHER GROUP INS IN AUG12	FALSE			3	numeric	5747			FALSE	FALSE	FALSE					FALSE	FALSE	FALSE	FALSE	FALSE	FALSE	FALSE	FALSE	FALSE	FALSE		FALSE	FALSE	FALSE	FALSE	FALSE	FALSE	FALSE	FALSE	FALSE	FALSE	FALSE	0.21108	y2		FALSE	-6.02495	-6.20062	38.0433	39.8839	FALSE	0
hpodey1	HOLDER OF OTHER GROUP INS IN DEC11	FALSE			4	numeric	6429		226	FALSE	FALSE	FALSE					FALSE	FALSE	FALSE	FALSE	FALSE	FALSE	FALSE	FALSE	FALSE	FALSE		FALSE	FALSE	FALSE	FALSE	FALSE	FALSE	FALSE	FALSE	FALSE	FALSE	FALSE	0.256163	y1		FALSE	-5.70653	-5.85112	34.1475	35.5744	FALSE	0.000911169
hpodey2	HOLDER OF OTHER GROUP INS IN DEC12	FALSE			3	numeric	5267			FALSE	FALSE	FALSE					FALSE	FALSE	FALSE	FALSE	FALSE	FALSE	FALSE	FALSE	FALSE	FALSE		FALSE	FALSE	FALSE	FALSE	FALSE	FALSE	FALSE	FALSE	FALSE	FALSE	FALSE	0.194585	y2		FALSE	-6.28428	-6.48387	41.3691	43.5588	FALSE	0
hpofey1	HOLDER OF OTHER GROUP INS IN FEB11	FALSE			4	numeric	7464		327	FALSE	FALSE	FALSE					FALSE	FALSE	FALSE	FALSE	FALSE	FALSE	FALSE	FALSE	FALSE	FALSE		FALSE	FALSE	FALSE	FALSE	FALSE	FALSE	FALSE	FALSE	FALSE	FALSE	FALSE	0.300181	y1		FALSE	-5.31526	-5.41774	29.6404	30.5741	FALSE	0.00131837
hpofey2	HOLDER OF OTHER GROUP INS IN FEB12	FALSE			3	numeric	6488			FALSE	FALSE	FALSE					FALSE	FALSE	FALSE	FALSE	FALSE	FALSE	FALSE	FALSE	FALSE	FALSE		FALSE	FALSE	FALSE	FALSE	FALSE	FALSE	FALSE	FALSE	FALSE	FALSE	FALSE	0.236319	y2		FALSE	-5.67921	-5.82425	33.8358	35.2603	FALSE	0
hpojay1	HOLDER OF OTHER GROUP INS IN JAN11	FALSE			4	numeric	7532		336	FALSE	FALSE	FALSE					FALSE	FALSE	FALSE	FALSE	FALSE	FALSE	FALSE	FALSE	FALSE	FALSE		FALSE	FALSE	FALSE	FALSE	FALSE	FALSE	FALSE	FALSE	FALSE	FALSE	FALSE	0.303148	y1		FALSE	-5.29622	-5.39404	29.4195	30.3067	FALSE	0.00135466
hpojay2	HOLDER OF OTHER GROUP INS IN JAN12	FALSE			3	numeric	6564			FALSE	FALSE	FALSE					FALSE	FALSE	FALSE	FALSE	FALSE	FALSE	FALSE	FALSE	FALSE	FALSE		FALSE	FALSE	FALSE	FALSE	FALSE	FALSE	FALSE	FALSE	FALSE	FALSE	FALSE	0.238896	y2		FALSE	-5.64678	-5.78909	33.4547	34.8437	FALSE	0
hpojly1	HOLDER OF OTHER GROUP INS IN JUL11	FALSE			4	numeric	6900		291	FALSE	FALSE	FALSE					FALSE	FALSE	FALSE	FALSE	FALSE	FALSE	FALSE	FALSE	FALSE	FALSE		FALSE	FALSE	FALSE	FALSE	FALSE	FALSE	FALSE	FALSE	FALSE	FALSE	FALSE	0.277973	y1		FALSE	-5.52292	-5.64433	31.9784	33.1325	FALSE	0.00117323
hpojly2	HOLDER OF OTHER GROUP INS IN JUL12	FALSE			3	numeric	5901			FALSE	FALSE	FALSE					FALSE	FALSE	FALSE	FALSE	FALSE	FALSE	FALSE	FALSE	FALSE	FALSE		FALSE	FALSE	FALSE	FALSE	FALSE	FALSE	FALSE	FALSE	FALSE	FALSE	FALSE	0.216224	y2		FALSE	-5.953	-6.11906	37.1334	38.8495	FALSE	0
hpojuy1	HOLDER OF OTHER GROUP INS IN JUN11	FALSE			4	numeric	7025		308	FALSE	FALSE	FALSE					FALSE	FALSE	FALSE	FALSE	FALSE	FALSE	FALSE	FALSE	FALSE	FALSE		FALSE	FALSE	FALSE	FALSE	FALSE	FALSE	FALSE	FALSE	FALSE	FALSE	FALSE	0.283888	y1		FALSE	-5.47131	-5.59022	31.3973	32.5166	FALSE	0.00124177
hpojuy2	HOLDER OF OTHER GROUP INS IN JUN12	FALSE			3	numeric	6049			FALSE	FALSE	FALSE					FALSE	FALSE	FALSE	FALSE	FALSE	FALSE	FALSE	FALSE	FALSE	FALSE		FALSE	FALSE	FALSE	FALSE	FALSE	FALSE	FALSE	FALSE	FALSE	FALSE	FALSE	0.221136	y2		FALSE	-5.88698	-6.0438	36.3066	37.9066	FALSE	0
hpomay1	HOLDER OF OTHER GROUP INS IN MAR11	FALSE			4	numeric	7341		326	FALSE	FALSE	FALSE					FALSE	FALSE	FALSE	FALSE	FALSE	FALSE	FALSE	FALSE	FALSE	FALSE		FALSE	FALSE	FALSE	FALSE	FALSE	FALSE	FALSE	FALSE	FALSE	FALSE	FALSE	0.29616	y1		FALSE	-5.35398	-5.46291	30.0805	31.0817	FALSE	0.00131434
hpomay2	HOLDER OF OTHER GROUP INS IN MAR12	FALSE			3	numeric	6401			FALSE	FALSE	FALSE					FALSE	FALSE	FALSE	FALSE	FALSE	FALSE	FALSE	FALSE	FALSE	FALSE		FALSE	FALSE	FALSE	FALSE	FALSE	FALSE	FALSE	FALSE	FALSE	FALSE	FALSE	0.233418	y2		FALSE	-5.71513	-5.86439	34.2654	35.7418	FALSE	0
hpomyy1	HOLDER OF OTHER GROUP INS IN MAY11	FALSE			4	numeric	7144		310	FALSE	FALSE	FALSE					FALSE	FALSE	FALSE	FALSE	FALSE	FALSE	FALSE	FALSE	FALSE	FALSE		FALSE	FALSE	FALSE	FALSE	FALSE	FALSE	FALSE	FALSE	FALSE	FALSE	FALSE	0.288083	y1		FALSE	-5.42533	-5.54095	30.8803	31.9586	FALSE	0.00124983
hpomyy2	HOLDER OF OTHER GROUP INS IN MAY12	FALSE			3	numeric	6183			FALSE	FALSE	FALSE					FALSE	FALSE	FALSE	FALSE	FALSE	FALSE	FALSE	FALSE	FALSE	FALSE		FALSE	FALSE	FALSE	FALSE	FALSE	FALSE	FALSE	FALSE	FALSE	FALSE	FALSE	0.225833	y2		FALSE	-5.81933	-5.9735	35.4971	37.0513	FALSE	0
hponoy1	HOLDER OF OTHER GROUP INS IN NOV11	FALSE			4	numeric	6563		242	FALSE	FALSE	FALSE					FALSE	FALSE	FALSE	FALSE	FALSE	FALSE	FALSE	FALSE	FALSE	FALSE		FALSE	FALSE	FALSE	FALSE	FALSE	FALSE	FALSE	FALSE	FALSE	FALSE	FALSE	0.262272	y1		FALSE	-5.64782	-5.78809	33.4584	34.8273	FALSE	0.000975677
hponoy2	HOLDER OF OTHER GROUP INS IN NOV12	FALSE			3	numeric	5434			FALSE	FALSE	FALSE					FALSE	FALSE	FALSE	FALSE	FALSE	FALSE	FALSE	FALSE	FALSE	FALSE		FALSE	FALSE	FALSE	FALSE	FALSE	FALSE	FALSE	FALSE	FALSE	FALSE	FALSE	0.200382	y2		FALSE	-6.18843	-6.38036	40.1284	42.1994	FALSE	0
hpoocy1	HOLDER OF OTHER GROUP INS IN OCT11	FALSE			4	numeric	6655		257	FALSE	FALSE	FALSE					FALSE	FALSE	FALSE	FALSE	FALSE	FALSE	FALSE	FALSE	FALSE	FALSE		FALSE	FALSE	FALSE	FALSE	FALSE	FALSE	FALSE	FALSE	FALSE	FALSE	FALSE	0.266832	y1		FALSE	-5.60905	-5.74611	33.0058	34.3333	FALSE	0.00103615
hpoocy2	HOLDER OF OTHER GROUP INS IN OCT12	FALSE			3	numeric	5564			FALSE	FALSE	FALSE					FALSE	FALSE	FALSE	FALSE	FALSE	FALSE	FALSE	FALSE	FALSE	FALSE		FALSE	FALSE	FALSE	FALSE	FALSE	FALSE	FALSE	FALSE	FALSE	FALSE	FALSE	0.204863	y2		FALSE	-6.11764	-6.30335	39.2221	41.201	FALSE	0
hposey1	HOLDER OF OTHER GROUP INS IN SEP11	FALSE			4	numeric	6718		264	FALSE	FALSE	FALSE					FALSE	FALSE	FALSE	FALSE	FALSE	FALSE	FALSE	FALSE	FALSE	FALSE		FALSE	FALSE	FALSE	FALSE	FALSE	FALSE	FALSE	FALSE	FALSE	FALSE	FALSE	0.269594	y1		FALSE	-5.58436	-5.7185	32.7158	34.0085	FALSE	0.00106437
hposey2	HOLDER OF OTHER GROUP INS IN SEP12	FALSE			3	numeric	5661			FALSE	FALSE	FALSE					FALSE	FALSE	FALSE	FALSE	FALSE	FALSE	FALSE	FALSE	FALSE	FALSE		FALSE	FALSE	FALSE	FALSE	FALSE	FALSE	FALSE	FALSE	FALSE	FALSE	FALSE	0.208175	y2		FALSE	-6.06736	-6.24802	38.5821	40.4899	FALSE	0
hprapy1	HOLDER OF PRIVATE INSURANCE IN APR11	FALSE			4	numeric	7273		319	FALSE	FALSE	FALSE					FALSE	FALSE	FALSE	FALSE	FALSE	FALSE	FALSE	FALSE	FALSE	FALSE		FALSE	FALSE	FALSE	FALSE	FALSE	FALSE	FALSE	FALSE	FALSE	FALSE	FALSE	0.435491	y1		FALSE	-2.19358	-3.60393	8.80387	17.9689	FALSE	0.00128612
hprapy2	HOLDER OF PRIVATE INSURANCE IN APR12	FALSE			3	numeric	6303			FALSE	FALSE	FALSE					FALSE	FALSE	FALSE	FALSE	FALSE	FALSE	FALSE	FALSE	FALSE	FALSE		FALSE	FALSE	FALSE	FALSE	FALSE	FALSE	FALSE	FALSE	FALSE	FALSE	FALSE	0.382012	y2		FALSE	-2.16966	-3.69438	8.90388	19.3664	FALSE	0
hprauy1	HOLDER OF PRIVATE INSURANCE IN AUG11	FALSE			4	numeric	6758		271	FALSE	FALSE	FALSE					FALSE	FALSE	FALSE	FALSE	FALSE	FALSE	FALSE	FALSE	FALSE	FALSE		FALSE	FALSE	FALSE	FALSE	FALSE	FALSE	FALSE	FALSE	FALSE	FALSE	FALSE	0.41749	y1		FALSE	-2.18472	-3.65397	8.87355	18.6972	FALSE	0.0010926
hprauy2	HOLDER OF PRIVATE INSURANCE IN AUG12	FALSE			3	numeric	5747			FALSE	FALSE	FALSE					FALSE	FALSE	FALSE	FALSE	FALSE	FALSE	FALSE	FALSE	FALSE	FALSE		FALSE	FALSE	FALSE	FALSE	FALSE	FALSE	FALSE	FALSE	FALSE	FALSE	FALSE	0.36659	y2		FALSE	-2.15442	-3.74597	8.95012	20.2508	FALSE	0
hprdey1	HOLDER OF PRIVATE INSURANCE IN DEC11	FALSE			4	numeric	6429		226	FALSE	FALSE	FALSE					FALSE	FALSE	FALSE	FALSE	FALSE	FALSE	FALSE	FALSE	FALSE	FALSE		FALSE	FALSE	FALSE	FALSE	FALSE	FALSE	FALSE	FALSE	FALSE	FALSE	FALSE	0.404711	y1		FALSE	-2.17679	-3.68496	8.90787	19.1838	FALSE	0.000911169
hprdey2	HOLDER OF PRIVATE INSURANCE IN DEC12	FALSE			3	numeric	5267			FALSE	FALSE	FALSE					FALSE	FALSE	FALSE	FALSE	FALSE	FALSE	FALSE	FALSE	FALSE	FALSE		FALSE	FALSE	FALSE	FALSE	FALSE	FALSE	FALSE	FALSE	FALSE	FALSE	FALSE	0.353011	y2		FALSE	-2.13939	-3.7893	8.97766	21.0693	FALSE	0
hprfey1	HOLDER OF PRIVATE INSURANCE IN FEB11	FALSE			4	numeric	7464		327	FALSE	FALSE	FALSE					FALSE	FALSE	FALSE	FALSE	FALSE	FALSE	FALSE	FALSE	FALSE	FALSE		FALSE	FALSE	FALSE	FALSE	FALSE	FALSE	FALSE	FALSE	FALSE	FALSE	FALSE	0.440484	y1		FALSE	-2.21429	-3.59819	8.85273	17.7837	FALSE	0.00131837
hprfey2	HOLDER OF PRIVATE INSURANCE IN FEB12	FALSE			3	numeric	6488			FALSE	FALSE	FALSE					FALSE	FALSE	FALSE	FALSE	FALSE	FALSE	FALSE	FALSE	FALSE	FALSE		FALSE	FALSE	FALSE	FALSE	FALSE	FALSE	FALSE	FALSE	FALSE	FALSE	FALSE	0.387103	y2		FALSE	-2.17378	-3.67668	8.88359	19.0843	FALSE	0
hprjay1	HOLDER OF PRIVATE INSURANCE IN JAN11	FALSE			4	numeric	7532		336	FALSE	FALSE	FALSE					FALSE	FALSE	FALSE	FALSE	FALSE	FALSE	FALSE	FALSE	FALSE	FALSE		FALSE	FALSE	FALSE	FALSE	FALSE	FALSE	FALSE	FALSE	FALSE	FALSE	FALSE	0.442606	y1		FALSE	-2.2255	-3.59883	8.88658	17.7341	FALSE	0.00135466
hprjay2	HOLDER OF PRIVATE INSURANCE IN JAN12	FALSE			3	numeric	6564			FALSE	FALSE	FALSE					FALSE	FALSE	FALSE	FALSE	FALSE	FALSE	FALSE	FALSE	FALSE	FALSE		FALSE	FALSE	FALSE	FALSE	FALSE	FALSE	FALSE	FALSE	FALSE	FALSE	FALSE	0.389269	y2		FALSE	-2.17365	-3.66807	8.86723	18.9625	FALSE	0
hprjly1	HOLDER OF PRIVATE INSURANCE IN JUL11	FALSE			4	numeric	6900		291	FALSE	FALSE	FALSE					FALSE	FALSE	FALSE	FALSE	FALSE	FALSE	FALSE	FALSE	FALSE	FALSE		FALSE	FALSE	FALSE	FALSE	FALSE	FALSE	FALSE	FALSE	FALSE	FALSE	FALSE	0.42266	y1		FALSE	-2.19596	-3.64652	8.89255	18.5285	FALSE	0.00117323
hprjly2	HOLDER OF PRIVATE INSURANCE IN JUL12	FALSE			3	numeric	5901			FALSE	FALSE	FALSE					FALSE	FALSE	FALSE	FALSE	FALSE	FALSE	FALSE	FALSE	FALSE	FALSE		FALSE	FALSE	FALSE	FALSE	FALSE	FALSE	FALSE	FALSE	FALSE	FALSE	FALSE	0.370703	y2		FALSE	-2.16278	-3.73491	8.95616	20.0185	FALSE	0
hprjuy1	HOLDER OF PRIVATE INSURANCE IN JUN11	FALSE			4	numeric	7025		308	FALSE	FALSE	FALSE					FALSE	FALSE	FALSE	FALSE	FALSE	FALSE	FALSE	FALSE	FALSE	FALSE		FALSE	FALSE	FALSE	FALSE	FALSE	FALSE	FALSE	FALSE	FALSE	FALSE	FALSE	0.427758	y1		FALSE	-2.19231	-3.63001	8.85035	18.3248	FALSE	0.00124177
hprjuy2	HOLDER OF PRIVATE INSURANCE IN JUN12	FALSE			3	numeric	6049			FALSE	FALSE	FALSE					FALSE	FALSE	FALSE	FALSE	FALSE	FALSE	FALSE	FALSE	FALSE	FALSE		FALSE	FALSE	FALSE	FALSE	FALSE	FALSE	FALSE	FALSE	FALSE	FALSE	FALSE	0.374531	y2		FALSE	-2.17276	-3.72578	8.97021	19.8097	FALSE	0
hprmay1	HOLDER OF PRIVATE INSURANCE IN MAR11	FALSE			4	numeric	7341		326	FALSE	FALSE	FALSE					FALSE	FALSE	FALSE	FALSE	FALSE	FALSE	FALSE	FALSE	FALSE	FALSE		FALSE	FALSE	FALSE	FALSE	FALSE	FALSE	FALSE	FALSE	FALSE	FALSE	FALSE	0.437757	y1		FALSE	-2.19806	-3.5998	8.80884	17.8904	FALSE	0.00131434
hprmay2	HOLDER OF PRIVATE INSURANCE IN MAR12	FALSE			3	numeric	6401			FALSE	FALSE	FALSE					FALSE	FALSE	FALSE	FALSE	FALSE	FALSE	FALSE	FALSE	FALSE	FALSE		FALSE	FALSE	FALSE	FALSE	FALSE	FALSE	FALSE	FALSE	FALSE	FALSE	FALSE	0.384863	y2		FALSE	-2.16872	-3.68259	8.87944	19.2015	FALSE	0
hprmyy1	HOLDER OF PRIVATE INSURANCE IN MAY11	FALSE			4	numeric	7144		310	FALSE	FALSE	FALSE					FALSE	FALSE	FALSE	FALSE	FALSE	FALSE	FALSE	FALSE	FALSE	FALSE		FALSE	FALSE	FALSE	FALSE	FALSE	FALSE	FALSE	FALSE	FALSE	FALSE	FALSE	0.431247	y1		FALSE	-2.1918	-3.61664	8.8232	18.1477	FALSE	0.00124983
hprmyy2	HOLDER OF PRIVATE INSURANCE IN MAY12	FALSE			3	numeric	6183			FALSE	FALSE	FALSE					FALSE	FALSE	FALSE	FALSE	FALSE	FALSE	FALSE	FALSE	FALSE	FALSE		FALSE	FALSE	FALSE	FALSE	FALSE	FALSE	FALSE	FALSE	FALSE	FALSE	FALSE	0.378465	y2		FALSE	-2.17162	-3.70954	8.93739	19.5758	FALSE	0
hprnoy1	HOLDER OF PRIVATE INSURANCE IN NOV11	FALSE			4	numeric	6563		242	FALSE	FALSE	FALSE					FALSE	FALSE	FALSE	FALSE	FALSE	FALSE	FALSE	FALSE	FALSE	FALSE		FALSE	FALSE	FALSE	FALSE	FALSE	FALSE	FALSE	FALSE	FALSE	FALSE	FALSE	0.410004	y1		FALSE	-2.17409	-3.6678	8.86807	18.956	FALSE	0.000975677
hprnoy2	HOLDER OF PRIVATE INSURANCE IN NOV12	FALSE			3	numeric	5434			FALSE	FALSE	FALSE					FALSE	FALSE	FALSE	FALSE	FALSE	FALSE	FALSE	FALSE	FALSE	FALSE		FALSE	FALSE	FALSE	FALSE	FALSE	FALSE	FALSE	FALSE	FALSE	FALSE	FALSE	0.357789	y2		FALSE	-2.14438	-3.77404	8.96754	20.7762	FALSE	0
hprocy1	HOLDER OF PRIVATE INSURANCE IN OCT11	FALSE			4	numeric	6655		257	FALSE	FALSE	FALSE					FALSE	FALSE	FALSE	FALSE	FALSE	FALSE	FALSE	FALSE	FALSE	FALSE		FALSE	FALSE	FALSE	FALSE	FALSE	FALSE	FALSE	FALSE	FALSE	FALSE	FALSE	0.414029	y1		FALSE	-2.17092	-3.6551	8.83505	18.7964	FALSE	0.00103615
hprocy2	HOLDER OF PRIVATE INSURANCE IN OCT12	FALSE			3	numeric	5564			FALSE	FALSE	FALSE					FALSE	FALSE	FALSE	FALSE	FALSE	FALSE	FALSE	FALSE	FALSE	FALSE		FALSE	FALSE	FALSE	FALSE	FALSE	FALSE	FALSE	FALSE	FALSE	FALSE	FALSE	0.361582	y2		FALSE	-2.14609	-3.76036	8.94943	20.542	FALSE	0
hprsey1	HOLDER OF PRIVATE INSURANCE IN SEP11	FALSE			4	numeric	6718		264	FALSE	FALSE	FALSE					FALSE	FALSE	FALSE	FALSE	FALSE	FALSE	FALSE	FALSE	FALSE	FALSE		FALSE	FALSE	FALSE	FALSE	FALSE	FALSE	FALSE	FALSE	FALSE	FALSE	FALSE	0.416166	y1		FALSE	-2.176	-3.65191	8.84402	18.7208	FALSE	0.00106437
hprsey2	HOLDER OF PRIVATE INSURANCE IN SEP12	FALSE			3	numeric	5661			FALSE	FALSE	FALSE					FALSE	FALSE	FALSE	FALSE	FALSE	FALSE	FALSE	FALSE	FALSE	FALSE		FALSE	FALSE	FALSE	FALSE	FALSE	FALSE	FALSE	FALSE	FALSE	FALSE	FALSE	0.364315	y2		FALSE	-2.14902	-3.75154	8.94323	20.379	FALSE	0
hpsapy1	HOLDER OF SELF-EMP-1 INS IN APR11	FALSE			4	numeric	7273		319	FALSE	FALSE	FALSE					FALSE	FALSE	FALSE	FALSE	FALSE	FALSE	FALSE	FALSE	FALSE	FALSE		FALSE	FALSE	FALSE	FALSE	FALSE	FALSE	FALSE	FALSE	FALSE	FALSE	FALSE	0.288258	y1		FALSE	-5.53905	-5.55998	31.7634	31.9588	FALSE	0.00128612
hpsapy2	HOLDER OF SELF-EMP-1 INS IN APR12	FALSE			3	numeric	6303			FALSE	FALSE	FALSE					FALSE	FALSE	FALSE	FALSE	FALSE	FALSE	FALSE	FALSE	FALSE	FALSE		FALSE	FALSE	FALSE	FALSE	FALSE	FALSE	FALSE	FALSE	FALSE	FALSE	FALSE	0.223954	y2		FALSE	-5.99009	-6.01359	36.9802	37.2181	FALSE	0
hpsauy1	HOLDER OF SELF-EMP-1 INS IN AUG11	FALSE			4	numeric	6758		271	FALSE	FALSE	FALSE					FALSE	FALSE	FALSE	FALSE	FALSE	FALSE	FALSE	FALSE	FALSE	FALSE		FALSE	FALSE	FALSE	FALSE	FALSE	FALSE	FALSE	FALSE	FALSE	FALSE	FALSE	0.266019	y1		FALSE	-5.76486	-5.78732	34.3251	34.5436	FALSE	0.0010926
hpsauy2	HOLDER OF SELF-EMP-1 INS IN AUG12	FALSE			3	numeric	5747			FALSE	FALSE	FALSE					FALSE	FALSE	FALSE	FALSE	FALSE	FALSE	FALSE	FALSE	FALSE	FALSE		FALSE	FALSE	FALSE	FALSE	FALSE	FALSE	FALSE	FALSE	FALSE	FALSE	FALSE	0.204762	y2		FALSE	-6.29232	-6.31886	40.7103	40.9927	FALSE	0
hpsdey1	HOLDER OF SELF-EMP-1 INS IN DEC11	FALSE			4	numeric	6429		226	FALSE	FALSE	FALSE					FALSE	FALSE	FALSE	FALSE	FALSE	FALSE	FALSE	FALSE	FALSE	FALSE		FALSE	FALSE	FALSE	FALSE	FALSE	FALSE	FALSE	FALSE	FALSE	FALSE	FALSE	0.250336	y1		FALSE	-5.92371	-5.94676	36.1866	36.4172	FALSE	0.000911169
hpsdey2	HOLDER OF SELF-EMP-1 INS IN DEC12	FALSE			3	numeric	5267			FALSE	FALSE	FALSE					FALSE	FALSE	FALSE	FALSE	FALSE	FALSE	FALSE	FALSE	FALSE	FALSE		FALSE	FALSE	FALSE	FALSE	FALSE	FALSE	FALSE	FALSE	FALSE	FALSE	FALSE	0.188087	y2		FALSE	-6.59107	-6.61994	44.5749	44.897	FALSE	0
hpsfey1	HOLDER OF SELF-EMP-1 INS IN FEB11	FALSE			4	numeric	7464		327	FALSE	FALSE	FALSE					FALSE	FALSE	FALSE	FALSE	FALSE	FALSE	FALSE	FALSE	FALSE	FALSE		FALSE	FALSE	FALSE	FALSE	FALSE	FALSE	FALSE	FALSE	FALSE	FALSE	FALSE	0.295499	y1		FALSE	-5.46219	-5.48205	30.9127	31.0955	FALSE	0.00131837
hpsfey2	HOLDER OF SELF-EMP-1 INS IN FEB12	FALSE			3	numeric	6488			FALSE	FALSE	FALSE					FALSE	FALSE	FALSE	FALSE	FALSE	FALSE	FALSE	FALSE	FALSE	FALSE		FALSE	FALSE	FALSE	FALSE	FALSE	FALSE	FALSE	FALSE	FALSE	FALSE	FALSE	0.230315	y2		FALSE	-5.89811	-5.92065	35.8814	36.1058	FALSE	0
hpsjay1	HOLDER OF SELF-EMP-1 INS IN JAN11	FALSE			4	numeric	7532		336	FALSE	FALSE	FALSE					FALSE	FALSE	FALSE	FALSE	FALSE	FALSE	FALSE	FALSE	FALSE	FALSE		FALSE	FALSE	FALSE	FALSE	FALSE	FALSE	FALSE	FALSE	FALSE	FALSE	FALSE	0.298665	y1		FALSE	-5.43555	-5.45498	30.6203	30.7982	FALSE	0.00135466
hpsjay2	HOLDER OF SELF-EMP-1 INS IN JAN12	FALSE			3	numeric	6564			FALSE	FALSE	FALSE					FALSE	FALSE	FALSE	FALSE	FALSE	FALSE	FALSE	FALSE	FALSE	FALSE		FALSE	FALSE	FALSE	FALSE	FALSE	FALSE	FALSE	FALSE	FALSE	FALSE	FALSE	0.232932	y2		FALSE	-5.86116	-5.88346	35.4454	35.6661	FALSE	0
hpsjly1	HOLDER OF SELF-EMP-1 INS IN JUL11	FALSE			4	numeric	6900		291	FALSE	FALSE	FALSE					FALSE	FALSE	FALSE	FALSE	FALSE	FALSE	FALSE	FALSE	FALSE	FALSE		FALSE	FALSE	FALSE	FALSE	FALSE	FALSE	FALSE	FALSE	FALSE	FALSE	FALSE	0.272818	y1		FALSE	-5.70012	-5.72211	33.5801	33.7916	FALSE	0.00117323
hpsjly2	HOLDER OF SELF-EMP-1 INS IN JUL12	FALSE			3	numeric	5901			FALSE	FALSE	FALSE					FALSE	FALSE	FALSE	FALSE	FALSE	FALSE	FALSE	FALSE	FALSE	FALSE		FALSE	FALSE	FALSE	FALSE	FALSE	FALSE	FALSE	FALSE	FALSE	FALSE	FALSE	0.21009	y2		FALSE	-6.20437	-6.23007	39.6061	39.8757	FALSE	0
hpsjuy1	HOLDER OF SELF-EMP-1 INS IN JUN11	FALSE			4	numeric	7025		308	FALSE	FALSE	FALSE					FALSE	FALSE	FALSE	FALSE	FALSE	FALSE	FALSE	FALSE	FALSE	FALSE		FALSE	FALSE	FALSE	FALSE	FALSE	FALSE	FALSE	FALSE	FALSE	FALSE	FALSE	0.27873	y1		FALSE	-5.6449	-5.66639	32.9508	33.1554	FALSE	0.00124177
hpsjuy2	HOLDER OF SELF-EMP-1 INS IN JUN12	FALSE			3	numeric	6049			FALSE	FALSE	FALSE					FALSE	FALSE	FALSE	FALSE	FALSE	FALSE	FALSE	FALSE	FALSE	FALSE		FALSE	FALSE	FALSE	FALSE	FALSE	FALSE	FALSE	FALSE	FALSE	FALSE	FALSE	0.215177	y2		FALSE	-6.12404	-6.14835	38.6084	38.8601	FALSE	0
hpsmay1	HOLDER OF SELF-EMP-1 INS IN MAR11	FALSE			4	numeric	7341		326	FALSE	FALSE	FALSE					FALSE	FALSE	FALSE	FALSE	FALSE	FALSE	FALSE	FALSE	FALSE	FALSE		FALSE	FALSE	FALSE	FALSE	FALSE	FALSE	FALSE	FALSE	FALSE	FALSE	FALSE	0.291252	y1		FALSE	-5.51091	-5.53167	31.4514	31.6443	FALSE	0.00131434
hpsmay2	HOLDER OF SELF-EMP-1 INS IN MAR12	FALSE			3	numeric	6401			FALSE	FALSE	FALSE					FALSE	FALSE	FALSE	FALSE	FALSE	FALSE	FALSE	FALSE	FALSE	FALSE		FALSE	FALSE	FALSE	FALSE	FALSE	FALSE	FALSE	FALSE	FALSE	FALSE	FALSE	0.227342	y2		FALSE	-5.94024	-5.96359	36.3841	36.6184	FALSE	0
hpsmyy1	HOLDER OF SELF-EMP-1 INS IN MAY11	FALSE			4	numeric	7144		310	FALSE	FALSE	FALSE					FALSE	FALSE	FALSE	FALSE	FALSE	FALSE	FALSE	FALSE	FALSE	FALSE		FALSE	FALSE	FALSE	FALSE	FALSE	FALSE	FALSE	FALSE	FALSE	FALSE	FALSE	0.282997	y1		FALSE	-5.59314	-5.61455	32.3681	32.5701	FALSE	0.00124983
hpsmyy2	HOLDER OF SELF-EMP-1 INS IN MAY12	FALSE			3	numeric	6183			FALSE	FALSE	FALSE					FALSE	FALSE	FALSE	FALSE	FALSE	FALSE	FALSE	FALSE	FALSE	FALSE		FALSE	FALSE	FALSE	FALSE	FALSE	FALSE	FALSE	FALSE	FALSE	FALSE	FALSE	0.219789	y2		FALSE	-6.05322	-6.07662	37.7411	37.9803	FALSE	0
hpsnoy1	HOLDER OF SELF-EMP-1 INS IN NOV11	FALSE			4	numeric	6563		242	FALSE	FALSE	FALSE					FALSE	FALSE	FALSE	FALSE	FALSE	FALSE	FALSE	FALSE	FALSE	FALSE		FALSE	FALSE	FALSE	FALSE	FALSE	FALSE	FALSE	FALSE	FALSE	FALSE	FALSE	0.256513	y1		FALSE	-5.85729	-5.88029	35.4028	35.6304	FALSE	0.000975677
hpsnoy2	HOLDER OF SELF-EMP-1 INS IN NOV12	FALSE			3	numeric	5434			FALSE	FALSE	FALSE					FALSE	FALSE	FALSE	FALSE	FALSE	FALSE	FALSE	FALSE	FALSE	FALSE		FALSE	FALSE	FALSE	FALSE	FALSE	FALSE	FALSE	FALSE	FALSE	FALSE	FALSE	0.193902	y2		FALSE	-6.48254	-6.51068	43.1508	43.4595	FALSE	0
hpsocy1	HOLDER OF SELF-EMP-1 INS IN OCT11	FALSE			4	numeric	6655		257	FALSE	FALSE	FALSE					FALSE	FALSE	FALSE	FALSE	FALSE	FALSE	FALSE	FALSE	FALSE	FALSE		FALSE	FALSE	FALSE	FALSE	FALSE	FALSE	FALSE	FALSE	FALSE	FALSE	FALSE	0.261142	y1		FALSE	-5.81266	-5.8357	34.8816	35.1076	FALSE	0.00103615
hpsocy2	HOLDER OF SELF-EMP-1 INS IN OCT12	FALSE			3	numeric	5564			FALSE	FALSE	FALSE					FALSE	FALSE	FALSE	FALSE	FALSE	FALSE	FALSE	FALSE	FALSE	FALSE		FALSE	FALSE	FALSE	FALSE	FALSE	FALSE	FALSE	FALSE	FALSE	FALSE	FALSE	0.198417	y2		FALSE	-6.40164	-6.42909	42.1039	42.4012	FALSE	0
hpssey1	HOLDER OF SELF-EMP-1 INS IN SEP11	FALSE			4	numeric	6718		264	FALSE	FALSE	FALSE					FALSE	FALSE	FALSE	FALSE	FALSE	FALSE	FALSE	FALSE	FALSE	FALSE		FALSE	FALSE	FALSE	FALSE	FALSE	FALSE	FALSE	FALSE	FALSE	FALSE	FALSE	0.263979	y1		FALSE	-5.78313	-5.80591	34.5376	34.7601	FALSE	0.00106437
hpssey2	HOLDER OF SELF-EMP-1 INS IN SEP12	FALSE			3	numeric	5661			FALSE	FALSE	FALSE					FALSE	FALSE	FALSE	FALSE	FALSE	FALSE	FALSE	FALSE	FALSE	FALSE		FALSE	FALSE	FALSE	FALSE	FALSE	FALSE	FALSE	FALSE	FALSE	FALSE	FALSE	0.201778	y2		FALSE	-6.34323	-6.37009	41.3558	41.644	FALSE	0
hrhow1	HOW HOURLY WAGE WAS CALCULATED RD 1	FALSE			11	numeric	153691		274	FALSE	FALSE	FALSE			854		FALSE	FALSE	FALSE	FALSE	FALSE	FALSE	FALSE	FALSE	FALSE	FALSE		FALSE	FALSE	FALSE	FALSE	FALSE	FALSE	FALSE	FALSE	FALSE	FALSE	FALSE	4.58951	1		FALSE	0.781537	0.583756	2.0127	1.4314	FALSE	0.00454778
hrhow2	HOW HOURLY WAGE WAS CALCULATED RD 2	FALSE			12	numeric	141848	90133	159	FALSE	FALSE	FALSE			431		FALSE	FALSE	FALSE	FALSE	FALSE	FALSE	FALSE	FALSE	FALSE	FALSE		FALSE	FALSE	FALSE	FALSE	FALSE	FALSE	FALSE	FALSE	FALSE	FALSE	FALSE	1.5159	2		FALSE	0.772849	0.574532	2.00143	1.42054	FALSE	0.00243113
hrhow3	HOW HOURLY WAGE WAS CALCULATED RD 3	FALSE			11	numeric	153132	28		FALSE	FALSE	FALSE			652		FALSE	FALSE	FALSE	FALSE	FALSE	FALSE	FALSE	FALSE	FALSE	FALSE		FALSE	FALSE	FALSE	FALSE	FALSE	FALSE	FALSE	FALSE	FALSE	FALSE	FALSE	4.52549	3		FALSE	0.76512	0.567691	1.98841	1.41198	FALSE	0.00262868
hrhow4	HOW HOURLY WAGE WAS CALCULATED RD 4	FALSE			10	numeric	141099	91797		FALSE	FALSE	FALSE			347		FALSE	FALSE	FALSE	FALSE	FALSE	FALSE	FALSE	FALSE	FALSE	FALSE		FALSE	FALSE	FALSE	FALSE	FALSE	FALSE	FALSE	FALSE	FALSE	FALSE	FALSE	1.44216	4		FALSE	0.866937	0.674936	2.14812	1.54424	FALSE	0.00260852
hrhow5	HOW HOURLY WAGE WAS CALCULATED RD 5	FALSE			10	numeric	141370	97431		FALSE	FALSE	FALSE			366		FALSE	FALSE	FALSE	FALSE	FALSE	FALSE	FALSE	FALSE	FALSE	FALSE		FALSE	FALSE	FALSE	FALSE	FALSE	FALSE	FALSE	FALSE	FALSE	FALSE	FALSE	1.03522	5		FALSE	0.927703	0.7361	2.26023	1.63096	FALSE	0.00279801
hrwg1x	HOURLY WAGE RD 1 CMJ (IMP)	TRUE			4743	numeric	153691		274	FALSE	FALSE	FALSE			855	1041	FALSE	FALSE	FALSE	FALSE	FALSE	FALSE	FALSE	FALSE	FALSE	FALSE		FALSE	FALSE	FALSE	FALSE	FALSE	FALSE	FALSE	FALSE	FALSE	FALSE	FALSE	111.435	1		FALSE	6.22293	0.729434	278.959	1.83528	FALSE	0.00455181
hrwg2x	HOURLY WAGE RD 2 CMJ (IMP)	TRUE			1594	numeric	141848	90133	159	FALSE	FALSE	FALSE			431	99	FALSE	FALSE	FALSE	FALSE	FALSE	FALSE	FALSE	FALSE	FALSE	FALSE		FALSE	FALSE	FALSE	FALSE	FALSE	FALSE	FALSE	FALSE	FALSE	FALSE	FALSE	13.4544	2		FALSE	6.27901	0.7232	282.526	1.82955	FALSE	0.00243516
hrwg3x	HOURLY WAGE RD 3 CMJ (IMP)	TRUE			4695	numeric	153132	28		FALSE	FALSE	FALSE			652	995	FALSE	FALSE	FALSE	FALSE	FALSE	FALSE	FALSE	FALSE	FALSE	FALSE		FALSE	FALSE	FALSE	FALSE	FALSE	FALSE	FALSE	FALSE	FALSE	FALSE	FALSE	103.17	3		FALSE	2.69165	0.715539	12.9804	1.81498	FALSE	0.00262868
hrwg4x	HOURLY WAGE RD 4 CMJ (IMP)	TRUE			1611	numeric	141099	91797		FALSE	FALSE	FALSE			348	80	FALSE	FALSE	FALSE	FALSE	FALSE	FALSE	FALSE	FALSE	FALSE	FALSE		FALSE	FALSE	FALSE	FALSE	FALSE	FALSE	FALSE	FALSE	FALSE	FALSE	FALSE	13.1565	4		FALSE	6.46136	0.818036	295.112	1.97123	FALSE	0.00261256
hrwg5x	HOURLY WAGE RD 5 CMJ (IMP)	TRUE			1172	numeric	141370	97431		FALSE	FALSE	FALSE			366	62	FALSE	FALSE	FALSE	FALSE	FALSE	FALSE	FALSE	FALSE	FALSE	FALSE		FALSE	FALSE	FALSE	FALSE	FALSE	FALSE	FALSE	FALSE	FALSE	FALSE	FALSE	8.56413	5		FALSE	6.51693	0.875127	297.243	2.06427	FALSE	0.00279801
hrwgim1	HRWG1X IMPUTATION FLAG,R1	TRUE	TRUE		3	numeric	3899			FALSE	FALSE	FALSE					FALSE	FALSE	FALSE	FALSE	FALSE	FALSE	FALSE	FALSE	FALSE	FALSE		FALSE	FALSE	FALSE	FALSE	FALSE	FALSE	FALSE	FALSE	FALSE	FALSE	FALSE	0.0798543	1		FALSE	3.47213	3.47213	13.0557	13.0557	FALSE	0
hrwgim2	HRWG2X IMPUTATION FLAG,R2	TRUE	TRUE		3	numeric	3899			FALSE	FALSE	FALSE					FALSE	FALSE	FALSE	FALSE	FALSE	FALSE	FALSE	FALSE	FALSE	FALSE		FALSE	FALSE	FALSE	FALSE	FALSE	FALSE	FALSE	FALSE	FALSE	FALSE	FALSE	0.0255389	2		FALSE	9.92454	9.92454	99.4964	99.4964	FALSE	0
hrwgim3	HRWG3X IMPUTATION FLAG,R3	TRUE	TRUE		3	numeric	237			FALSE	FALSE	FALSE					FALSE	FALSE	FALSE	FALSE	FALSE	FALSE	FALSE	FALSE	FALSE	FALSE		FALSE	FALSE	FALSE	FALSE	FALSE	FALSE	FALSE	FALSE	FALSE	FALSE	FALSE	0.0630784	3		FALSE	3.4828	3.4828	13.1299	13.1299	FALSE	0
hrwgim4	HRWG4X IMPUTATION FLAG,R4	TRUE	TRUE		3	numeric	2891			FALSE	FALSE	FALSE					FALSE	FALSE	FALSE	FALSE	FALSE	FALSE	FALSE	FALSE	FALSE	FALSE		FALSE	FALSE	FALSE	FALSE	FALSE	FALSE	FALSE	FALSE	FALSE	FALSE	FALSE	0.0205665	4		FALSE	10.447	10.447	110.14	110.14	FALSE	0
hrwgim5	HRWG5X IMPUTATION FLAG,R5	TRUE	TRUE		3	numeric	2891			FALSE	FALSE	FALSE					FALSE	FALSE	FALSE	FALSE	FALSE	FALSE	FALSE	FALSE	FALSE	FALSE		FALSE	FALSE	FALSE	FALSE	FALSE	FALSE	FALSE	FALSE	FALSE	FALSE	FALSE	0.0162716	5		FALSE	14.5389	14.5389	212.381	212.381	FALSE	0
hselim1	HOUSEWORK LIMITATION - RD 1	FALSE			7	numeric	229599		274	FALSE	FALSE	FALSE	27	163	64		FALSE	FALSE	FALSE	FALSE	FALSE	FALSE	FALSE	FALSE	FALSE	FALSE		FALSE	FALSE	FALSE	FALSE	FALSE	FALSE	FALSE	FALSE	FALSE	FALSE	FALSE	0.452214	1		FALSE	3.55983	3.38578	14.3424	12.6886	FALSE	0.00212875
hselim3	HOUSEWORK LIMITATION - RD 3	FALSE			6	numeric	230381			FALSE	FALSE	FALSE	27	681	18		FALSE	FALSE	FALSE	FALSE	FALSE	FALSE	FALSE	FALSE	FALSE	FALSE		FALSE	FALSE	FALSE	FALSE	FALSE	FALSE	FALSE	FALSE	FALSE	FALSE	FALSE	0.516364	3		FALSE	3.68303	3.50375	15.2824	13.5132	FALSE	0.00292703
hselim5	HOUSEWORK LIMITATION - RD 5	FALSE			6	numeric	231124			FALSE	FALSE	FALSE	26	136	15		FALSE	FALSE	FALSE	FALSE	FALSE	FALSE	FALSE	FALSE	FALSE	FALSE		FALSE	FALSE	FALSE	FALSE	FALSE	FALSE	FALSE	FALSE	FALSE	FALSE	FALSE	0.395784	5		FALSE	3.71402	3.53299	15.5304	13.7221	FALSE	0.000713615
iadlhp1	IADL SCREENER - RD 1	FALSE			7	numeric	7211		274	FALSE	FALSE	FALSE	13	482	51		FALSE	FALSE	FALSE	FALSE	FALSE	FALSE	FALSE	FALSE	FALSE	FALSE		FALSE	FALSE	FALSE	FALSE	FALSE	FALSE	FALSE	FALSE	FALSE	FALSE	FALSE	0.521455	1		FALSE	-4.88361	-5.26987	26.209	29.6576	TRUE	0.00330601	TRUE
iadlhp2	IADL SCREENER - RD 2	FALSE			7	numeric	6321		159	FALSE	FALSE	FALSE	13	528	36		FALSE	FALSE	FALSE	FALSE	FALSE	FALSE	FALSE	FALSE	FALSE	FALSE		FALSE	FALSE	FALSE	FALSE	FALSE	FALSE	FALSE	FALSE	FALSE	FALSE	FALSE	0.491388	2		FALSE	-5.18735	-5.63206	29.5548	33.8136	TRUE	0.00296735	TRUE
iadlhp3	IADL SCREENER - RD 3	FALSE			6	numeric	5941			FALSE	FALSE	FALSE	18	398	13		FALSE	FALSE	FALSE	FALSE	FALSE	FALSE	FALSE	FALSE	FALSE	FALSE		FALSE	FALSE	FALSE	FALSE	FALSE	FALSE	FALSE	FALSE	FALSE	FALSE	FALSE	0.402573	3		FALSE	-5.34094	-5.814	31.3206	36.0049	FALSE	0.00172961
iadlhp4	IADL SCREENER - RD 4	FALSE			6	numeric	5423			FALSE	FALSE	FALSE	26	423	22		FALSE	FALSE	FALSE	FALSE	FALSE	FALSE	FALSE	FALSE	FALSE	FALSE		FALSE	FALSE	FALSE	FALSE	FALSE	FALSE	FALSE	FALSE	FALSE	FALSE	FALSE	0.402085	4		FALSE	-5.53235	-6.06626	33.6938	39.2265	FALSE	0.00189894
iadlhp5	IADL SCREENER - RD 5	FALSE			6	numeric	5065			FALSE	FALSE	FALSE	27	387	21		FALSE	FALSE	FALSE	FALSE	FALSE	FALSE	FALSE	FALSE	FALSE	FALSE		FALSE	FALSE	FALSE	FALSE	FALSE	FALSE	FALSE	FALSE	FALSE	FALSE	FALSE	0.375828	5		FALSE	-5.67527	-6.25931	35.5414	41.8008	FALSE	0.0017538
insapy1x	COVR BY HOSP/MED INS IN APR11 (ED)	FALSE			4	numeric	7273		319	FALSE	FALSE	FALSE					FALSE	FALSE	FALSE	FALSE	FALSE	FALSE	FALSE	FALSE	FALSE	FALSE		FALSE	FALSE	FALSE	FALSE	FALSE	FALSE	FALSE	FALSE	FALSE	FALSE	FALSE	0.318174	y1		FALSE	-1.01222	-3.2782	8.24157	18.1648	FALSE	0.00128612
[truncated: 1,331 more rows]
[truncated: 1 more columns]
